# Supplementary material for: Estimation of lower limb torque: a novel hybrid method based on continuous wavelet transform and deep learning approach
Source: PeerJ Comput Sci. 2025 May 30;11:e2888. doi: 10.7717/peerj-cs.2888 (PMC12192784; doi:10.7717/peerj-cs.2888)
Supplement: Supplemental Information 2 [file peerj-cs-11-2888-s002.zip]

Archive with 8 entries (8 files):
- Processed data/1_normali_zation_AB0_rampascent.csv
- Processed data/2_filtering_AB0_e_rampascent_imu.csv
- Processed data/3_imu_data_expansion_AB0_rampascent_imu.csv
- README.md
- Related Programs/1_imu_filtering.py
- Related Programs/2_imu_data_expansion.py
- Related Programs/3_cs-104507-peerj_code_cwt_1dcnn_03.py
- Third-Party Data Usage Instructions.txt
