# Supplementary material for: Estimation of lower limb torque: a novel hybrid method based on continuous wavelet transform and deep learning approach
Source: PeerJ Comput Sci. 2025 May 30;11:e2888. doi: 10.7717/peerj-cs.2888 (PMC12192784; doi:10.7717/peerj-cs.2888)
Supplement: Supplemental Information 2 [file peerj-cs-11-2888-s002.zip › Processed data/1_normali_zation_AB0_rampascent.csv]

Header	foot_Accel_X	foot_Accel_Y	foot_Accel_Z	foot_Gyro_X	foot_Gyro_Y	foot_Gyro_Z	shank_Accel_X	shank_Accel_Y	shank_Accel_Z	shank_Gyro_X	shank_Gyro_Y	shank_Gyro_Z	thigh_Accel_X	thigh_Accel_Y	thigh_Accel_Z	thigh_Gyro_X	thigh_Gyro_Y	thigh_Gyro_Z	trunk_Accel_X	trunk_Accel_Y	trunk_Accel_Z	trunk_Gyro_X	trunk_Gyro_Y	trunk_Gyro_Z	hip_flexion_r_moment	hip_adduction_r_moment	knee_angle_r_moment	ankle_angle_r_moment
0.0	-2.557189819971	-0.305874045071017	-1.71244497392221	0.389210860976809	1.98604314168148	-1.58668897156164	-1.24892428427587	0.0074940069037426	-0.393225319313218	0.245907562812191	-2.2731148488212	-0.0902664405042247	-0.796012590639752	0.855293097293195	-0.0211969206665572	-0.368160437608869	0.0057790768095324	0.72590737460383	-1.27565031034199	-0.0753215333226905	0.008893713844341	-0.284064383279104	0.249090831804834	0.328309749912098	-0.476145870136343	0.0859304436104577	-0.137157582215737	0.142053462550453
0.01	-1.15990106020148	0.0132939092319319	-0.520722167025729	0.40413298072774	5.34397487356482	-2.02526724667288	-1.20725586574986	0.0047150673645623	-0.392523122251047	0.29435168751381	-2.49310788702114	-0.0803594694408854	-0.613860645971342	0.947232804619421	-0.143258152065663	-0.578668083732923	-0.0323720945531092	0.373799921293982	-1.31629283696683	-0.0628272309368813	0.0211609878263969	-0.256176908687091	0.0372791684563799	0.361307333357494	-0.533770180287089	0.0946066409916138	-0.0353315102737798	0.191200499923689
0.02	-2.09299377635009	1.10853084448904	3.91387690861531	1.2477189982591	5.25300544133961	-1.62776008604203	-1.15276924235448	0.0033785849204217	-0.414985326907177	0.329429314631346	-2.59954458779144	-0.0712326306886311	-0.950240606993772	0.756054275169894	-0.396866387263375	-0.731733495195093	0.138771857601502	-0.0484455603286417	-1.42902757155411	-0.0370781450021731	-0.0306988167741193	-0.336131713609698	0.0210938615326379	0.374809522144197	-0.572975004866968	0.0839249341572053	0.090039524984653	0.230408194581301
0.03	0.901642923133151	1.39645283052282	2.22382771147935	-2.921891996301	1.763988297057	-0.696573478454206	-1.08771631000821	0.0037518040873579	-0.458580548022962	0.341218859979412	-2.60961520400123	-0.0671962153116379	-1.4539436086831	0.0131793676407899	-0.216994784969768	-0.566037618280118	0.438460236191074	-0.693915118187598	-1.49184369857456	0.0239476176027683	-0.178211641627039	-0.528290760614799	0.16670519345026	0.368678167413743	-0.570826458896091	0.0513438464464324	0.244611486920062	0.254200531278999
0.04	-1.0033488946373	0.313670046684569	1.30946938473083	-2.34623913474429	1.45976219019839	-0.652982569850961	-1.01787805760862	0.0055746269636976	-0.514633206616099	0.324582077912678	-2.54293548592602	-0.0711612881867063	-1.66629546233906	-0.427208872414946	0.0266527150195511	0.178496432750608	0.365495861585219	-1.02144624756368	-1.43678119406	0.0686128309827839	-0.274005681343051	-0.425211482203547	0.383309356697419	0.391406141667318	-0.530925849412998	0.0012654891075969	0.421293282134919	0.260747069931668
0.05	-2.64728153421013	-0.4931242630345	1.33272312130498	-1.48494864835515	-0.800990035313649	-0.582231209922163	-0.951687641690807	0.0086635539581475	-0.570810741908374	0.279085733210359	-2.41814111845772	-0.0839183721625612	-1.16522953018529	-0.0441681370136734	0.431808269374773	1.96832762160585	0.154176286706441	-1.32654211189773	-1.3663159459077	0.126728642636239	-0.395183076386391	-0.307786586262765	0.358366799752146	0.4407559638505	-0.478717755603609	-0.0586948374883516	0.599606024545786	0.250459012203214
0.06	-0.781983404531072	0.811534320553352	0.695957764722484	-0.882066126549096	-0.547591284914521	-0.0865328015200146	-0.896832138427497	0.0131604415690036	-0.616004027244089	0.211381698791479	-2.25558813108665	-0.103042953126648	-0.645906107318195	0.0873692177670066	0.694694616402774	2.10760914315941	-0.385410205455115	-1.5527743492852	-1.26867394103601	0.165596318490271	-0.476697948438707	-0.361395155812672	0.238330339257388	0.463094246379917	-0.438651500167949	-0.120720738296259	0.758281416398099	0.22651144398091
0.07	-0.456235404859862	-0.225502957405049	1.12146364146006	-0.723613958360787	-0.50490478671373	0.0248288847014793	-0.858608305985583	0.019734291524823	-0.642762253537636	0.129672240137053	-2.06989318770143	-0.124816789995418	-0.519200052863823	-0.751325341464305	0.0338549552740468	-1.93707203911566	-0.721756559227211	-1.75104465271157	-1.14131302347174	0.127853861156644	-0.471680126654685	-0.571359749346106	0.437938993711763	0.276574727298136	-0.418722481956637	-0.180178333713814	0.885167804888055	0.191786460554391
0.08	-0.393719552510561	0.394688904978697	0.839511954749281	-0.269910602014131	-0.368929384385353	0.0530569607548885	-0.839403670026338	0.0293541495878714	-0.647054099036833	0.0429932432002044	-1.8735821014786	-0.144872925357117	-0.847965931935288	0.0174813421489724	-0.204739015749576	-2.47050266180716	-0.309922133391458	-1.79715648673977	-0.986585978107655	0.140248469896153	-0.485969110132905	-1.11407208444645	0.598634150324827	0.100581448797569	-0.414673480430418	-0.234892242781389	0.975110978877675	0.148558761881843
0.09	-0.28584021306613	0.129986271526305	0.97307323483567	-0.0822146339370695	-0.288681368750653	-0.020200130570426	-0.838175066079313	0.0427213462138217	-0.628704768306001	-0.0400575216361546	-1.6778865445871	-0.159218964736598	-1.19478105624656	0.105916344366522	0.0200359356464387	0.0163763220238015	0.265992243387176	-1.86895661793119	-0.941125247269264	0.184972078818465	-0.540048873435193	-1.68612147317655	0.0516390855217664	0.0462424331369774	-0.417450552636837	-0.283528389175376	1.02745986365633	0.0984507805752744
0.1	-0.384407812321394	0.268629227705024	0.901139082301534	0.0133825822923906	-0.207667942863977	-0.0400556898984788	-0.850560324630729	0.059481007464654	-0.592047819991551	-0.113467070221984	-1.49162949019084	-0.16573920859094	-1.28280581495998	-0.510817985394512	0.121223499072346	0.292985667721464	0.436766988150156	-1.97238139116194	-0.945443704546269	0.164498033710901	-0.611392585329696	-1.37737991310917	-0.612244251745475	0.0297153740009699	-0.419296187812914	-0.326063172492919	1.04631335327022	0.0431041530832046
0.11	-0.349764261162167	0.213608030497055	0.924803037154967	0.0497733890371061	-0.177976350161536	-0.0383020713893867	-0.872135906284151	0.0784584462535582	-0.542466877739647	-0.174126332809951	-1.32113148158905	-0.163901577188136	-1.14782819525948	-0.466062369063018	0.434838723683754	-0.542945278579985	0.27163188074037	-1.91871140706985	-0.916511905233641	0.182803248671258	-0.536234265577246	-1.05749044097854	-0.865613482225392	-0.0313703493461268	-0.415745508741693	-0.363011573110725	1.03594252338606	-0.0160815732984799
0.12	-0.318605347459026	0.271036830896923	0.909681233393644	0.0847164572937022	-0.127537653386804	-0.0301240051980784	-0.898840201048315	0.097706505086764	-0.486033348854633	-0.221457629817083	-1.17095526145995	-0.154508925091174	-1.10689620553824	-0.13919930652973	0.413265169711837	-0.0051279680702451	0.117137378340496	-1.95521475342432	-0.885617167751982	0.185249965921272	-0.391022380992619	-1.14735332883329	-0.739702385961691	0.0136363956212455	-0.404154554552609	-0.394718272472379	1.00128076171725	-0.0776742309113198
0.13	-0.296420241733468	0.360454690419115	0.875559483187918	0.0471884994995353	-0.116433862399378	-0.0413565469879873	-0.927191328773223	0.114879443335533	-0.428941210760841	-0.257443539645627	-1.04304341106347	-0.139602395585716	-1.08629052855289	0.076843682951842	0.222544039885101	0.171748426398555	0.0819433636312779	-1.90566451444708	-0.88738217621567	0.113031769741889	-0.325417521277976	-0.742942094946644	-0.406159216170016	0.0756614710450855	-0.384269468693002	-0.421120089188467	0.948305699540993	-0.140317991263422
0.14	-0.357581280795519	0.233327613511398	0.857985915140429	0.0132597248117597	-0.0919016051229997	-0.0332547953230017	-0.954640578091471	0.127995190664726	-0.376053331020461	-0.28545397611099	-0.936601613942911	-0.121690578799717	-0.973356178167574	0.0671644258649809	0.161256541254563	0.16926018666472	0.139300413223185	-2.01415325345675	-0.899035514146442	0.0541196563816441	-0.355366734238327	-0.0767234293588907	-0.0164628564751352	-0.0111564808941602	-0.358313557216382	-0.441825721533523	0.882665153865005	-0.203064239315718
0.15	-0.316328000017263	0.287926351749284	0.889102977844034	0.0156305109813319	-0.0705750428278033	-0.0068424787748759	-0.979388330934841	0.135625130144664	-0.330509851147698	-0.308791010423209	-0.850055073909069	-0.103019281188067	-0.89463108722166	-0.0236471168001347	0.146862834506803	0.0769370404159607	0.176275853441277	-2.17770126368957	-0.900734009224975	0.0176682129586657	-0.411366061720602	0.225092690100639	0.166937947165753	-0.0508753473878533	-0.328476686226204	-0.455856749779427	0.808846458463591	-0.265333703728251
0.16	-0.281496950288414	0.339418517957683	0.904203715942918	0.0109111996785677	-0.0411384550972649	-0.0480934197924986	-0.999903796025282	0.136877887792357	-0.294307245960372	-0.330769547853607	-0.781456975216857	-0.0856961878625803	-0.869303597125293	-0.0074671904772427	0.0973332243018973	-0.322696438939348	0.179549925676308	-2.20198025752863	-0.912436343826288	0.0263530098860557	-0.39691624769032	0.286984609301833	0.165209067438879	0.0010789623414456	-0.295673918994414	-0.461688776255249	0.731105198993804	-0.326614696913474
0.17	-0.316276070397732	0.340751210849996	0.906704668937126	0.0231458004638029	-0.0383211330475495	-0.131805539930111	-1.01524835047962	0.132023817946606	-0.267919609401533	-0.354526404385806	-0.727513311227703	-0.0714662813283427	-0.860813180896346	0.0886393146352677	0.0913530202205057	-0.462604452761787	0.176941508240367	-2.15277250430487	-0.913393224571547	0.0635541034535641	-0.364873180973499	0.144334734154311	0.137289457979584	-0.0236852959491034	-0.260394770117384	-0.458893934980129	0.653312146099124	-0.386352120870412
0.18	-0.322179163531839	0.327496035841101	0.923767776303015	0.0275719168963228	-0.0255655854803905	-0.17818979134458	-1.02514866709963	0.122361763950161	-0.250661962969986	-0.382700830913466	-0.684792285816626	-0.0615290427430581	-0.881717266747204	0.15153793402589	0.14660519316772	-0.57691514441433	0.171097972922016	-2.08815473366958	-0.88364396324327	0.0666926069182334	-0.31924223527298	0.0006799424910418	0.108796959910143	-0.0778098771715462	-0.2229529069998	-0.44892497173644	0.578448575213949	-0.443859975233224
0.19	-0.282111855039754	0.319242107240472	0.920875830024682	0.0034490392521402	0.0292992193297769	-0.188930523115992	-1.02967246660405	0.110021291684732	-0.24113389748643	-0.417984869337377	-0.650324341465856	-0.056677068451555	-0.967643314838242	0.137709545785148	0.230862148707266	-0.652015863202342	0.153762112257904	-2.13978388697062	-0.829930282188538	0.0692137076319243	-0.287373819890229	-0.0808895232870611	0.076539104487206	-0.111755550170396	-0.183457278804371	-0.434607128830241	0.508952906437379	-0.498266122518878
0.2	-0.271577299455167	0.29866155071009	0.92542569342376	-0.0054221820857832	0.0917260107929191	-0.20741165547572	-1.02901882837572	0.0978636660504721	-0.237666079395597	-0.463731489134023	-0.621636955305394	-0.0574070232281387	-1.05315816053074	0.115065923947356	0.259733210699338	-0.59565003851756	0.116847572469476	-2.2391651520561	-0.797213619375253	0.079886122078186	-0.294581036811604	-0.309237652709775	-0.0033235395563614	-0.179239426441497	-0.142467923243335	-0.419296907524971	0.446921741532451	-0.548463876992835
0.21	-0.307203360718425	0.26473081166308	0.901756919145914	-0.0095545875968438	0.16832493010894	-0.199676453772593	-1.02404944666172	0.088646229973975	-0.238204573898958	-0.52213379450193	-0.596380584484083	-0.063159964707602	-1.0659587333351	0.103966340719062	0.207103012522927	-0.517035687753169	0.0942615786064118	-2.30892550675333	-0.774684410106652	0.0884437041846585	-0.269182511749486	-0.400476531035688	-0.0898948332785017	-0.232904653300135	-0.101722972814629	-0.405820899363538	0.392958845864029	-0.593733356902876
0.22	-0.318267399866232	0.261742459836767	0.890663642696671	-0.0094906731611445	0.249065242246474	-0.178419266293838	-1.01588064797949	0.0840370624034842	-0.241199399162543	-0.593728347702416	-0.57297094576554	-0.0726773014691443	-1.00638702481306	0.0899302569667852	0.112192336868926	-0.56214315848622	0.140343502361155	-2.32510212393114	-0.747222928981642	0.106911170072776	-0.228316586593594	-0.482174561770463	-0.116870274750914	-0.250663977056756	-0.0633108105627649	-0.395507825344976	0.34683601116902	-0.63356267874771
0.23	-0.29346669746872	0.259078723679491	0.896450432004218	0.0063607591068389	0.337517518387138	-0.188409275024529	-1.00593684477978	0.0843741960561883	-0.245500883662215	-0.676493778607258	-0.550382986937502	-0.0839603393890354	-0.958166545439681	0.0330635413083103	0.112512195314367	-0.681743829299187	0.228848499214034	-2.31236544212993	-0.720003738091667	0.117417061893009	-0.190008659325034	-0.589859372069459	-0.0605993767220728	-0.231230877027233	-0.0287529665370069	-0.388383560778415	0.307884038826883	-0.667684019522188
0.24	-0.42441205718743	0.315900115299604	0.846290623446618	0.0541104669646909	0.438394381051803	-0.228929739508187	-0.996004617541907	0.088825633883833	-0.250109833389061	-0.765282914372561	-0.528056988096011	-0.0941824546578287	-0.95125218850779	0.0048658371399668	0.0785178039336216	-0.78980901685954	0.227486846528442	-2.36670963407796	-0.713200705542026	0.114303084816994	-0.147498989846327	-0.583986930957136	0.0168237695572774	-0.187475665392209	0.0009839175607545	-0.383832678424337	0.275205009606798	-0.695954758658003
0.25	-0.25424400017549	0.302348462787633	0.919667277685317	0.0484279437140951	0.519943963771883	-0.308054534743838	-0.987906196768334	0.0953233810039364	-0.25407913132949	-0.851763255587943	-0.505915636622744	-0.100332872028909	-0.898243734556459	-0.0338437729593044	0.0345187942430826	-0.918854816108531	0.268637879148826	-2.38261725434014	-0.708669694121905	0.108159962411071	-0.148683362284094	-0.500888235489044	0.135347768574528	-0.159778839659999	0.026674427168893	-0.381096343305668	0.247282148486884	-0.719201051909398
0.26	-0.256468581237699	0.336255627661523	0.936345254201991	0.0949583632724912	0.588838318539101	-0.414795827370295	-0.983107195628523	0.101788044221333	-0.256738429641359	-0.926931289673915	-0.484289932946971	-0.0998030039608305	-0.921773852415486	-0.0662821921213045	-0.0158450622514706	-1.09381897408909	0.334933060941735	-2.36986766741602	-0.719709823774462	0.100129093868705	-0.148140423839483	-0.426041294420394	0.306244516321513	-0.151378118492911	0.050229067341031	-0.380072191982023	0.223158012731336	-0.73836045081564
0.27	-0.352745022342437	0.295923555424517	0.903008186528966	0.1140145872841	0.653246246567096	-0.507000869144368	-0.983134633518646	0.106188986789831	-0.256441827537676	-0.981782764497842	-0.463714837772901	-0.0907174831061695	-0.918956413441961	-0.0799459785600892	0.0120123890763185	-1.29420069219115	0.387437852669387	-2.32111420417566	-0.7545127380292	0.086347443061624	-0.15786151027438	-0.318948371899722	0.433000321552211	-0.168226790884884	0.0731412211493416	-0.38080786837187	0.201555641719	-0.754602941634971
0.28	-0.350425788753518	0.254253061890248	0.885989892003678	0.123074853561132	0.71076974989074	-0.523410322014466	-0.988329439533727	0.106562051665856	-0.25245163585953	-1.007394610927	-0.444994097585245	-0.0718948948536793	-0.930923369066634	-0.0852339254958717	0.0580312048675235	-1.38782711457363	0.428718249304016	-2.29636825564864	-0.769153828981969	0.0693077012627791	-0.196134479944878	-0.230156765705787	0.461526729945463	-0.187958663651294	0.0962880406040127	-0.383430803771842	0.180952626776729	-0.769226557633382
0.29	-0.340482015521991	0.253255291288771	0.887405873956728	0.129830013409085	0.739437733658369	-0.483366364938449	-0.997814667698843	0.101927391689487	-0.244986802499202	-0.999390186056609	-0.4289478521105	-0.0441128629498544	-0.914798237340313	-0.0972608562981263	0.06039048921672	-1.42190424249128	0.476882212908869	-2.26708360977915	-0.773706738210888	0.0566368754566403	-0.212587592933695	-0.193678781256435	0.371727591762398	-0.172575666416095	0.120859211692146	-0.388009697595274	0.160267541898115	-0.783601569015738
0.3	-0.375572406436903	0.252310832486143	0.880171850754776	0.104565622273529	0.76680069020665	-0.425481626159641	-1.01124241381024	0.0917821386714252	-0.233084723591822	-0.954258449516834	-0.41666247752832	-0.0086338189960231	-0.896202619950879	-0.114909387197053	0.0711689761584957	-1.36447550134392	0.542273053714011	-2.23813773965472	-0.766986562774471	0.0568977557508206	-0.220810578639033	-0.217737526976901	0.253538794505775	-0.135532386056933	0.148178711344251	-0.394659525199814	0.138983880067941	-0.798756570642852
0.31	-0.387440693214802	0.273805967557614	0.876944201170197	0.0859317295946755	0.785199944543644	-0.39059398451693	-1.02807320341446	0.0763246766557975	-0.215257109112541	-0.870552675101805	-0.409683050755356	0.0325778862326708	-0.904701055077856	-0.121110362316178	0.11116923588252	-1.29806530692092	0.561282514819373	-2.18439761146775	-0.759525967457845	0.0502279463533325	-0.212217258425971	-0.263082099837732	0.127849861543702	-0.125875307350499	0.179480887828783	-0.403446875573989	0.116883816796691	-0.815456818209576
0.32	-0.369713484867861	0.279612051784827	0.881136621750802	0.0881088965379277	0.799480846989583	-0.3889362431927	-1.04742759417308	0.057078269104767	-0.189586314760645	-0.74836929509886	-0.410254343905487	0.0770480216431495	-0.94718143183682	-0.154310257832545	0.145007131655618	-1.36202362700283	0.55803198670413	-2.10942614105344	-0.774068488499876	0.0433319414819041	-0.183261593511371	-0.283318143444459	0.0309397622002317	-0.14202178821386	0.215933923380231	-0.414378474496219	0.0940599850663589	-0.834230855013698
0.33	-0.374982630238387	0.280630440694117	0.882446595246326	0.08800183899334	0.844653877493855	-0.396309358524943	-1.06828389594499	0.037126162061683	-0.154398260136614	-0.592598390264629	-0.420662968374949	0.121859364713389	-1.00854420299541	-0.230541162347761	0.179043132062242	-1.37360373795302	0.557115130494372	-2.07345338292419	-0.786663861435253	0.0523942995122841	-0.145806992738801	-0.287595257099138	-0.0483403204108423	-0.209145087827388	0.257708131539959	-0.427307309861657	0.0707785366359807	-0.85523173752725
0.34	-0.375485173085412	0.261419831673712	0.88633701499122	0.0838584611740047	0.928432773143433	-0.396527562883619	-1.08985705322997	0.0200087696187763	-0.107315391416648	-0.41142270640695	-0.444191529743011	0.164099046462331	-1.05453576162695	-0.296220268081977	0.202521780693223	-1.3755418545742	0.587665399827346	-2.01307295136513	-0.790259528257704	0.0686120047201747	-0.135973939322322	-0.316745520450809	-0.0588526151737988	-0.209631876402297	0.304347909551058	-0.442307500132331	0.0473203977280744	-0.878572197453716
0.35	-0.368676827494909	0.25461562595243	0.870567622017802	0.0773303916406138	1.05381682378709	-0.389161929119644	-1.11080389384428	0.0092656300034935	-0.0471227655902098	-0.220900364520538	-0.485609846080336	0.200939013502459	-1.0817910645176	-0.337716873967757	0.265131978584115	-1.37104735595183	0.632557605085193	-1.98202475793231	-0.817404556477417	0.0718998527492243	-0.122283581521357	-0.382714433093272	-0.0239629529725989	-0.206256187721927	0.355019519202489	-0.459590271825072	0.0241943625390903	-0.904393572926457
0.36	-0.380653972357783	0.245108592585024	0.871124251528567	0.0743398006940815	1.17316255729162	-0.38270396646657	-1.12981292242129	0.0068484336929203	0.025673000918467	-0.0460054669627275	-0.550543614774737	0.230695079420545	-1.08602701828159	-0.282258868628692	0.320464460250624	-1.30273062946078	0.655013735396988	-1.90743366496559	-0.830942863303217	0.0525748684119986	-0.106318038206327	-0.336837654376132	0.0141902054453849	-0.188860958955712	0.408638799310909	-0.478990603184797	0.0022169572556953	-0.932850788682209
0.37	-0.407925225068312	0.21515976032625	0.873089182156794	0.0581863854847777	1.2840362256357	-0.336493536523417	-1.14616047370569	0.0116428094473461	0.107452023539432	0.0876398593710542	-0.642884301681366	0.254094384591525	-1.03804021845985	-0.22031068200406	0.317007117581249	-1.17487415663271	0.632803748068199	-1.76179604817876	-0.870790546757918	0.0422189170902533	-0.128658671474329	-0.189159214234579	0.0447610110099851	-0.211184005004501	0.463973444485398	-0.499660416365039	-0.017651403464176	-0.963977894623375
0.38	-0.431345931392248	0.20433715274316	0.868687766366956	0.0379644796776886	1.38599192287531	-0.268353905693203	-1.15926762421565	0.0205810446595586	0.189892293978396	0.160412772038426	-0.765011592294917	0.273672906337349	-1.09753805153279	-0.120768832421081	0.279223170095353	-0.928544329404561	0.628286849318099	-1.65774918768237	-0.939520899181203	0.0464709618538761	-0.149830521203384	-0.103176975858468	0.222988471543344	-0.183866364330932	0.520203573537399	-0.520081178438707	-0.0341572344529029	-0.997767470884179
0.39	-0.448265533250891	0.259779814579333	0.862562799923988	0.016084733079065	1.47790086921603	-0.218759002534717	-1.16962097011895	0.0299224063936356	0.26249469072001	0.163320430305771	-0.916686908115472	0.293081312812669	-1.13347721065052	0.0386414353542899	0.240176297283128	-0.841296767831606	0.593943975430022	-1.50533034974025	-0.962226289296249	0.0382628145098892	-0.145107626489542	0.041655477377895	0.336302823208586	-0.218980610863647	0.577255144944788	-0.53777405010838	-0.0454378611688572	-1.03397564338663
0.4	-0.456448094380238	0.274919778308686	0.860714263019474	0.0093975287929304	1.57430521086178	-0.202875874236103	-1.17890094569531	0.0370348898020506	0.316334721600841	0.104988331872547	-1.0927316730131	0.315463600971263	-1.16165651906004	0.172347087888505	0.194763741677713	-0.666183271554306	0.503558668507399	-1.38594317135368	-0.999146772962433	0.0389228614975643	-0.162932882900218	0.124775208492347	0.248716727605527	-0.262929471876308	0.635789572797918	-0.550044397760713	-0.0493180304045462	-1.07179584546763
0.41	-0.46992136807494	0.267020848700952	0.857198324094681	0.0030606044548674	1.67627521401244	-0.192572946354075	-1.18888101276718	0.0409594562482992	0.346297782462355	0.0074932941800231	-1.28463045339777	0.341848638384174	-1.21348041980741	0.316211267971761	0.160430563577305	-0.37062233147764	0.409387715993727	-1.38647953391166	-1.02663989816628	0.0326925247033894	-0.16991430659171	0.138883743863156	0.10759560457115	-0.310209436945554	0.696681041941772	-0.555141696652085	-0.0437667805468879	-1.10991176174354
0.42	-0.465570860930319	0.280705066367149	0.854533512193908	-0.0337183223089319	1.80194266258633	-0.177826096672465	-1.20062129300306	0.0418289895632941	0.350481133525342	-0.0997179884057304	-1.48277579044968	0.371244786928798	-1.23720571742449	0.339270414986339	0.14177719829399	0.103680131727001	0.246182914569679	-1.168405778749	-1.04577203862057	0.0334033200650099	-0.141227788472846	0.105380719462027	0.0120182225099006	-0.321488430142558	0.760663264710788	-0.55237950445441	-0.0268498736627543	-1.14657673809612
0.43	-0.4707835384049	0.277949185710654	0.865229389348445	-0.0901748120538949	1.9629906437429	-0.166231206379848	-1.21460333296902	0.0406875140599396	0.331149191773244	-0.181768315339034	-1.67705092965334	0.401372435563296	-1.22707810329572	0.32240700744669	0.168372969951137	0.10440644751341	0.163550740545014	-0.984828773182794	-1.08708140559782	0.0323017685808576	-0.12728161940154	0.0883577395389801	0.0237725019018212	-0.328951901335873	0.827967406551702	-0.541790906776228	0.0032425150754136	-1.17940875541862
0.44	-0.482468518757305	0.271192205759988	0.864198923087027	-0.127177775685119	2.15889130280083	-0.138150673968073	-1.23104711300331	0.0395060785459455	0.297444836479692	-0.210760884261829	-1.85969409587371	0.430058054407041	-1.22195512304995	0.249381207880474	0.18266981267218	-0.217870197634397	0.135559518528028	-0.764343494355508	-1.14132208881712	0.0416757037511425	-0.140355648471781	0.111918507769926	0.137590619452455	-0.334562759250255	0.897432019532639	-0.524334947113795	0.0465133390310809	-1.2058608359189
0.45	-0.496234303946332	0.289689018736458	0.875856867546855	-0.180148304765682	2.42093480975389	-0.121791205663284	-1.25063748377391	0.040477034961473	0.261135683033481	-0.175059180387844	-2.027449071054	0.456515534828159	-1.22710728163332	0.18227892916893	0.156168286998184	-0.794581839406952	0.140671394547726	-0.56913269771989	-1.19155176744991	0.0442056432213244	-0.151247492981564	0.190008686555787	0.211556492947707	-0.344159869222649	0.966565423767671	-0.50069560975633	0.101650889966946	-1.22338455722527
0.46	-0.48559002158238	0.308955383372215	0.895569585932023	-0.273379061788774	2.75229195410402	-0.13762701378748	-1.27490861027784	0.0455570389352572	0.233621483505748	-0.0788324014531134	-2.18110336243203	0.481153471621174	-1.21594212783025	0.152318486747043	0.117233361679466	-1.30789544700577	0.154077255808418	-0.410924260177044	-1.22098067927621	0.0237973137866548	-0.152182458169116	0.263507059827181	0.179452964671704	-0.353543604121325	1.03155238962918	-0.470794821086502	0.166179706818742	-1.22937230050317
0.47	-0.522590522103011	0.314442730687011	0.860971795096289	-0.334432227116723	3.10718301660175	-0.178715958190354	-1.30667286318391	0.0564840782317962	0.22494234137152	0.0608688723696678	-2.3243010654885	0.504701164950604	-1.21218501151632	0.160748173266312	0.089650961918353	-1.59204988995334	0.148179661611744	-0.246924165887905	-1.24080692298898	0.0150280412197142	-0.124667253324108	0.35603961209679	0.0896638120810913	-0.347304405362747	1.08692046523911	-0.433527101418855	0.236507760688182	-1.22054910644183
0.48	-0.534803645389399	0.322166154152861	0.849368960057942	-0.417230191894136	3.52343384387218	-0.260279424365532	-1.34778931965779	0.0737477864156957	0.236828283188731	0.214101630077494	-2.46289138319321	0.527091059452028	-1.2240262502516	0.192771357956005	0.0859802421326568	-1.5758015922542	0.100325160847907	-0.0903471839777543	-1.26248688912922	0.0186477126199485	-0.0612046288930745	0.43031467983471	-0.0200891380259536	-0.370461338449918	1.12751716142936	-0.388059412305266	0.307730980847679	-1.1948038664314
0.49	-0.584587105592064	0.312784457797874	0.816688467655854	-0.534564201804486	3.969459411913	-0.354476201104014	-1.39810377554013	0.096869078578991	0.262601716616076	0.351899849515886	-2.6012775231014	0.546575505970211	-1.21339753905204	0.167284115279052	0.0877796276874929	-1.32035426073931	0.0310752741154433	0.0468639204320302	-1.26553633364603	0.001223290296343	-0.0054558261955148	0.486431924557746	-0.125159408685789	-0.395777277183756	1.14869175512348	-0.333742921460015	0.374968491620915	-1.14998361324991
0.5	-0.581051947117145	0.296877164548172	0.76891582204354	-0.68546769063557	4.46622874028193	-0.490339098103641	-1.45681040975713	0.12476877051202	0.294838689767021	0.450522643328385	-2.74110873499071	0.559749787751196	-1.17827973073852	0.0421510713059811	0.126235983044665	-1.01703346964638	-0.0292813312435493	0.21077016011904	-1.24277387278873	-0.0276103855632882	0.0321689875805211	0.546011626880289	-0.162013072863826	-0.421319105206486	1.14711810405995	-0.270694655577113	0.433420897913986	-1.0844898962699
0.51	-0.545817736123522	0.238420467591264	0.725447498448766	-0.793080445637613	5.04707733706937	-0.647895315283192	-1.51906036887933	0.15631797664772	0.317820730553868	0.492028406424062	-2.8799545193002	0.561195484716732	-1.10333646137194	0.0253466147727867	0.258458226089357	-0.73443111646217	-0.0666851961752375	0.417312532933937	-1.23261452142657	-0.0621848259411801	0.0645106133501926	0.558281990424326	-0.0421431831540446	-0.468409528414043	1.12038466401748	-0.200035328306731	0.477744096337171	-0.997004880324813
0.52	-0.773281034488838	0.171206832018261	0.618906197778767	-0.755354799971574	5.889770352557	-0.818815401775295	-1.57548193614541	0.189510038290756	0.313850034900516	0.476604474616148	-3.01088393200953	0.546402240450705	-1.31543186244242	0.038714493818759	0.530682376394155	-0.328270729325311	-0.0424255472747013	0.523236094181993	-1.38904379789539	-0.0664629241319288	-0.0584673125260718	0.496371871256825	0.451539901494273	-0.406154477661293	1.07071619395462	-0.125400793976708	0.504443382777307	-0.89030118649442
0.53	-0.585332288736596	0.385939143915868	0.962340110592573	-0.635875097052505	6.68319924621798	-1.01326101792169	-1.62325715319818	0.221411192122515	0.28367902203731	0.413892262126924	-3.12311576937448	0.511706253603892	-1.41998506301401	0.0003895546533283	0.710990844325789	-0.0418520801732424	0.0025841731923315	0.780492098383345	-1.47273175233568	-0.0883171790645136	-0.348940992555012	0.563654463681107	1.07796160185527	-0.243259528203046	1.00194792846888	-0.0516002971182168	0.510920903805969	-0.76803976856983
0.54	-0.748767601055077	0.622507549907955	1.10421754580103	-0.654612475134249	7.09832238576459	-1.20750425799287	-1.65728541170462	0.247423364132113	0.226297179381538	0.322131263537157	-3.20270427464028	0.4558838308987	-1.40779065588824	-0.0995522124073465	0.683216675060578	0.0048224962609546	-0.0285124355219458	1.17775959980659	-1.34437469545833	-0.0404218467538952	-0.561437923151445	0.32759520469745	1.240030314017	-0.183303606389735	0.920419816872124	0.0153927079586021	0.496473739473879	-0.635685910314648
0.55	-1.8075256823928	0.479148059423233	1.23081579425052	-0.276023686350086	7.21037789744595	-1.44362269156032	-1.66231533738998	0.261020715225784	0.13057345072732	0.223513857667337	-3.23300813926751	0.380944515560887	-1.44412037813559	-0.0230534998463746	0.431370855186586	0.0412217335458527	-0.168520998004138	1.49619524134717	-1.15600337416579	0.0269113820576485	-0.701667706261151	-0.0318457500162663	0.627426584928542	-0.224110468483174	0.831046297057127	0.0684816969215102	0.460777788640537	-0.50029857143755
0.56	-1.88944899747975	0.473730334199971	1.20405611953224	0.484610334119969	6.92193435252651	-1.75310659358397	-1.63419130325949	0.257544267842898	0.0056936382451241	0.136761364885489	-3.20345398162233	0.293632318174922	-1.4291519982662	0.200433353699171	0.066105050157562	0.857731001729463	-0.395204538037712	1.84248865262611	-1.02461933401846	-0.0484890963666605	-0.673153351495574	-0.0033278037692044	-0.0943733847588587	-0.34610806541378	0.738652309312733	0.102785709798358	0.407395247698106	-0.369567771403666
0.57	-1.40534799701069	0.533477671368161	1.20541465194204	1.17455412400887	6.9512674981331	-2.06332214208449	-1.57236078866629	0.23528623148106	-0.135971958733582	0.0717709625849712	-3.10605209313386	0.201084353605822	-1.38758717422517	0.306499674469034	-0.187995511721574	2.05793279287652	-0.388493758100657	2.23038938840257	-1.03428061265188	-0.136913699171333	-0.596402111868686	0.249333300494684	-0.405188331747972	-0.312274128746537	0.650099765359867	0.115971006887734	0.343045565334303	-0.250336447893697
0.58	-1.24819031686704	0.392949863466376	1.26608760612558	1.33922785680471	7.10227310410416	-2.22560441342817	-1.47833771819675	0.196537739394833	-0.280444929219819	0.0306784387915013	-2.93659685262281	0.109729576128078	-1.34635833664021	0.469754365785564	-0.292326253680382	2.07653454672958	-0.0689007365194821	2.79109019671424	-1.02709795281945	-0.210939660389317	-0.589865764556068	0.537644855093053	-0.483598784974917	-0.193089627768091	0.572834209997379	0.109527988938821	0.276836526676811	-0.148511351644998
0.59	-1.42986271397561	0.766858248463137	1.52183173896072	1.65884703271508	7.18996658037404	-2.18608618531526	-1.35077590644354	0.147319435214905	-0.421976482004209	0.0095724697425993	-2.69553504143493	0.0238059645036123	-1.48450939998046	0.171239692231855	-0.306060311889718	1.18974529176134	0.150623565417551	3.45991366638447	-0.980646238194732	-0.266957651772467	-0.526020324583421	0.888707232938329	-0.378154482241028	-0.0498866413794631	0.5109011777031	0.0890441885814614	0.217290375855659	-0.0682865598722137
0.6	-1.49631605234745	1.00834795425532	1.85765153825373	1.52223217195037	6.57663230082983	-2.09697806588078	-1.20174073235446	0.095277050288671	-0.545315878284956	0.0014376634730614	-2.39081373671491	-0.0555212288926876	-1.47535172866028	-0.167144050676721	-0.12476098559437	-0.226452890498339	-0.350380148718193	3.44348848085965	-0.922838547517797	-0.25620405866128	-0.423186411606767	1.05970645316373	-0.188321892018455	0.119032206043819	0.463084111298785	0.061946585153208	0.169597381437083	-0.0101768280446635
0.61	-1.54057865230709	0.823976899216015	2.27790495097391	2.01544179324943	5.50598037229675	-2.25118515372371	-1.04693191757821	0.0464632996004488	-0.638221432296481	0.00109704061264	-2.0298481110526	-0.12849345727111	-1.44029612282399	-0.43298790942931	-0.0369554244232888	-0.862745814661448	-0.926411653025584	3.09335141866581	-0.934897861062659	-0.220216528664141	-0.366711096669211	1.11771426126685	-0.153332892700718	0.260200841196055	0.426229670954448	0.0338534631552385	0.136144219865667	0.0269355527875803
0.62	-1.78499164179743	1.17701443524118	2.49363255754428	2.44886703053317	3.23214079802899	-2.48319153443254	-0.89600225997968	0.0050535586473502	-0.699549570028149	0.0056132379251141	-1.62016969151792	-0.19540277426743	-1.45057335245204	-0.610650513694819	-0.0157642305331993	-0.544156155286316	-1.17559492835372	2.70105580102099	-0.949153841224745	-0.174480095193223	-0.344573499936196	0.787668567431107	-0.282151485963665	0.117557591872606	0.396167213994432	0.0087701422749704	0.116210845708315	0.0460751307295142
0.63	-2.13061312038267	1.47469045221117	3.1726441503112	1.0439565016189	0.216541815175045	-1.98762589136191	-0.756040006129143	-0.0269325731225111	-0.733545879765877	0.013990734010969	-1.17137354038194	-0.255911639692041	-1.49427642698279	-0.547859585697618	0.0311003613844952	-0.0995222197324279	-1.12579026729336	2.44190733022158	-0.942039886790484	-0.119418981073969	-0.342552402165721	0.38337146515833	-0.224814676162884	-0.0508476571355128	0.368694754757783	-0.0109148068668403	0.105966933022076	0.0522023734988076
0.64	-1.23938174018235	1.19386307172588	2.40678820703804	0.793863306654312	-2.82642190561824	-1.26169518075312	-0.630971170234648	-0.04927456647816	-0.747473008601938	0.026330586548335	-0.694507013618723	-0.308993205960294	-1.49866668459947	-0.404013084061415	0.0282001087728359	0.652038281809587	-0.909770898503794	2.48246999550192	-0.934585139265272	-0.075138392444435	-0.378099950769853	0.129233593267768	-0.172902800469334	-0.0582175458403531	0.340983897352935	-0.024499001268896	0.10078640471054	0.0503868796707546
0.65	-0.291044952530496	0.945104655249879	1.42252278808971	0.912492680473839	-4.16017091218235	-0.667580157877419	-0.523625559627913	-0.0623290142470685	-0.747640841986457	0.0429383600809929	-0.19977751848137	-0.353066177702054	-1.44997931092922	-0.311748396254624	0.0165498529385969	1.19306425128895	-0.705940537463284	2.67229721492864	-0.957120010540946	-0.0335383708728202	-0.405794144104184	0.0426076696060179	-0.250241343089326	0.0217576588240933	0.31187147241818	-0.0322369966048252	0.097121353916522	0.0443535961672359
0.66	0.215328054397426	0.803258517149991	0.802101185890476	0.878780133088067	-4.23581698159613	-0.158617380723159	-0.435301738512406	-0.0666891561039472	-0.739660999188234	0.0635957215326879	0.302568241710227	-0.386530019979481	-1.36420773116397	-0.305947092604652	0.0455026730175965	1.49746499431195	-0.537997275120769	2.88527000139266	-0.962371531195748	-0.0171619079910757	-0.389000637638412	0.0493399637738003	-0.397710932838501	0.116102833457885	0.281485840398018	-0.0349960302034666	0.0925646583679262	0.0367794740205764
0.67	0.268609015535184	0.698779978393626	0.634982435921268	0.608298094225386	-3.63895623924649	0.256166664520055	-0.364856511693939	-0.0638236884860942	-0.728027470223171	0.0870267701200331	0.802623214455927	-0.409256531669568	-1.2875044574585	-0.309301330280368	0.0554799395403308	1.72813868613971	-0.44724424347754	2.96944436699693	-0.94329913671403	-0.005779854681459	-0.348748845599483	0.087116298190659	-0.529038398935929	0.140229095173853	0.250985388411114	-0.0343073463241884	0.0860142427259002	0.0294337856273496
0.68	0.0537432892041215	0.634730514464121	0.798388920803212	0.353099160156061	-3.29049661460304	0.590172881702888	-0.311725690064086	-0.0557240667378519	-0.71465096726038	0.111423251533279	1.29291728708216	-0.422485923103445	-1.18064957459061	-0.254412257272721	0.0241938302938498	1.83883865040588	-0.402719829520315	2.95844647541401	-0.889008212458286	-0.0013104991880471	-0.294764747320113	0.144092797666551	-0.64055398904134	0.11112906691873	0.221903944086897	-0.0317421712920944	0.0774520650322763	0.0231995727557794
0.69	-0.231202635218926	0.505300184422579	1.02390090291441	0.285027542264922	-3.55163922406139	1.00494513287714	-0.275035685783136	-0.0446219652179821	-0.700360335470676	0.1348644426073	1.76836862614971	-0.428273886121357	-1.08373297604133	-0.179568067360335	-0.0274919963859525	1.82057884186058	-0.359280790850515	2.89684105095882	-0.839344210567078	-0.0214201617345869	-0.267558637202819	0.277561584066755	-0.743136581545284	0.121200530677514	0.195736343046558	-0.0286425234342647	0.0674217543880677	0.0184216377740308
0.7	-0.328968869052716	0.43947133458402	1.09108384375568	0.252535086521313	-4.08039940166806	1.34819522261039	-0.25374670429541	-0.0329539717467056	-0.685411028976994	0.155347182668263	2.22525460907573	-0.429175306242027	-1.02469134699534	-0.142070775474577	-0.101514588667125	1.5459653145956	-0.318512296838032	2.82088182331343	-0.803238599689768	-0.056207562601589	-0.266801805613677	0.43271105826906	-0.770351257584533	0.177660682585053	0.173864426918288	-0.0261393411707474	0.0567184328944825	0.0151754994482885
0.71	-0.321792248248222	0.380110132797707	1.07232203364893	0.0999908302565131	-4.64225583590513	1.55573822659295	-0.24528244307417	-0.0230700179614135	-0.669673758001485	0.171369783130371	2.6626536882207	-0.428110265882381	-0.982427396290773	-0.121047382660447	-0.120067330760524	1.09818714862976	-0.298754251802769	2.76281490637495	-0.781936528803652	-0.0853763468452437	-0.257600885581525	0.567741093571307	-0.692769817629111	0.219944908346698	0.156897518204355	-0.0249893493369544	0.0461657732041282	0.0132508622817995
0.72	-0.291389428915625	0.18711526679039	0.938043128455131	0.0627635039679702	-5.08161915643495	1.62649375391445	-0.247253356991333	-0.0167353286936756	-0.652632221593891	0.181941235108854	3.0801785341776	-0.427221715048822	-0.963267836435747	-0.103916594756927	-0.095002289476249	0.686602633601956	-0.316460567480584	2.71720760793585	-0.77241808137216	-0.113253214162542	-0.239889382740043	0.654202688477031	-0.571802750041598	0.209738960014251	0.144943764239564	-0.0255703569623811	0.0363238172983036	0.0123984134645056
0.73	-0.234525044265277	0.0485889314820068	0.797017190265168	0.286002684972125	-5.26471792449468	1.61266416989815	-0.257617646161819	-0.0150903719442556	-0.633533590531143	0.186478176516999	3.4771998793535	-0.427754074575089	-0.969041503253712	-0.101748438732602	-0.0543789380102199	0.470185317733094	-0.347887624120502	2.70202153401425	-0.778083341822768	-0.124692425890282	-0.24482534745317	0.738098806876701	-0.432001815692626	0.188574624876851	0.137716495799123	-0.0279623437782136	0.0274622680120319	0.0123812266372251
0.74	-0.214919147134411	0.0257726147801521	0.728546794683176	0.591088591331416	-5.31642689812338	1.49356830864504	-0.275066720279551	-0.0187064675630066	-0.611629961972835	0.184399660257508	3.85149087842726	-0.430128680065317	-0.983080655956891	-0.115562872790041	-0.0068012592472548	0.34948715799299	-0.41428863441406	2.56883801808705	-0.790839837657971	-0.119204893545486	-0.250224324141989	0.720852521418131	-0.34796940875178	0.184263348579407	0.134735091358858	-0.0320289670920516	0.0195872887977879	0.0130101618419005
0.75	-0.247712559101131	0.123112815586338	0.748770935783343	0.831188667875851	-5.17722270818017	1.2952901669404	-0.298468270971869	-0.026641303487244	-0.587092586786852	0.175940042705223	4.20208069983502	-0.433760583882288	-0.9625968409804	-0.123407832643677	0.0770489996273108	0.317497507358715	-0.482995478723227	2.49176333158082	-0.798533171767023	-0.109634828626414	-0.252238607571116	0.658351691941133	-0.333376153476949	0.197781306570496	0.13487869457484	-0.0372208850065413	0.0123322998716534	0.0140803585697973
0.76	-0.356050005109959	0.171542575372956	0.874533952101907	0.820477907712321	-5.06540475806134	1.12875478868891	-0.327973593990361	-0.037318528015569	-0.560746153073431	0.161403286088404	4.52659869005673	-0.437518279091618	-0.932617501046057	-0.137327303176923	0.162241499079471	0.400925486993205	-0.53807767724899	2.39207745760793	-0.796462316626783	-0.0948476457640239	-0.251763544237608	0.566990884609994	-0.387773351331279	0.205113749239559	0.13706011162106	-0.0428528479585658	0.005175633611456	0.015457862363921
0.77	-0.521133855944394	0.232240477944582	1.00637480156638	0.953714279420309	-5.09458669056513	1.12802125894527	-0.364767307069622	-0.0487059289044347	-0.533811715165643	0.141526353636542	4.82189939131918	-0.4398574927617	-0.863386108831205	-0.183792131453949	0.219644817088031	0.700385025322077	-0.541309289414462	2.27794512748505	-0.798211455294084	-0.095198006444231	-0.215292195528944	0.424139551091481	-0.485107059226767	0.177347846617078	0.140080540862772	-0.0480671957217045	-0.0025296646002144	0.0170379278755036
0.78	-0.632362266316407	0.291667593756396	1.05365400537556	1.01450764885088	-5.16549838096033	1.23665676361276	-0.411791405811352	-0.058429904462449	-0.507350238006963	0.117649250004591	5.08269461684863	-0.438829253545061	-0.779100913957264	-0.240942177787709	0.197177795328491	1.21682609540679	-0.450579903903104	2.11582396337463	-0.779809584086875	-0.100241363337892	-0.167908435459287	0.333940385841797	-0.506718399837785	0.150359130950814	0.142517359441511	-0.0517900605066933	-0.0115674221219537	0.0187282978841332
0.79	-0.74298016077885	0.301526974865951	1.09001110245065	1.10840383002045	-5.22510169301775	1.41620477062821	-0.472329535070679	-0.0644041493556374	-0.481286722290647	0.0922952401541615	5.30584396122139	-0.432831298782447	-0.680855509069164	-0.264771077653575	0.130837002038299	1.76856459265708	-0.331779823240817	1.91593216343552	-0.766671706845217	-0.102570774017267	-0.132818863326955	0.341272581210515	-0.418470947798091	0.13345479034827	0.142827100235908	-0.0530835911247471	-0.0225858072820525	0.0204254148000581
0.8	-0.78821246313454	0.283324134888358	1.09195222266756	1.19102598995382	-5.20229228093886	1.59992594829865	-0.547702853504876	-0.0650273567096738	-0.455696751633522	0.0685099501833022	5.48574597797559	-0.420483579509096	-0.604556021996028	-0.256616982566478	0.0306680979468258	1.96394145278696	-0.235820589194675	1.71393352364651	-0.770330253740177	-0.102617785356462	-0.117013062121328	0.393638494255587	-0.270615199823087	0.108134560462702	0.139300072059531	-0.0511397763387582	-0.0361985770819361	0.022020911541388
0.81	-0.858307185371236	0.251424495641766	1.12399311068059	1.29199635415714	-5.08745053057663	1.77786387118161	-0.638176272578921	-0.0593580872298735	-0.429789415625723	0.0500136266080789	5.61494589584172	-0.400942187976948	-0.542504055306121	-0.233638755933527	-0.0890882284265885	1.57329425976798	-0.161682640575501	1.5311712805981	-0.790746551305415	-0.10143202904175	-0.118932122713729	0.477345353470343	-0.155539336544226	0.101253173522864	0.129960682045502	-0.045431486578856	-0.0529589904279729	0.0233837754115227
0.82	-0.8866200514345	0.245939724227225	1.08830013323951	1.26528897188934	-4.88782040276176	1.90089683010784	-0.741911395196797	-0.0473273885725213	-0.402216084191925	0.0408918916457577	5.68360233992725	-0.374309493488988	-0.489719651301373	-0.197153766706057	-0.151299976392821	0.972075810524455	-0.130713665431175	1.37519279765612	-0.80099625441486	-0.0941353917763062	-0.118910606812104	0.55966240880664	-0.179895612490631	0.118381657193266	0.112530951813369	-0.0358881775864539	-0.0733536484624735	0.0243537908360799
0.83	-0.913610681413984	0.2124474214996	1.04595192876305	1.15803069732827	-4.4753076780497	1.95814186387402	-0.853456971778876	-0.0302687706194359	-0.372013308314767	0.0436392996950945	5.68547422787137	-0.342472379865379	-0.421603042070683	-0.133328087391768	-0.156723448072364	0.403041660998464	-0.13428059382704	1.19487421936676	-0.804227832040789	-0.0983291945291869	-0.0883148003527012	0.593235623601666	-0.263129483471614	0.141880708313279	0.0854461429943797	-0.0233093588206214	-0.0974409746431726	0.0247968470704084
0.84	-1.24085886111742	0.206307702181482	1.31688485857731	1.29647383273558	-4.0537804329602	2.00572085865829	-0.965664318607564	-0.0100320553226221	-0.339352189107857	0.0591721171312144	5.61265778351581	-0.308207410682937	-0.372015928082079	-0.0674634593763117	-0.134742792078348	0.0026598793093807	-0.174958672379424	1.05606562111595	-0.799957721086684	-0.0885080370627756	-0.0888538403470615	0.547365518667741	-0.351551295144585	0.152146991336305	0.0473503215505836	-0.0088765251266299	-0.125184786232271	0.0245871987191019
0.85	-1.75245633023915	0.413645127057869	1.54590942731487	1.43596767180155	-4.07815307815329	2.16192727422912	-1.0676651229232	0.0108392786467582	-0.309195918890563	0.0859426359215293	5.45678725622718	-0.27519504622086	-0.340607317134109	-0.0123267560578614	-0.0788736354121293	-0.224995942416028	-0.205905604267418	0.876967561256165	-0.7836057405638	-0.0840098202220031	-0.0612010822039458	0.432990632031266	-0.420887455513245	0.125132277935989	-0.0025307068440013	0.0058613552616829	-0.156314737569863	0.0236242459022102
0.86	-1.97346106793795	0.49695693503346	1.35984419340532	0.957886890724011	-4.17041522976949	2.35489492336124	-1.14937515534689	0.0293108540638287	-0.289308772628423	0.118904373063532	5.21216806720065	-0.247406827247892	-0.358393547661346	0.0886357009119131	-0.0480302635728019	-0.40844963040716	-0.216829879637375	0.644658286121707	-0.787174802391867	-0.0927635079778948	-0.0228514352458418	0.410865159769753	-0.380047414061086	0.0920014343968668	-0.0635966139844903	0.0192518077652069	-0.190102281859946	0.0218782391510813
0.87	-2.20521858902945	0.400208331044476	1.10990898372187	0.83950356598324	-4.11302353027626	2.60359006696705	-1.21191799839119	0.0428856848079809	-0.277332644201427	0.150340293063997	4.88002543805064	-0.227601055790978	-0.417759800779564	0.206631863703901	-0.011993464906723	-0.620727144060631	-0.193975074979499	0.402156759366923	-0.802255889602209	-0.0995674507519975	-0.0087041490457453	0.397416100744866	-0.15080891289242	0.0903281693168212	-0.133345942410654	0.0301417201714733	-0.225296300179856	0.0194342591577531
0.88	-2.29000143842694	0.379869723593923	0.760620657521878	0.755651833474302	-3.9181681760417	2.86898440149838	-1.25348621526553	0.050071993677101	-0.276352095886752	0.172063144811337	4.46226678129315	-0.21705090730969	-0.513689231253621	0.348698774774792	0.071876246663522	-0.837839578647702	-0.166728227257103	0.238060567088143	-0.838018742776959	-0.0884619830100627	-0.0085545188673914	0.244329895191698	0.0397285867106558	0.0749216834608372	-0.208409018155195	0.0380596042977916	-0.260395567335739	0.0164298905269985
0.89	-2.36811678891685	0.267918912469125	0.461007809173648	0.441441050646514	-3.5819214115282	3.0273079917946	-1.27358563543201	0.0506035667510549	-0.290139922112977	0.176551421489212	3.962443199109	-0.215492456373582	-0.620216890536382	0.471447244117314	0.190005166913835	-0.925650300540763	-0.185541783624277	0.143588109120974	-0.881659231994065	-0.0734714192561282	-0.0079504069813106	0.154027075748956	0.0862279319615761	0.0931191075764352	-0.284325598246506	0.0432524873497986	-0.293527610937802	0.0130666789661808
0.9	-2.34934769880308	-0.0323323241504465	0.149972000656313	0.106353488673217	-3.08093967563095	2.97730994388161	-1.27376103997234	0.0460282405477368	-0.319819176310972	0.160577996614321	3.39115235617507	-0.220766663662339	-0.781924364774754	0.6567851763808	0.328261250223172	-0.986461574211491	-0.28420651516783	0.0288943395761459	-0.930998457220563	-0.0493141592244633	-0.0176121690421393	0.115334437482853	0.087652514206512	0.119430443491411	-0.35573060380929	0.0467108769066509	-0.32264135548781	0.0096197677033692
0.91	-2.38396006911778	-0.332239701494009	-0.0310483595412474	0.0396527688951748	-2.50560546399333	2.72473571389923	-1.25750655870378	0.0389822143056782	-0.363709182787044	0.127629807301881	2.76408483382789	-0.229770748353939	-0.945568275083958	0.89656868580664	0.355508848669517	-0.712156501772396	-0.391093751874427	-0.064857578506812	-0.987508317402131	-0.0336580082039209	-0.01308981872528	0.121109497103101	0.0742475104089671	0.149505905477852	-0.41735462898238	0.0495912273545471	-0.345845008183775	0.0063798511933179
0.92	-2.32075880508688	-0.560608697038637	-0.286438278141636	0.11061915171049	-1.95661377205	2.23211031410932	-1.22867383179363	0.0318870334503159	-0.417740871139607	0.0874423179057701	2.09876468539936	-0.239410521813157	-1.0393174103033	1.1235059147914	0.265501443832574	0.0340225066365771	-0.426055368309312	-0.0413485027348793	-1.04831817248074	-0.0243859350664983	0.01931237197609	0.1188075182238	0.0759716299603915	0.195374282561472	-0.464177585907157	0.052639523932326	-0.361347506706056	0.0036269789390274
0.93	-2.30577804950518	-0.737566581186366	-0.447519955205246	0.277377849782829	-1.28976218350223	1.58154496235815	-1.19143277168837	0.02633128708632	-0.474855808338674	0.0563800210622999	1.4161449331734	-0.246567708806108	-1.00615383953298	1.19789077409864	0.19501788623162	0.911355477032958	-0.397139993264262	0.155701950536587	-1.11336581435135	-0.0318140515958823	0.0310170427997286	0.0772735289331837	0.0668699521336745	0.237162111757591	-0.491075847098291	0.0558424259672646	-0.367308796173356	0.0016457060188478
0.94	-2.47706652119031	-0.696013079258965	-0.422854796957895	0.534940967190373	-0.702178759592952	0.926502535454382	-1.15129384680212	0.0223286100654822	-0.52496479879311	0.053271669160094	0.741000597931369	-0.248400326372318	-0.972096028081694	1.06339593193852	0.168315127031956	1.47005913096221	-0.374559909502302	0.212214976059403	-1.17504161714933	-0.0327139855277658	0.0195789850894978	0.0382003513456493	0.0824726398185196	0.265774717042909	-0.49518680174971	0.0582161047169667	-0.362907678472526	0.0006253224488621
0.95	-2.54177897407405	-0.564660243986283	-0.484041807663796	0.645957239087478	-0.339475613848223	0.39562665891126	-1.11449061988351	0.018871058819964	-0.557713186981103	0.0935779755221437	0.0970901641087415	-0.242316114468235	-0.94784437179477	0.916621808097774	0.118411046511898	1.51673232213042	-0.349219245825582	0.175295896962666	-1.23579939273529	-0.0204519989809642	0.0388370315314336	0.0122030328747054	0.0995697743383744	0.276663604123027	-0.475458311678711	0.0581358603273929	-0.34802911387792	0.0006665151434321
0.96	-2.47575583615455	-0.45649449854738	-0.6011323440919	0.757799728608879	0.0593748792849319	0.0566722722731428	-1.08806521072614	0.0149211260580521	-0.564409694054313	0.187028699111626	-0.493552916078731	-0.22581663296403	-0.902330526527406	0.794925951972309	0.0439210621870769	1.02382412385986	-0.292454415487114	0.0819860900898301	-1.27023412549203	-0.0265896606061632	0.0626916199342568	-0.056649260048985	0.0939094029139866	0.279348383647158	-0.432458206136406	0.05381832250427	-0.323166692742319	0.0017914389456296
0.97	-2.29689119396638	-0.339873440650248	-0.739006001934748	1.03248123511021	0.644484118526961	-0.0778989848709538	-1.08006602294097	0.0097106015496568	-0.53859513133372	0.336621509294968	-1.00865971562961	-0.196548799253684	-0.858617298421177	0.723710003210057	0.0035086152382324	0.322363745006461	-0.215672677055236	0.0084973220806396	-1.28839663736792	-0.0361068337380087	0.0769652894823534	-0.146865704581708	0.0541901659094866	0.299267656159962	-0.368105292752759	0.0436492642733585	-0.289304667875391	0.0039614143656738
0.98	-2.19614518488984	-0.220931281675598	-0.665303837580691	1.42743452195843	1.27011833242769	-0.102130829861565	-1.09477067208941	0.0030929350332994	-0.482254298649286	0.529200536262144	-1.43773036656572	-0.155020124933761	-0.820598572845596	0.70871317866962	-0.0013042500846022	-0.400045486269956	-0.154702406327679	-0.113700218696063	-1.29280593050777	-0.0509543212808948	0.0753599691417372	-0.189179192426286	-0.0755414748071132	0.33682343227694	-0.288119825402205	0.0275176751457515	-0.248918607630074	0.0069517595989988
0.99	-2.1984468242629	-0.153394498867014	-0.385713876132925	1.85714198387794	1.63851092690727	-0.103948849495171	-1.13142818524949	-0.004778838326436	-0.403524672371045	0.742750370233379	-1.77656074784876	-0.104036391062663	-0.769089595081302	0.651173493939614	0.0235054265807644	-0.997284753970428	-0.112969160556546	-0.27540817675145	-1.28618934709668	-0.0557806990498326	0.0904998319276435	-0.151276477713067	-0.276586781251696	0.384651844962899	-0.19903620489987	0.0064730902676624	-0.204708727581769	0.0104878672532756
1.0	-1.72573679336352	-0.0121375059528745	-0.375025534734247	1.90130128268226	1.85912891309109	-0.163412813475466	-1.18249909924637	-0.014052016208748	-0.317145243372849	0.947960113907324	-2.02787301438554	-0.0488945198837238	-0.748795667149786	0.65055689925851	0.145346860349583	-1.09802692774001	-0.143433682957859	-0.153396901300069	-1.26780332634721	-0.0198804151461059	0.133619496596499	-0.0805844407070651	-0.505457074519264	0.425686057096882	-0.2694823318227145	0.0245387175916324	-0.201419778515157	0.0457110981945163
0.0	-2.21437813825494	-0.361419708029585	-0.289229847946441	-0.308539550955939	1.92408142014294	-0.5205642137788	-0.665861145199057	0.495004922646201	-1.35282788171981	0.5591770654413	2.29259957022097	0.441777649798506	-0.880082221211376	0.623551920915746	0.020355558397134	-0.344547778662691	-0.130393737563962	-0.265200430246757	-1.21807537450429	-0.119085602113213	-0.022045784557589	-0.362705475149753	0.119202005523555	0.350922463642325	-0.339928458745559	0.0426043449156025	-0.198130829448545	0.080934329135757
0.01	-1.63574645274666	-0.0348121351950041	-0.0648978847663754	-0.280061662796752	2.30642823011062	-0.870397052373448	-0.840345034668741	0.548362793026738	-0.814042990684981	0.483434288234315	2.62412999321065	0.532119374763741	-0.664341285950489	0.646678970395131	0.0947522857032932	-0.180064422313719	-0.140536090782536	0.0088661070783288	-1.22178172353829	-0.105408083599768	-0.010768946660157	-0.387840353257724	0.0277029470955404	0.352036328678153	-0.386292455192393	0.0590823130974346	-0.134898668482553	0.136387875081187
0.02	2.2465858387156	0.718038271422909	0.955535253845669	-0.384855793454626	3.62651197934225	-2.06636721704712	-2.02634982452304	0.396589344050803	2.48178660439003	0.791060065389288	1.87241711934045	0.452133332530603	-0.277887837487924	0.33357245704885	0.163829281310614	0.330320450232298	-0.316344363178649	-0.143726491809139	-1.2417986068192	-0.060618977208045	-0.0071992098886758	-0.455981489190065	-0.140825723780541	0.383747456497074	-0.438667732271597	0.0739010790114437	-0.050972972156477	0.197867072107407
0.03	-1.04372211143895	0.876994591497632	4.13415726277666	0.239987607882176	4.85970711014903	-2.20862852020062	-2.61805073208683	-0.823535166297657	-0.0658093939444547	-1.9109969075327	1.67995550355794	1.01608431245594	-0.627294240052147	0.338343517950879	-0.0791558592977807	0.113563191441495	-0.499310547805357	-1.08899231967945	-1.32192948937699	0.0263967827311568	-0.0036508260266517	-0.799923116956232	0.0651815325976291	0.341792141754384	-0.462504075853961	0.0758991155692786	0.0605327370802253	0.25403240808348
0.04	-0.604838258776089	1.69087710912594	1.10461540628887	0.208383800530901	1.39892374985658	0.1713395045113	-1.07045763334909	-0.25192168478812	0.0142993613940329	-0.234842177685238	2.15236750809701	0.225235362806765	-1.55836440884534	-0.0304328040513753	-0.0629405360473701	-0.0524457509829565	0.13353217975151	-1.23691240149009	-1.52051528736561	0.0138692570730849	-0.234121601434277	-1.13036641875001	0.328438799991404	0.231687181801314	-0.447513941780982	0.053851518496868	0.197008154452614	0.296040722158329
0.05	-1.59964986474158	-0.23533749015466	0.189717786461196	-2.37336181039838	3.31548823065385	0.0655533507732245	-0.961011517466939	0.338094448076724	-0.78494384815438	-1.76385633007186	2.13448519928168	0.620755629465907	-1.9893869155538	-0.447359632235376	0.0637033681325051	0.520119675665797	0.271569882625124	-0.79101067453279	-1.37755468740032	0.0262691707377298	-0.461040886621689	-0.985032422598791	0.270110536838647	0.256281452255407	-0.416555430401024	0.0087460532365841	0.342198207809749	0.321602017644388
0.06	-2.49749791545251	-0.56245841963485	2.27887801167321	-2.12681062293765	1.80313297943198	-1.22665006967615	-0.366568037605803	0.631331150453132	-0.870160877990573	0.162949193245285	2.30339973905765	0.734427284453844	-1.54756492784492	-0.261497351414597	0.458250789158465	1.53336265489091	-0.200147633798714	-0.897684468687565	-1.10207148783229	0.0351934184097679	-0.474577773571208	-0.784243670113594	-0.725738665465297	0.293278177063096	-0.393217191759318	-0.0511353253814528	0.479313031803254	0.331299289475183
0.07	-1.00768046123456	1.24182765956126	1.46358923096221	-1.61647521714569	-0.314486366787709	-0.801250229569155	-1.39605685526082	0.459551804137629	-0.546102203994613	1.17237895683255	2.10666185233314	0.612130043513404	-0.941227016553882	0.650025773777543	0.486093413070098	1.66379993536199	-0.489835248969759	-0.922583841642251	-0.980586008058257	0.0631185370744288	-0.445671766939918	-0.778410147620596	-1.1571605488456	0.323667721055006	-0.387270544905024	-0.116560501422865	0.596303662760676	0.326408695558569
0.08	-0.685374341689854	0.211499511182088	0.862587255023234	-1.72508029486393	-0.0251779428194131	0.163392586278086	-1.51596485062087	0.353162061848792	-0.627699256976253	0.0616689019664994	2.20097252292086	0.696774521362515	-0.675322438400908	0.544950255976191	0.0497466144680196	0.886169630580636	-0.281678912572731	-0.562683644826843	-0.934382740689963	0.0917863242016543	-0.337521196450339	-0.783890696923706	-0.812029461339925	0.23904027845942	-0.397222781668177	-0.180697117547056	0.686703905623266	0.309325342827475
0.09	-0.467092476261222	-0.333544754165052	1.07542168188384	-0.643774096135186	-0.255296806063538	-0.0249128380664344	-1.10888525870963	0.0018542085390348	-0.434186935125305	-0.189461483902651	2.26635917663396	0.605672502898128	-0.635066627239498	-0.573133077364856	-0.588434341631676	-0.589981725267377	0.15791934817984	-1.25931800387332	-0.904513527491715	0.0971951285110763	-0.301630836533481	-0.60247692308965	-0.205775883698089	0.122037422861168	-0.417585716911721	-0.24029984157304	0.748855574486328	0.28252427154703
0.1	-0.408852614775719	0.480740233295084	0.909567555489757	-0.401575203936902	-0.241588175597371	0.0234197191610675	-0.772862986069226	0.22626994368131	-0.352180073822446	-0.0505311973817029	1.94273614573223	0.670270883019003	-0.700388604348081	-0.75174440825669	-0.698956320284812	-1.3595579379272	0.340282142516421	-1.88893912569804	-0.939007381229419	0.106475286768583	-0.450316208388245	-0.422132763897331	0.345537721920022	0.208510143223951	-0.440187305555609	-0.29298313313693	0.783337181870305	0.247214806431335
0.11	-0.341239786136661	0.0451211456894935	1.01974169968816	-0.176808860312127	-0.171571140428954	-0.0376888750909157	-0.876440523354913	-0.0574847767916012	-0.156397280566548	0.513227584153672	1.45453655965698	0.516175367830171	-0.780330939782403	-0.423081576513108	-0.268268553740133	-0.990124134275028	0.192944245735138	-1.84278452213203	-0.954127598662651	0.150081630122659	-0.577526518762483	-0.495585599530934	0.483630949099883	0.298458110686965	-0.455536873174643	-0.337245803500668	0.792631748471551	0.203760563057789
0.12	-0.353427183135384	0.390570129047089	0.901972380824182	0.0528443037475296	-0.198144509765932	-0.0863869875348942	-1.08144429608017	0.249370881355001	-0.177568935705497	1.01193342735408	1.26006094407627	0.586152185564778	-0.907413872462012	-0.205812879638409	0.232918078050825	-0.855102561642079	0.0767228525913705	-1.81681161189877	-0.968049877082222	0.184599246629069	-0.572468716526372	-0.723930095044941	0.190412323770323	0.257468142639261	-0.457982584166455	-0.373909913360155	0.781043867717106	0.152701599140716
0.13	-0.368421864708644	0.164973383008165	0.900560047297625	-0.0026496754983984	-0.177891506766742	-0.116705716884065	-1.13812001977115	0.124083419781298	-0.211115015054361	1.30290533406967	1.17825870804357	0.644643435236813	-1.11090850543715	-0.10964040036689	0.621062287472168	-1.13657548379134	0.0857887081871915	-1.8160332803083	-0.969949093233343	0.139266881876511	-0.441943430791723	-0.553582563809688	-0.305286076648491	0.080642030609719	-0.446499820234757	-0.404366620380434	0.75148076193732	0.094494100792594
0.14	-0.373746108303095	0.294232568275293	0.845027479709596	0.0688711681467444	-0.190174241078871	-0.111955944897277	-1.00865290527926	0.453142326051921	-0.228338112117371	0.83146528995225	1.17399784989236	0.615103480102894	-1.22915007750625	-0.0564043706492354	0.668804912505669	-0.529926302946663	0.0288621636784979	-1.92144279339678	-0.9398148176947	0.080788825601519	-0.355713612437785	-0.170693581586657	-0.80201687824257	-0.0632185794798091	-0.422543723463442	-0.429575682915718	0.706675694150056	0.0299132286443765
0.15	-0.295074122778787	0.321602303150217	0.864666961967955	0.0137364495074951	-0.149717965082077	-0.0697163318655273	-0.880740218260963	0.452893456491867	-0.0731575932542029	0.147737751358159	1.09628538208796	0.373645127570651	-1.05193449442225	-0.0545486364719731	0.45189013978555	-0.339379690747265	0.0986673821137129	-2.01463349170824	-0.938002573761195	0.0429085720793112	-0.311831197820832	0.0190604658375684	-1.02109650966236	-0.0803387542427904	-0.388892573318368	-0.449231457825531	0.651657906966864	-0.0391954541599989
0.16	-0.322637268015175	0.363098360751324	0.866300806116968	-0.0152983473560728	-0.144886328483789	-0.0385490590637525	-0.985781001333352	0.339628576033277	-0.10075000160804	-0.528393072027711	0.990166281387933	0.278690482754789	-0.801772284190606	-0.065005227944864	0.252085484590356	-0.450552260022996	0.306738235053479	-2.01230221228986	-0.954941299548217	-0.0049152495952003	-0.296175176669493	0.034513599085251	-0.805666773739089	-0.0840394981026572	-0.347379669179899	-0.461208891392528	0.590709083161449	-0.111189864639467
0.17	-0.314563125694145	0.351527546699787	0.922004300926358	-0.0211102486835504	-0.124144702835015	-0.0509791717028231	-1.00055935205548	0.145461742949232	-0.0378883751907506	0.059661783241884	0.960609116512117	0.195837695926241	-0.699878083059494	0.0052209486620561	0.183131009608743	-0.441526564833208	0.429867003493762	-2.00531596202692	-0.936884611926422	0.0057579580260269	-0.258497288616569	-0.0295803148210307	-0.247432828475357	-0.0611225045272279	-0.300155675633301	-0.463030492865763	0.527287415548581	-0.184515099931854
0.18	-0.348004252689809	0.323283520025779	0.910929739583056	-0.0448793738794337	-0.113469793241444	-0.0832841473004372	-1.04260485570741	0.215216384057244	-0.107474909973016	0.414367573629312	0.891742963143317	0.269713612396267	-0.755362214951958	0.0455784878322891	0.221293784847356	-0.627635062122779	0.3875832106019	-1.92264302123416	-0.890363898849566	0.0396148244951909	-0.229046322837367	-0.0620495071094265	0.247968944641676	-0.0668646862560265	-0.250325771229609	-0.455494583881145	0.463939390774784	-0.257720480639002
0.19	-0.296331006465133	0.345205780300425	0.923836725689251	-0.0445776753523695	-0.104585595175961	-0.113857553920996	-1.03314958385954	0.238087985670839	-0.0630931178651801	0.690748038011976	0.8586236471313	0.296012634495394	-0.923713484869416	0.0475651112789457	0.229250331614512	-0.779128409455264	0.303512562274963	-1.92441896490841	-0.860171724567817	0.0629920122640649	-0.233904832261436	-0.110903642034498	0.336478164318609	-0.0967146715864341	-0.200273933925139	-0.44191321169147	0.402287975703986	-0.329670804379667
0.2	-0.288251089761217	0.267364798509562	0.906515366257399	-0.0172582489393674	-0.0466335876219445	-0.145475921034962	-1.05389047810405	0.293422450823093	-0.083989585936758	0.510555666578013	0.724407113300043	0.257156165077162	-1.05023342168776	0.0804883737334629	0.186633755426542	-0.716109749696891	0.264082197895279	-2.03435197612603	-0.839005502966508	0.0825194130956211	-0.236391658403548	-0.19126831967677	0.136354138493628	-0.138725293928793	-0.151920906576462	-0.427293175842339	0.343726522188445	-0.399174430642168
0.21	-0.31367936219346	0.233067621656762	0.901926171007666	0.0166981882343547	0.0295054655418838	-0.149103063427437	-1.05708298095693	0.223293952633202	-0.147676235837645	0.257064026264299	0.65049517285851	0.173686777774065	-1.06738199388041	0.0799692604294394	0.135226341482452	-0.702597329401039	0.252036509779695	-2.16271823652792	-0.803865778659221	0.0934590226873615	-0.240320139076064	-0.305833073881606	-0.08245957210725	-0.210483578499649	-0.107033044433716	-0.416331094385446	0.289127031234482	-0.465110588070789
0.22	-0.314892535142752	0.247263572057341	0.912790428292854	0.0610287933376108	0.104031583159727	-0.145550001862038	-1.03220389171697	0.157567627637654	-0.136247382039908	0.167716273651785	0.592018137849069	0.152015998891324	-1.01510236756146	0.0540245875423656	0.044655556451089	-0.822633668558291	0.263991853562163	-2.26685354308815	-0.766826381264691	0.103219130936255	-0.24029959150214	-0.440021744564849	-0.239737212657937	-0.26081389347159	-0.0668840659525008	-0.411005000581048	0.2390910840209	-0.526411457195376
0.23	-0.314049061978662	0.288815794278095	0.898252824212577	0.0809876294722786	0.191315960692112	-0.181295943825194	-1.04361740246507	0.203113242065583	-0.125611023085244	0.300451135321724	0.536758894778623	0.208153061594622	-0.953532381255893	0.0333033707248924	-0.0101026178726723	-1.00311916078997	0.29677653969697	-2.30513357171647	-0.737728170813465	0.120552960822632	-0.21342789482487	-0.573626146428432	-0.297584565358015	-0.246678243727595	-0.0322048855992388	-0.41102687645055	0.194346642640717	-0.581865425127864
0.24	-0.298732764374862	0.309371621020194	0.886667293594072	0.093732302954248	0.274204558361927	-0.228681021186214	-1.04322002576737	0.265856152358739	-0.10842815608981	0.429888053268563	0.494166811369936	0.256853717000845	-0.917242604629323	0.0283734495247873	-0.0266101911143828	-1.1283414769916	0.317307069021042	-2.26874880071264	-0.730613869067631	0.119975750918297	-0.18400572846403	-0.682141263456793	-0.251574360591388	-0.165474881753292	-0.0027188328933751	-0.414645446235155	0.155440916611848	-0.630635135713567
0.25	-0.34338768545841	0.331501792985499	0.86823936569698	0.13431538078358	0.347011977241101	-0.313167226553428	-1.03820253143585	0.310332785225609	-0.115948520697895	0.476153754807851	0.449428951824765	0.268521611026229	-0.860043485049834	0.0049516865702188	0.013799688771729	-1.19623234264621	0.351096595395758	-2.23121501360986	-0.732465422959234	0.109889720294153	-0.156656317934183	-0.644900174563503	-0.173535653435927	-0.115408250624776	0.0228611528318265	-0.419749812734032	0.122338897458793	-0.672776201315249
0.26	-0.337434430664686	0.331128040100775	0.907066258923673	0.149394552100356	0.436247121560987	-0.393026248864134	-1.04226251179001	0.300013518383362	-0.0819517357886134	0.589044332748543	0.418598353307673	0.280830451683204	-0.852871872148956	-0.0273828886819388	0.0639766324463717	-1.30511156957726	0.391578951974857	-2.19697502263648	-0.743588164359219	0.102562225228615	-0.159439492183823	-0.556356937996498	-0.144803654285541	-0.119976695821849	0.0464088076430687	-0.424605460313426	0.0949438968664747	-0.708728859092504
0.27	-0.317403374790042	0.362698047879657	0.913853156378337	0.152838362244794	0.539650479696679	-0.522004749320464	-1.04533148034758	0.327280923276152	-0.0503050888376516	0.692392843209453	0.377318793524113	0.337846341101932	-0.940864319839191	-0.0708461245551776	0.0599864542931365	-1.41324046124807	0.462546803134074	-2.0797850475177	-0.763213586848737	0.0948075999207356	-0.161853286505773	-0.488638957150476	-0.120000837215767	-0.142910369278575	0.0707185028230645	-0.427721471811581	0.0730536891102649	-0.739435583207055
0.28	-0.361875135705293	0.321261311455591	0.880211415306925	0.148774748965243	0.598088878916327	-0.631719894199747	-0.989880812150467	0.255600943859791	-0.0890003353530209	0.806429046920411	0.352482908247758	0.36444161516583	-1.02352028951967	-0.130984600238874	0.0788323079489898	-1.48075945045345	0.568376890655969	-1.88374290104399	-0.789663624206296	0.091551222608058	-0.161689864244273	-0.456389459818699	-0.115146039216984	-0.152092926289023	0.0983452032498644	-0.42868913046329	0.0556684046399131	-0.76657856876457
0.29	-0.352070049959246	0.283026092823522	0.86941514159901	0.116435095799455	0.631407468207277	-0.630207295605114	-0.946833035068228	0.233140058488165	-0.0892868011588586	0.897285472965882	0.401067021644136	0.358081247643815	-1.05715122395257	-0.185291740778521	0.116060328823107	-1.41594625685712	0.623037644919195	-1.68556821772649	-0.816467502792167	0.0682034973649364	-0.174689966320058	-0.483876686556717	-0.138396085427066	-0.122983968345581	0.131131595873411	-0.428319503284283	0.0418145440612059	-0.79157684228758
0.3	-0.363784412976996	0.260264485746407	0.90151394375432	0.0938587273107301	0.635781109032162	-0.563438332926916	-0.962649304741648	0.203114428825766	-0.102617539228241	0.746817349297712	0.448418963525103	0.329428517892752	-1.06484260236283	-0.234526919134385	0.126051330016037	-1.21706868096188	0.599293703975965	-1.49732029363728	-0.828384750688334	0.0563693379947569	-0.146539998374947	-0.520285711859811	-0.177858920399778	-0.0727169949829845	0.170606567305512	-0.428603881875855	0.0305856203490523	-0.815532899615298
0.31	-0.367473642623006	0.222117089113928	0.910111785643575	0.0711684717100603	0.676042675295904	-0.490279103216208	-0.995606815341781	0.195183007403189	-0.12916500797796	0.4832500942663	0.492781115060903	0.287276722676246	-1.04145324189562	-0.252782048425039	0.172651408327152	-1.01712489677429	0.517097750759519	-1.45434185895176	-0.813684874144917	0.0457957324523776	-0.135356529310919	-0.44958507788658	-0.15478837980743	-0.100059360316849	0.216393896943974	-0.43213572471807	0.0207322075558658	-0.839141190519244
0.32	-0.374471207219163	0.190277307358817	0.910502120928648	0.0546174077005589	0.74604538848545	-0.389986051614939	-1.05614797321202	0.149180216530577	-0.16249505708408	0.303407761229947	0.54205933645439	0.222833872841063	-1.01912071452653	-0.258189982969951	0.24576334728369	-0.766192289884585	0.410105070554712	-1.55398805437217	-0.821128103500268	0.0343500519793865	-0.109439275192936	-0.394623625463469	-0.0285174448194241	-0.164524604932275	0.267211320583093	-0.441077531441237	0.0110974797897029	-0.862609884796443
0.33	-0.360138692801719	0.235772506074228	0.890820641449696	0.060581381217586	0.833326781321716	-0.316034836133269	-1.04718952503637	0.128100040655175	-0.154848762107461	0.29631870668243	0.588436852183563	0.194123228690404	-1.02380927241128	-0.27076215491412	0.316759241589305	-0.642826634201479	0.326569675915214	-1.67884352212972	-0.855715382648979	0.0349361050701408	-0.0872682773754057	-0.380535026305749	0.126698932053187	-0.198312483222384	0.321213445779363	-0.456743423854508	0.0005979389704996	-0.886001590052253
0.34	-0.365788478987835	0.231899914980417	0.880705946539831	0.043517497665116	0.931821772507238	-0.256601528099152	-1.03174313608943	0.163552458309795	-0.151848317993332	0.263200345726307	0.60702497521368	0.195455246720237	-1.00551473901238	-0.279251973865919	0.348717100483812	-0.6905743053645	0.311305700706324	-1.7438080209688	-0.893350937656226	0.0323945991595125	-0.0983285335992311	-0.32385990624246	0.170133601886089	-0.264746743526443	0.376203493546349	-0.478790724021544	-0.0113907950748845	-0.909449359532864
0.35	-0.385350605607621	0.224736572344813	0.878833511585241	0.0470061756205979	1.05056627523009	-0.196539113877372	-1.02962058524386	0.171903501967449	-0.163395896739288	0.181689114678672	0.627585806673779	0.169824725724243	-0.963463412489517	-0.244642533889595	0.315822515537325	-0.810537456864849	0.382115469659481	-1.69841997204176	-0.894492043585335	0.0297563775173401	-0.136419179152406	-0.241259876947253	0.0490097269170529	-0.18740388059796	0.430118837003108	-0.50605087757498	-0.0250763917821432	-0.933205502181608
0.36	-0.39107829240004	0.194530785032105	0.882301014548146	0.0467120049355691	1.1722494543315	-0.130087655014829	-1.05302232863266	0.174623218119173	-0.148437988909944	0.146726984539191	0.669915035771103	0.123487651792382	-0.900853251913201	-0.189491199822301	0.246656054940635	-0.89947052691474	0.492397874327085	-1.68438694954601	-0.887160914068748	0.0269879951662892	-0.117831301153386	-0.172222406723773	-0.0348619407087284	-0.241001954369535	0.481013077452173	-0.536482431364483	-0.0402893978230591	-0.957650260795114
0.37	-0.402965815680989	0.244338725236846	0.874615642965916	0.0555698077287783	1.30239134990656	-0.0769135077828554	-1.04879058027998	0.212504825458392	-0.102260156882873	0.170249858498733	0.723420169233427	0.0799108439063103	-1.04746832026311	-0.178609017586002	0.148170141132787	-1.06538223423756	0.580073085935919	-1.45325672459419	-0.90312618722116	0.0440014131197791	-0.0766460620614721	-0.197849005537386	0.147219306160318	-0.193163825646924	0.527775234522703	-0.566675022248576	-0.0561168683122803	-0.983202519899538
0.38	-0.417191251510358	0.293273690333134	0.866245861037815	0.0558995177884763	1.41466671092182	-0.0757362312043981	-1.04056975521351	0.250568999322937	-0.0455859895909603	0.208389994063372	0.80162985136756	0.0712911183038251	-1.10239273592027	-0.138884962448466	0.142477277541521	-0.863598440495715	0.601372228930688	-1.34676897755521	-0.945739803257847	0.0447037497783651	-0.0884722529829268	-0.10060490066902	0.307025380227728	-0.158557424156916	0.570530933312794	-0.592725185038747	-0.0709566501836585	-1.01020440418791
0.39	-0.439592702735951	0.294488352785539	0.871911241705125	0.0557552471005712	1.51650769552025	-0.105682871972914	-1.04862415076525	0.276239752569189	-0.0112804541090527	0.233183483340922	0.907045664955786	0.0628072206616594	-1.13723501949475	-0.0895759080152903	0.116062794006791	-0.658081025276523	0.55634183520082	-1.21764658227209	-0.990006218913202	0.0373756128765614	-0.140038336672042	0.0977396747527511	0.307444990955758	-0.242622688135977	0.61020324950577	-0.610851719544862	-0.0825973602783796	-1.03889404575762
0.4	-0.461409476256453	0.293405168492628	0.87409680438433	0.0566348957985503	1.62294586141177	-0.132450508447513	-1.06692538603863	0.282591644370778	0.0242701628769348	0.274127968541489	1.05406240840579	0.03485991817318	-1.20545240919817	-0.0041574073345232	0.0879200484739461	-0.42123780555811	0.480974564497503	-1.15896571861924	-1.04379273769623	0.0467494004831227	-0.173979345877872	0.198569340004151	0.200127561177187	-0.293098329780713	0.64861241388663	-0.618185173025101	-0.0881880672344896	-1.06915834023823
0.41	-0.455997333464181	0.315704426608521	0.861610856380316	0.0327725631704465	1.72474029172662	-0.156619880702989	-1.0512011462247	0.254245374516887	0.0627864877981442	0.275886914185519	1.22060800966072	0.0283775180327236	-1.20737496238988	0.151571771716598	0.116106465195883	-0.0630914177228853	0.376579332378732	-1.0379514489295	-1.05555696663727	0.0267108230434945	-0.167591610812958	0.250995705052513	-0.0439685925336934	-0.27797609578118	0.688160629482068	-0.614431522848136	-0.0851434146884298	-1.10026144679682
0.42	-0.446343352320118	0.258504727012926	0.864237347104788	0.0182783104522078	1.85066604390776	-0.172520247452956	-1.02747337243976	0.206281114435802	0.0752875413634691	0.230773115610149	1.4084793256372	0.0227663582170433	-1.19205040459944	0.313877447001874	0.195195967033501	0.298746547040063	0.236231392000865	-0.949262483365692	-1.06331529390325	0.0048515983225212	-0.13036901331793	0.322031135348503	-0.233460048156877	-0.286062414403568	0.730915433669004	-0.600748529020049	-0.0710088641588065	-1.13094981958554
0.43	-0.466742666903494	0.266681553392459	0.870732791189863	0.005809982123929	2.0272951242828	-0.134514106838324	-1.08954362497129	0.166976477224798	0.059634834702456	0.117079196907445	1.5893246932518	0.0012165808982907	-1.21604277452545	0.338180920587187	0.263689931951937	0.291001449932618	0.114516291089407	-0.827645714894828	-1.1034209616001	0.001654303457009	-0.0860375827919372	0.3713268400653	-0.142357507568789	-0.309188413196613	0.778155388709118	-0.579620895332357	-0.0435172435346791	-1.15913793861184
0.44	-0.459867486331063	0.276903498761744	0.887981779182387	-0.006679795968333	2.26846592722206	-0.0970885075525476	-1.13744931022843	0.149189741450348	0.0394075609045813	0.0152853245925143	1.78069078729753	-0.0049752953927332	-1.22242491715373	0.245957343846019	0.265100637711987	-0.134877707514653	0.0751829186367466	-0.691308092674011	-1.15326585926054	-0.004599509093458	-0.0633426886338435	0.384886558077081	0.0505266459401638	-0.352414193203388	0.829106864721649	-0.554885596337481	-0.0030749651371591	-1.18251995399662
0.45	-0.487938526175343	0.267410786211407	0.883798644772187	-0.034867143520149	2.55896850225951	-0.0727766905714144	-1.17307689506018	0.153937141583858	0.0059753340737501	-0.108200136997047	1.95679892999007	-0.0038234209186552	-1.202647998314	0.140242372154045	0.187708897697108	-0.805363324134686	0.101555408467926	-0.529171007667923	-1.19148444599146	-0.0121078166552385	-0.0555867338367844	0.344082712184898	0.107893201480712	-0.365812575240178	0.881676292995047	-0.529303687011972	0.0492102723838947	-1.19858581885246
0.46	-0.507654649753423	0.275659920795822	0.872329317439421	-0.0694552840822128	2.88648043304434	-0.0599495962921553	-1.17267893706066	0.141968512400992	-0.0174663479316121	-0.14952422815377	2.11090794126587	0.001042547237289	-1.16677066140191	0.0736647347096887	0.110647224117698	-1.38612437605373	0.162950464838816	-0.354983179012847	-1.19797743271928	-0.0098866854376505	-0.0407393795392761	0.302857129550821	0.0541143512708711	-0.311368276994369	0.932136005115489	-0.50415632477842	0.111244461210647	-1.2043152917942
0.47	-0.536927604339319	0.288311680772738	0.844380242908296	-0.130200690924012	3.21557228663523	-0.035826664989752	-1.16652018810027	0.174696783940575	-0.0335926893774061	-0.151960330085544	2.23015781142832	0.0147445836358968	-1.14031112026032	0.0591886246296186	0.073508046231989	-1.60527345792177	0.23315224453811	-0.149182362473596	-1.20107554055182	0.0146932752710261	-0.0075109992801438	0.269177684542278	0.0341766960699849	-0.254837064421259	0.975783365892458	-0.478529872379298	0.178853405425779	-1.19777261704597
0.48	-0.572828987119469	0.271780777785825	0.79931188514076	-0.235535705947699	3.58188140448049	-0.0264475538698214	-1.17214533409002	0.181769070924435	-0.0572682404966218	-0.200985319884775	2.36562732637044	0.0055854986716674	-1.12661329505448	0.075920672799697	0.0602121173982435	-1.46628952730049	0.280905931865376	-0.0059919923223866	-1.21909927917522	0.0168584639471042	0.0191938085885296	0.244240025928501	0.0384083562575158	-0.256454818557733	1.00756876673407	-0.449862080323658	0.247556718921822	-1.17703073231779
0.49	-0.616807865783793	0.264720141262471	0.788454880012824	-0.283395366593655	3.94725466884984	-0.0768678486772888	-1.16642835322874	0.182911050843315	-0.0547564742509426	-0.209151830588231	2.49055132879528	0.008516128001822	-1.11108323715167	0.0607483711364387	0.0880053077352703	-1.24670524498551	0.277107995192985	0.0406440781871153	-1.21202625751047	-0.013252851810447	0.0366109674385798	0.242680216243858	-0.0843634106512992	-0.309993687010575	1.0217594513123	-0.414227969677168	0.312271923374604	-1.13944419241667
0.5	-0.621102936807502	0.309927430833293	0.735486986833434	-0.334926413928425	4.35023249719815	-0.188091478288138	-1.19536189953356	0.191972891084715	-0.026996958751152	-0.135906145744278	2.61137450530269	0.0356194233403836	-1.12965706722007	0.0682933885986281	0.118006073896071	-0.891699309084511	0.146455956938328	0.231258590871602	-1.16431090788953	-0.0428890270801651	0.0665293853933136	0.271821051866935	-0.301720754067863	-0.347603663201314	1.01453307026905	-0.367570222734422	0.368033406668908	-1.08318462733039
0.51	-0.592437603723875	0.369275934299225	0.693632573332444	-0.355500905087344	4.84332873201603	-0.345030300832134	-1.27853215155965	0.202190595063034	0.0033753099350939	0.0355163560582502	2.72121121153608	0.0826524331530589	-1.15851761645445	0.0887065754187032	0.189907149429408	-0.652059101356523	0.051263780647456	0.313907037505145	-1.10790328060185	-0.0546173706680421	0.128466503390626	0.395093502669008	-0.405638238876281	-0.366067017982468	0.984912409894107	-0.307081299701188	0.410900821169025	-1.00723312001721
0.52	-0.674812150910268	0.190941996121798	0.214020272999339	-0.158455347162074	5.55045323417812	-0.623460037737598	-1.34610154757803	0.214646864815905	0.0235330303522808	0.244305537040242	2.825493251177	0.173107422870264	-1.12032411266491	0.161383023849259	0.273797995299746	-0.538661297358625	-0.0093757064045079	0.442703886062803	-1.1314671830459	-0.0783696531062167	0.196368094246031	0.484308711240959	-0.287223552560294	-0.425756366801328	0.934419104490945	-0.231745915378259	0.437559114890542	-0.911081925400337
0.53	-0.496461269562003	0.513381314616501	0.788214277020223	-0.0342632441568121	6.46888496556159	-0.940830429048002	-1.46207931007144	0.234035628673615	0.281193411170347	0.901552750111491	2.97624039425075	0.203473532631883	-1.15864098307915	0.279958174371489	0.434952898934939	-0.364117590289658	-0.0620374696440782	0.654466384461988	-1.28707741229194	-0.0848061731906285	0.11149595345524	0.385000540114299	0.181339898821256	-0.434430784753562	0.869104308834944	-0.14469338373199	0.446541848880675	-0.79673793571596
0.54	-0.652131626412353	0.688186506500594	1.07517881623941	-0.0803529164637374	7.1118038703458	-1.19531680879089	-1.79061623459568	0.39403272249604	0.399159202682863	0.801382072082988	2.89029940926757	0.28784510705629	-1.57547602762087	0.273580150168316	0.558438061150257	-0.0923644138825078	-0.0401807669396253	0.891772430847302	-1.51210474587886	-0.0746951663756323	-0.235062691521151	0.498050535732122	0.714002292398156	-0.273436682596347	0.797415356371066	-0.0538825255891422	0.438686668311796	-0.669437505811277
0.55	-1.30077059622999	0.684704786726385	1.05155051133103	0.231260595015377	7.26293050577506	-1.55970299372198	-1.70424540448544	0.388491618749678	0.0634553020346199	1.12608848768148	2.83324721057377	0.518786492059055	-1.47295616374714	0.143409854011805	0.485045842638948	-0.353788920654759	0.0287432943901302	1.4266178264926	-1.46646714994481	-0.0827308497766779	-0.659426605362562	0.752881619031094	0.648724616905351	-0.0613077656272648	0.72332545788272	0.030090049237893	0.413419973726755	-0.535816089003471
0.56	-2.12731101265258	0.714919372180705	1.18347178230617	1.13555610246791	6.95691864839294	-1.9118114505202	-1.76629419471533	0.51087818235383	-0.0289720864298839	1.8608130748102	2.96003534959346	0.855356993294063	-1.3563002261033	0.055221385908908	0.250910068042497	-0.505102763157406	-0.0142621924270107	1.99587497951368	-1.09595656693909	-0.0399838771892917	-0.699280904617534	0.018454274807742	-0.540787073724408	-0.133206441093203	0.646845387252228	0.094946509815189	0.369887303769271	-0.404208144623812
0.57	-1.73070059039674	0.86135247855252	1.14563218182311	1.82606476313735	6.6508525342966	-2.3787553512714	-1.9573883928521	0.615322643684785	0.132152325843013	2.07590781880819	3.15224758499299	1.16745765994817	-1.32597760139651	0.230408847012773	-0.0704609879939207	0.802366444312703	-0.0672695003020712	2.41406031595014	-0.939560719692598	-0.0540056265496052	-0.659795506285782	-0.582090299461919	-1.5709244090501	-0.311619116649285	0.57017486307024	0.133474716718656	0.312886921457177	-0.282324045752288
0.58	-1.48712791085634	0.774496428625567	1.26188420482564	1.95016361110794	6.51736501913378	-2.6708166907444	-1.82203482708476	0.565895531222229	0.222767330320571	1.91331373442172	3.19826391330187	1.19002475582862	-1.21506797248115	0.531582724456588	-0.252733089496811	1.71171180302061	0.152497289565369	2.72485269611712	-0.914852703619896	-0.159084261931769	-0.576074997679609	-0.303931098177165	-1.42746270552837	-0.163578179348967	0.498759733226849	0.143487276418268	0.25063234829071	-0.17626422573819
0.59	-1.42229689450349	0.78074029081865	1.46893361858944	2.04964270793445	6.33875470364308	-2.61150879627383	-1.62744513323349	0.442269981865469	0.182229454624702	1.60958482171544	3.14154377422511	1.03373375393915	-1.4030656654635	0.199984384435176	-0.25365307889777	1.54389065430799	0.419423058448543	3.30410251270319	-0.934852383943113	-0.216267047950246	-0.414024101296563	0.391116990260354	-0.757629947758616	0.0727628328297301	0.438372337026598	0.12717506343839	0.192875981395975	-0.0912530528899233
0.6	-1.35345642918787	0.594766046947636	1.78504676087049	1.88947939438564	5.73009327055804	-2.70603214260637	-1.59640068386248	0.584914784157927	0.166206470574722	1.30268087052682	2.96387499729133	0.796754830237916	-1.49052348431136	-0.168044510253449	-0.0726533227851549	0.514792004121146	0.126861313562748	3.47962868533721	-0.869669499319983	-0.228525260642058	-0.292968569337906	0.485890429266784	-0.521618970954604	0.0578290288114633	0.390289872664571	0.0934675725476675	0.146481274747618	-0.0278365533582857
0.61	-1.27349470613361	0.523422124643675	1.93076657635463	2.27261510533458	4.71063959690147	-3.07177292891921	-1.4627440412431	0.564792367026309	0.119979345978541	0.427860731323897	2.477898253935	0.743151299975212	-1.48606075447446	-0.425795229074002	0.0592248223084106	-0.248325124295494	-0.489685298759474	3.15876072501038	-0.894453320481823	-0.179481541877121	-0.172085110782682	0.485795843081802	-0.450135650342157	-0.017293946889948	0.352614261018413	0.0512609299765127	0.114364778929194	0.0146604204983612
0.62	-1.38507506994513	0.811206344422775	1.68348761715207	2.86322049358269	3.56553448415173	-3.67485978188588	-1.13253681217673	0.508509274534933	-0.170565120204912	-0.694195305702462	1.75343695581326	0.828355145021765	-1.44480546413419	-0.609090830986533	0.10231198257235	-0.326559651277786	-0.842804461118876	2.80436297982023	-0.973967699448172	-0.0845586930110492	-0.241286159805714	0.548821438571835	-0.293222052587153	0.0310351552744049	0.321956438562447	0.0090403586129177	0.096316136998454	0.0381179268296474
0.63	-2.11620158617898	1.18837310366021	2.80302256927235	1.7707864125748	1.82430753040878	-2.96175875377931	-0.821039951770708	0.600437948195048	-0.848250472381498	-1.08006416316145	1.8122673198986	0.736819338289064	-1.40854969317263	-0.68107776801275	0.193954524113343	-0.182473224682568	-0.960768818827673	2.44246358778057	-1.03496035382499	-0.0631737564482651	-0.341328171130084	0.372966093331587	-0.399593866647855	0.0743312425387755	0.295034213714971	-0.0268863779318691	0.0883891400126625	0.0475313213732881
0.64	-1.81971611346132	1.19077731640479	2.75631139135602	1.70988615499964	-1.4776513417105	-1.93324132625349	-0.961394842213952	0.300871722393185	-0.51907115819659	-0.0047054779395956	1.56582806928687	0.166482134689444	-1.40422341137305	-0.633657864589954	0.221656600804221	0.44545541794409	-0.918247797309376	2.32421727968262	-1.06179150429425	-0.0906011646112734	-0.374483658141341	0.126814589834396	-0.700781559576528	0.120270950420705	0.270068401499902	-0.0533366290133553	0.0861228829588296	0.0478494351707915
0.65	-0.815741213042257	1.52359297103707	1.83977491122919	0.627350978937159	-3.54756312325781	-1.21997784475815	-1.0273031729943	0.0878044177386927	-0.155349934319841	0.615874318232695	1.00526720549231	-0.0538390717803442	-1.400141940153	-0.498156255240992	0.159149561856748	1.25579691775111	-0.852912123163775	2.41162444768515	-1.02301840248436	-0.0933176323698592	-0.330499326464206	0.0442616140974897	-0.940310152773919	0.138908962579345	0.246417521443328	-0.0691570558351505	0.0857971780259176	0.0429895879231848
0.66	0.030269898531861	0.875717717361169	0.951612263983738	-0.263077729978239	-4.26313357042371	-0.327820491946424	-0.874863087284513	-0.188319602262886	0.0329610603279898	0.47500526444333	0.500658131099572	0.0055583803241228	-1.35665066362992	-0.376677852597856	0.0781175275126755	1.85908799472653	-0.786605221280364	2.5887382809942	-0.951108583523429	-0.05803349214529	-0.254775703400273	0.0487294305971637	-0.956862463835154	0.100944575666436	0.224091699249445	-0.0754139648665743	0.0846794368077192	0.0360698654521631
0.67	0.346338870482603	0.56749462063544	0.612150299856493	-0.311778298030891	-3.94513983821678	0.366493656315705	-0.701196664627964	-0.341455508934527	0.0201422435566639	0.17269760630359	-0.0238927158716727	0.1196937624958	-1.26473691666636	-0.313694448696206	-0.0121634554839318	2.18333840284362	-0.714023745829001	2.68834302755502	-0.91902711669669	-0.0268741609523147	-0.191504617061693	-0.0062282314559113	-0.797461089830816	0.0635799009520661	0.2034155794408	-0.0746057261599365	0.0814320637740785	0.0290647968474385
0.68	0.206847037241407	0.440007371393773	0.613833821497096	-0.148904621661329	-3.35167728990077	0.970900971493631	-0.591049441107964	-0.271993533419141	-0.0389089542799944	0.517109707754673	-0.562951795432002	0.0513801098587818	-1.16636109323668	-0.207546028547037	-0.0711765842067186	2.2771479136924	-0.623851441858778	2.69659618393512	-0.939671164454115	-0.0392867263528718	-0.157826147352406	0.0202509180473312	-0.597333876904387	0.0407797388622083	0.184890020037346	-0.0693148977589513	0.0756807427014015	0.0230267660542805
0.69	-0.0341127034839566	0.420774099235746	0.801833918578549	-0.150398666072241	-3.2459799794179	1.27536794937746	-0.529004360160948	-0.0826298563640546	-0.0901594334178956	0.847842320549842	-1.02678037855459	-0.0597065443864401	-1.10982744197688	-0.104407985666302	-0.116789441441446	2.14448430053169	-0.583699793137524	2.68464122686554	-0.941402154889103	-0.0757826360729624	-0.157478609781024	0.18246447525173	-0.535403229408277	0.0041561483809722	0.169018970345282	-0.0621635231142997	0.0677121655087288	0.018450566105261
0.7	-0.263093036628624	0.315608451524429	0.998905455745559	-0.319352746343626	-3.63846125328207	1.47412910201605	-0.476645715571398	0.139834416254883	-0.145545813696364	0.811323891185418	-1.50366903962251	-0.131667375490686	-1.04549070359144	-0.0807383373479264	-0.168729069812937	1.70698003296905	-0.536907939907692	2.65764041035724	-0.92212237248501	-0.0996967921932564	-0.162515071324714	0.403878899751938	-0.58567175291833	-0.0270012048400767	0.155954703191191	-0.0553584781634357	0.0583052059919826	0.0153242980494119
0.71	-0.273389538687602	0.180745344762667	1.00300432924116	-0.357118951411739	-4.18451584788785	1.55827433208349	-0.491358288597041	0.230520707065057	-0.144857504234303	0.494394504758446	-1.88879032718997	-0.29412057562073	-0.994871407169675	-0.0792946914108559	-0.215963875439673	1.05129266357211	-0.49563559306228	2.58822473176328	-0.906882139389922	-0.0928512280302041	-0.150643468721415	0.522205867219585	-0.653015241953477	-0.0025257685108916	0.145769631975006	-0.050318137517236	0.0481892550271953	0.013491140819057
0.72	-0.255763287576774	0.113985885698751	0.912347704265126	-0.212133596609314	-4.65878269485439	1.54719008248508	-0.579975347168201	0.180405657954492	-0.0847655490834615	-0.106580977511471	-2.32305056535808	-0.452882584399376	-0.99278575896929	-0.0921304043384476	-0.184702405415969	0.49149989118894	-0.477664489019934	2.51470943569127	-0.899531370396452	-0.0925547291803573	-0.136962491672885	0.536140870972461	-0.677741100837987	0.0222840488805821	0.138496666306483	-0.0479799176446426	0.0380195360445357	0.0127504645234889
0.73	-0.300050995166947	0.110855019995401	0.889553188699795	-0.0182895609200026	-4.98733018127165	1.44108392797193	-0.648991369965483	0.13811970721684	-0.140871158562023	-0.418265504431003	-2.75113806087643	-0.573528712418731	-1.03379218062091	-0.116335265966319	-0.103729548465138	0.240280522935632	-0.517671113108967	2.460717255852	-0.903957019382783	-0.0966751877577424	-0.136868483981451	0.487527578941113	-0.629626059567214	0.0207245982091203	0.133707736453761	-0.048377198454205	0.0282513524805833	0.0127754898746274
0.74	-0.322623095763254	0.121356745932161	0.873032353104053	0.182583781493572	-5.29289903094142	1.32296872359268	-0.682519744636068	0.0953530653269878	-0.173595427981332	-0.484348848036801	-3.18706032162552	-0.681077315408809	-1.02642976112561	-0.16764086449513	-0.0426919223923711	0.190674806555834	-0.564136178665795	2.34002528072051	-0.904662191727604	-0.0936104297468989	-0.12713014801629	0.387277481603322	-0.554098667503719	0.0168777224371834	0.131051296894302	-0.0512145922237539	0.0190975701872505	0.0133445256485982
0.75	-0.305587753855024	0.117676282602331	0.835319757611691	0.483958039813304	-5.49844834350679	1.20030272354416	-0.751795094814559	0.0240422507596145	-0.188666139915542	-0.289927026598254	-3.63441192589608	-0.70973655348368	-1.01278524755302	-0.17521341841603	0.0234843629534057	0.231637163526732	-0.619550629141767	2.26762504805633	-0.89906039378746	-0.0824996709035664	-0.105065767714067	0.263946778440504	-0.469224224140514	0.0274570188111142	0.130187602092338	-0.0559096063974134	0.0106023535405792	0.0142973809640167
0.76	-0.348493551925839	0.120692844106351	0.857783017340398	0.761817990749687	-5.49597056935781	1.1072498737087	-0.813634995566363	-0.0056944636147434	-0.194255302628527	-0.1828342780581	-4.05136095871304	-0.700526441981085	-0.95822229212349	-0.187907780265433	0.099745860624049	0.34601326116659	-0.611968031104781	2.14295533423271	-0.880777240514101	-0.0637514081146012	-0.106352499551339	0.184693180692075	-0.402121128933109	0.0439533070059944	0.130584870862979	-0.0614633029790497	0.002580737380363	0.0154970111608066
0.77	-0.514435552068713	0.184019905447795	0.99230781760713	1.04659852691931	-5.48827911845618	1.04372230934742	-0.856033595121508	0.045108218400829	-0.277137325693697	-0.142968338762332	-4.43039863834583	-0.653819901332694	-0.883370966442962	-0.209867926454025	0.13690657307912	0.624987204819126	-0.56417277412161	1.99661925543838	-0.861466384977102	-0.0428653937674499	-0.0864105536496228	0.0982903119819507	-0.337674286543705	0.053834380071098	0.131715076209774	-0.0668303976338403	-0.0052589221119704	0.0168673515844464
0.78	-0.677060421322769	0.239559043102937	1.07494017277671	1.25455317564294	-5.61927251802599	1.04460803888031	-0.886455244764047	0.0866593318824091	-0.366637435438353	-0.23666247834496	-4.77409826298736	-0.633952548816062	-0.80029355450895	-0.241263712456946	0.111489731504432	1.00802572236104	-0.476051427366869	1.82873228650819	-0.831302024622774	-0.0402433939979722	-0.0544572190168761	-0.0048003498769415	-0.229810168120711	0.0584564483802995	0.132909252888249	-0.0708659426313623	-0.0133236162305213	0.018365557012271
0.79	-0.757444951940897	0.23698431357031	1.05231543706392	1.37793488573218	-5.70148241219376	1.11460215316315	-0.954997652852376	0.0293323089111214	-0.390653724260899	-0.357397443739171	-5.03874321719102	-0.622393982205292	-0.711270970828562	-0.255645134446995	0.0413155701055162	1.36613822599969	-0.370764614544768	1.64872224886907	-0.814206501057155	-0.0480911102785972	-0.0291050817991982	-0.0266539791673909	-0.122444881875091	0.0618689931750425	0.133189921187066	-0.0725113893510201	-0.0221265904997407	0.0199477740067976
0.8	-0.789838784903534	0.226953422112226	0.993694068100011	1.50250912783748	-5.59193161126718	1.21139196446834	-1.04972413209807	0.0024067504663874	-0.406643099880326	-0.328651914894493	-5.31939743118712	-0.571479044215667	-0.629921383871402	-0.240885438805229	-0.0507841002345172	1.52853847905024	-0.270933335050925	1.45191055106382	-0.808651818695436	-0.0527460140755908	-0.0004022722584917	-0.0026798127318716	-0.0551033271744606	0.0670424725002721	0.131269583746343	-0.0709983186645373	-0.032230675626614	0.0215559204400607
0.81	-0.868620240065449	0.278051574738897	1.02689829646247	1.59780470551842	-5.32091373115619	1.34621390737267	-1.14580515330226	0.0357144972612039	-0.471990965634649	-0.413034381074013	-5.50970713623338	-0.532712078437008	-0.568901339125625	-0.193452280679014	-0.133372827625605	1.39595505626266	-0.171721906282403	1.25464494959361	-0.803547720242263	-0.0551936118352943	0.0176090148204271	0.0901640252691327	-0.0131621360290814	0.0751950917262391	0.12534822070556	-0.0657419073182834	-0.0443282372763809	0.0231010547558252
0.82	-0.976317302355708	0.395053721115106	1.06172972896959	1.5315472041502	-4.98593850954312	1.64301896866744	-1.26639870012138	0.0843084863830288	-0.550249872671232	-0.664009021712807	-5.61109618178915	-0.540902202423807	-0.514518229571172	-0.14004695294648	-0.1788020709334	1.03214622644386	-0.0683098388406363	1.03413922705226	-0.802328789681389	-0.0588632524085754	0.024311294670166	0.211321274017194	0.0072598122303454	0.102780284806002	0.113169727623379	-0.0565714425132103	-0.0591851753891722	0.0244465447138874
0.83	-1.00867810424733	0.449082947529728	1.06517012397154	1.34848193734699	-4.53619815036032	2.02460789077108	-1.35403911021319	0.0715533954097708	-0.554962169325272	-0.895015645214448	-5.65031355890832	-0.594031683345555	-0.477741659278683	-0.102988376810302	-0.186504749366986	0.696126988457071	-0.0066572491508194	0.858289917478373	-0.797275970372836	-0.0634413172287923	0.0254697415477611	0.290130044757108	0.0169566375276565	0.128187336837849	0.0927657414778421	-0.0439680910773933	-0.0773624449997019	0.0254350097877277
0.84	-1.20980078318753	0.428293135339611	1.2779106226976	1.29125901609457	-4.02428481449372	2.39824133699388	-1.44966495384514	0.174547463820827	-0.602413702761698	-1.09006500502224	-5.69976242313378	-0.625666920426343	-0.44793040690042	-0.0910128752032312	-0.169755261510018	0.336100157494476	0.020832201259001	0.710872208953031	-0.800965686723669	-0.0727916878730823	0.0450119294197504	0.333511762477646	0.0347606052158815	0.143843384471047	0.0621864796341084	-0.0286102776959039	-0.0993871877900944	0.0258849400843082
0.85	-1.50403876893417	0.460526368353688	1.49231372124395	1.27881976292281	-3.85775426181098	2.68816472679725	-1.5017111664205	0.359750003454428	-0.718078591135107	-1.3625543643718	-5.6855093888226	-0.687813888860654	-0.426628659183932	-0.0789569267989425	-0.147191710348523	0.209464515726795	0.0362455989917557	0.573761108662043	-0.798607783851701	-0.084060520466816	0.0776595991122153	0.337810956629379	0.0797301388183803	0.162933959175977	0.01981236280885	-0.0114106308881061	-0.125628715383436	0.0255921288677305
0.86	-1.75012092781385	0.453451715116149	1.54666970798408	1.09444755357157	-3.89486046279607	2.90312702766044	-1.53946942715312	0.447362327587672	-0.804401044976078	-1.77232169932618	-5.66468770295852	-0.781277776888655	-0.417696184899906	-0.0449346446965946	-0.125925891158959	-0.281368300273182	0.0722380670178462	0.403966330797087	-0.814139122894691	-0.0838105534187931	0.0645240094280997	0.322001820844179	0.144785871307411	0.173554237354289	-0.0335374414024098	0.0064908856693587	-0.155569536695857	0.0244709310055853
0.87	-2.03214261541717	0.3787364618028	1.42048535788484	1.12012807604469	-4.06036130632264	3.05432295080612	-1.53152715952994	0.422214902879742	-0.923488849992303	-2.11728688985808	-5.49699762814565	-0.845357068479425	-0.449482096077593	0.0256972586487194	-0.0820287333289968	-0.570543566124314	0.0996593590123987	0.221692392107107	-0.833808953004283	-0.0749409304867276	0.0440784236528815	0.328097074030596	0.165502155991741	0.173471975090057	-0.0961634079984772	0.0242069742635847	-0.188368119178378	0.0224809350484561
0.88	-2.12136397054899	0.35493686335851	1.11593003053819	0.88804876672169	-4.06979606589924	3.13628687606504	-1.47930153244052	0.430934258213351	-0.944576780720231	-2.0338896330864	-5.19443502744226	-0.916663619664513	-0.477213522368003	0.141144511596542	0.0331454580951335	-0.877111378087428	0.0943878882594958	0.0658049635572582	-0.851446704283721	-0.0741158868214528	0.0369739593333706	0.27562218039781	0.191519524850012	0.177631397532678	-0.165190843113831	0.041003837122971	-0.222679772563037	0.0196378226187541
0.89	-2.17326620161683	0.199173418953138	0.784614066914689	0.610207540805679	-3.82456709202145	3.10050565795402	-1.41550571893675	0.449707959019462	-0.983204380807721	-1.99396711419575	-4.81898201306918	-0.925637452791855	-0.526378167729168	0.2701261531445	0.124303908004289	-1.13047103330097	0.0796167832922177	-0.128905456024738	-0.86540724046126	-0.0717187898404399	0.0361941852279666	0.241338007439445	0.246554354050274	0.194514083030102	-0.235944945912362	0.0564502453600046	-0.256542282618503	0.0161509733384388
0.9	-2.21955006939812	0.108891781134168	0.495419718088098	0.422207167811626	-3.43890813045867	2.99399320776054	-1.35671157230206	0.476805808548647	-1.02285620047755	-1.93007656622239	-4.37293539149179	-0.926518111537804	-0.626582604881726	0.427819184881906	0.185130725040307	-1.26820026604206	0.0932121994601548	-0.381408218637756	-0.875637810333731	-0.088034649177714	0.0385167279993798	0.262112006306034	0.301637189926969	0.210261025973767	-0.303520194899058	0.0701573758200732	-0.287846119513933	0.0122849235062357
0.91	-2.23872405035635	0.0099922731940188	0.240916199240593	0.252299185158614	-2.94545105897186	2.8053454244907	-1.26054990947849	0.497338733757762	-1.1051647417999	-1.77833795992266	-3.90778190118357	-0.884154853866168	-0.804120235306549	0.661129127715307	0.254186875836293	-1.11586538767845	0.138505801645485	-0.625206276771038	-0.885645013788519	-0.0878960965369007	0.0441174095708175	0.221298739014041	0.309674226815599	0.226392123174239	-0.362256549241246	0.0814548422697568	-0.314070812752926	0.0083828714005032
0.92	-2.3121032073287	-0.0283511122559569	-0.0302784025601581	0.157755580468785	-2.4029613511846	2.48516036596605	-1.08626410235426	0.559387237328831	-1.20154352290738	-1.71502376788573	-3.40589835057299	-0.740646039839162	-0.979975056260916	0.958823355586481	0.309401701488656	-0.549383735528892	0.145340356539707	-0.727267319480563	-0.922966030057678	-0.0893148554933414	0.0669798078246446	0.158346661644555	0.335833759641794	0.263687912290297	-0.407052625133375	0.0894527397598053	-0.332967588535952	0.0048372633491925
0.93	-2.48146857579975	-0.275324191732042	-0.251834496846771	0.198591355573892	-1.91678935141085	2.0714480300148	-0.901345125213858	0.511865165740455	-1.20091517920534	-1.33063522299913	-2.81188740536491	-0.507590462061757	-1.13753023493829	1.24684909925254	0.322914191431805	0.337116524753975	0.0533568246228998	-0.647196201350437	-0.979504369562872	-0.0840384360328922	0.0877421177589393	0.0814082435757472	0.332823758625384	0.289045263289657	-0.433667596443333	0.0929804233767905	-0.342642314296736	0.0020034339355946
0.94	-2.4279397414366	-0.451820476084318	-0.615453800149	0.465408106878258	-1.37521431416244	1.56964831958003	-0.78466781137397	0.488197904697719	-1.24318152575077	-0.64572096492875	-2.11288456075688	-0.192645354223042	-1.25700865516877	1.29739923676103	0.315802738527991	1.13629334256125	-0.113935096027081	-0.36338153054258	-1.0344356492267	-0.0831054021395848	0.105257354429918	0.0576459239239845	0.290504480285414	0.28893046240317	-0.437953989230081	0.0905325047013204	-0.341204673714427	0.0002118997662973
0.95	-2.33759630928537	-0.613951444239093	-0.860388931007404	0.781654039837013	-0.501467694396648	1.09819724143558	-0.716209485352776	0.450901290638352	-1.22540728734148	-0.0535555336865012	-1.31028176743348	0.0600053555226974	-1.32281648937241	1.11153627464515	0.284697297839016	1.58633299452945	-0.315241260512269	-0.125505554069732	-1.08035897611621	-0.08260508001689	0.116577928234439	0.0979484124885738	0.264667823083466	0.293574584545355	-0.41773403787421	0.0810176345526431	-0.327719088120043	-0.0003238472549605
0.96	-2.49108968697849	-0.587987853686222	-0.717797796019974	1.07540999581889	0.327354610485201	0.736598681837741	-0.651086407493227	0.489405052981767	-1.26627171072045	0.297429130803228	-0.48130291318932	0.239781952331666	-1.29800812365207	0.960848888965501	0.186669323859749	1.45177622649368	-0.398275968670055	0.0001786681549735	-1.12996617401608	-0.0979053954238499	0.135475338417004	0.131112661102405	0.261952785200189	0.296782060182463	-0.374065964506407	0.0645053322201776	-0.302801938003982	0.0004170231991813
0.97	-2.46570707386968	-0.369738211792265	-0.548046536010168	0.809556874412173	0.767224278733641	0.408236924444623	-0.565137383648122	0.620193581152867	-1.24458874376135	0.376763340798896	0.419515052886661	0.360293842497406	-1.19873588401337	0.82834801139908	0.0908696819635407	0.863581504663608	-0.312983585355754	0.182799959831595	-1.17933469634107	-0.123092232730966	0.166885137420555	0.0999332277127919	0.27922384682446	0.273914622032613	-0.309478547126357	0.0419442086167774	-0.26773421249344	0.0023655059870573
0.98	-2.13257346766935	-0.370636420330447	-0.520990760624911	0.0062794700724821	1.19922674266444	-0.0353252696054816	-0.637695610305831	0.632829457721794	-1.119628963137	0.235195089681615	1.21077748485472	0.404622219589777	-1.07876788484401	0.709562573537382	0.0999455973623901	0.170458299123565	-0.232944319366923	0.392973268878164	-1.22803351681391	-0.137851874484119	0.196206567165986	0.0534873215280542	0.250607974554863	0.253488425656302	-0.228964992186036	0.0155514830366192	-0.224911992248512	0.0053252379248877
0.99	-1.97419744455022	-0.372528013068488	-0.401904463587659	-0.199709307625323	1.65400640491979	-0.466477518037851	-0.69859795058889	0.570282391347338	-1.09973702785035	0.0584581555233173	1.83022893462679	0.456904552562853	-0.941696362042347	0.633568799945775	0.111210481940143	-0.317040949299602	-0.230825240171684	0.522667069339642	-1.26655831041006	-0.133240010300175	0.223623245501295	0.0495299712629956	0.0900760833193457	0.233563935076316	-0.340931591573505	0.0175853986257582	-0.193596970974067	0.0510273439342124
1.0	-1.8189281073555	-0.134111862947508	-0.232802243953411	0.0543359655176271	2.04163238579953	-0.797342990246972	-0.732663213622657	0.483414705015452	-1.06872962489019	-0.0674928912427527	2.2869372083581	0.560368610174351	-0.808094761135649	0.594580702008968	0.0665565973501019	-0.489804246661648	-0.237804790514379	0.498996345171163	-1.27988159391719	-0.129892695151787	0.230864360829188	0.0616985051624645	-0.116734459235081	0.231346869723371	-0.4528981909609739	0.0196193142148972	-0.162281949699622	0.0967294499435372
0.0	-3.43683720611278	-1.57793871851465	-3.04249534156692	-1.62777726675995	3.8571060246554	-1.26521039208765	-1.00406054644973	0.702917546903762	-2.47330863306263	-1.0427624168585	2.14767865312649	0.940265594219635	-0.928839423752355	0.902210603399118	0.229538552338022	-0.993950631739219	-0.355588809691629	0.0250864657638479	-1.33750378484148	-0.0583344971432247	-0.0171635253218738	-0.150681123219419	0.212958213653578	0.35547216102007	-0.564864790348443	0.0216532298040362	-0.130966928425177	0.142431555952862
0.01	-3.2879479518397	2.1689621115786	3.86717701944634	-0.224036520641208	5.50325618196875	-1.46545933980233	-2.07871835166925	0.0830900896176985	-0.940110384843749	-0.0111516861402285	3.09296245733998	0.577590928629647	-0.980898272744564	0.610240909532061	0.381089286531034	-1.0511370755394	-0.565266906739021	0.0762215375977956	-1.40337239006903	-0.0739401615210301	-0.0480535726241803	-0.27749605877374	0.179416454688736	0.417401055261943	-0.599901391568148	0.0139432216652751	-0.0303882610001913	0.17603398360123
0.02	0.732608373318441	0.975087365637076	3.96441466717371	-4.3291204461319	2.06346649352531	-0.675067891929725	-2.20238633408061	-0.0701109948308205	0.739138369676571	1.77024834217829	2.98390364036383	0.38346447188798	-1.18593651023279	0.140284131781024	0.172864038844018	-0.131102317668369	-0.559704365820905	0.0203056024799862	-1.47566244722483	-0.0729890451215376	-0.148574236078279	-0.318647751341479	0.263144305939989	0.43796182547665	-0.608563976178228	-0.0077198906616168	0.0908561723570106	0.196687446143412
0.03	0.787136365194596	0.276255967369082	1.0851651920036	-2.48311330206975	0.954372922243585	-0.62199001437423	-1.04131025287096	0.0324553698145349	0.504246494354786	-0.393534444047721	2.77173641244349	0.571040932113436	-1.54792983452774	-0.796960652062594	-0.156099088871556	0.298410951555398	0.0633461984041135	-0.762173620948086	-1.4907416006034	-0.0409919873373941	-0.24521500300896	-0.341564902796232	0.302492187587813	0.418340600464059	-0.573734898099053	-0.0423515267645846	0.237817259214788	0.201343974978057
0.04	-2.19604148047692	-0.568864205351576	1.29024755658852	-1.20060227209538	-0.595493626909939	-0.532392322309772	-0.388277199102122	0.539796040855149	-0.914386776082529	-1.37509745896471	2.59447153399848	0.582548164758065	-1.31298599039034	-0.652346529016765	-0.0837369430624863	1.24856858643116	0.358358971122775	-1.15373517700961	-1.43429921720173	-0.0054986431643659	-0.340631129074425	-0.449884791044405	0.136646793758555	0.353899012318356	-0.510046040458866	-0.0859903875088047	0.400164605789572	0.189959166862493
0.05	-1.44144368439155	1.08964634197893	0.342291367988499	-0.905951662969286	-0.431429273030722	-0.235596976472906	-0.756757810220209	0.332923091046708	-1.289900261924	-0.652642611697181	2.66286503302902	0.319283255339485	-0.695190285407043	0.344265006576943	0.155521261769659	2.24085856290121	0.277762984914926	-1.20906840352206	-1.32941056608665	0.0456893855762564	-0.411478837995051	-0.658819283533247	-0.105149058283004	0.321190557398446	-0.44652145501593	-0.132964976220548	0.55803118295949	0.164005759972637
0.06	-0.306212865140812	0.17929696984693	1.00628469194588	-1.07047055613106	-0.354869761797157	-0.0043917714776186	-1.06154154201149	0.404195845575262	-0.522648109226478	0.512761262187954	2.21999415820435	0.292774825952155	-0.353349504216551	-0.247202677409903	-0.104851127946543	0.595488527005165	-0.115832545533581	-1.24210738984195	-1.28739030914682	0.107349723403394	-0.383041277669276	-0.928687991622772	-0.384856520516281	0.391604595042281	-0.405651418194334	-0.178591371350406	0.692530213617081	0.12535185229751
0.07	-0.466840640957893	0.017099535915806	1.02902051951102	-0.472348817420775	-0.472833321330623	-0.270906223499069	-1.28845477791479	0.625133999453284	-0.552861417535863	-1.20072230707423	2.03673464817207	0.385197908632209	-0.666456178991576	-0.722865720429272	-0.517362178979476	-3.29491663168105	-0.348559800508786	-1.7229363291665	-1.15244916009881	0.102464631713141	-0.431547841676649	-1.08610524649772	-0.456829562534966	0.386539269204395	-0.390285957264744	-0.221651319596058	0.794704335459622	0.0768990148041416
0.08	-0.39837216845062	0.226735883436963	0.92853832465413	-0.288107342546153	-0.357539515019173	-0.152308812269922	-1.0753902930192	-0.56914442198173	-0.511608398270122	-0.903017667818207	1.82353970475866	0.644042425316493	-1.24643328907869	0.416165849242266	-0.219868349884148	-1.38849674714148	-0.0879342408686227	-1.71359058662299	-1.00682858469845	0.105204219514596	-0.386873543478504	-1.46470982846336	-0.460731047333598	0.147170841787556	-0.393236523437071	-0.262993243256979	0.860375350852138	0.0203990715422045
0.09	-0.401677346893894	0.175102721528828	0.913961656080582	-0.199457722979	-0.279571129177593	-0.125932831454195	-0.974044833276829	0.117667741340483	-0.478125414697986	0.760539107228859	1.34254110004467	0.527067573184559	-1.48952864713438	0.10392445643969	0.170570875997394	1.67830629632551	0.203998682347374	-2.26629924606102	-0.935891739875402	0.0850372450188358	-0.457785175192961	-1.42723877742992	-0.61143517427775	0.180335802004675	-0.405079648931788	-0.304036307866838	0.888831754157744	-0.0427717181849598
0.1	-0.385157724103213	0.0603711371621269	0.942785529198888	-0.0453444599308154	-0.216701749220916	-0.112220606080972	-1.22057753024066	0.27869300939199	-0.567750140193537	0.569145718515901	1.17843607272161	0.513386803412825	-1.33226530113111	-0.60091618504977	0.323025517115481	0.372750068617565	0.268822594753528	-2.57638605477514	-0.91149748974195	0.0947883266695799	-0.509080036141678	-1.32922811033204	-0.722958413084275	0.198229797209486	-0.417577742866658	-0.346225136239347	0.882589821342479	-0.111301644744219
0.11	-0.326249575608237	0.313361863209014	0.895821811494862	0.0185477154103311	-0.151177403761431	-0.0739212735861483	-1.03943307023304	0.188910442288326	-0.216395064879285	0.268126320412506	1.01058458340076	0.610092481696313	-1.12657680809746	-0.498981989179516	0.455886019313919	-0.86212844498585	0.138403492919486	-2.46209365762033	-0.893997509870289	0.115066076544806	-0.502935857364067	-1.20165319514733	-0.646462597732436	0.0467165353948472	-0.423880750079427	-0.389391046197758	0.84605349417569	-0.183919642091466
0.12	-0.301002815324018	0.29570310027791	0.882125468031239	-0.0522611207186448	-0.139885478772562	-0.0423364589879698	-1.03903308874664	0.398219279269089	-0.228240193089134	0.0618506916622506	0.936354027145596	0.422958585651582	-1.02864013177794	-0.145225026943072	0.449344301145214	-0.675586394502762	0.0764921387086802	-2.29352487048294	-0.89483684157901	0.160152662130393	-0.393408067826447	-1.0894224342799	-0.177437130308334	0.19286605005215	-0.419874533163831	-0.430633481086035	0.787922351583895	-0.259027812583029
0.13	-0.364043632636246	0.249970711091572	0.856829742893948	-0.0454654293408568	-0.142203980437464	-0.0130803948513605	-0.963651241408037	0.342631646437716	-0.274285279565905	-0.188785106487021	0.94310753792945	0.257003557304099	-0.895504572114489	0.0751878040179425	0.355015110375838	-0.503398060558181	0.127929714664696	-2.06875438934016	-0.93497685940674	0.136167740890644	-0.351873727591221	-0.691555821105172	0.292106109785236	0.261684748794292	-0.403875871316219	-0.465664120245313	0.715668509552779	-0.33530460477391
0.14	-0.249408118054165	0.341526077683904	0.901912372713185	-0.0643544081137561	-0.145146513615551	0.0006091758760507	-0.90920532962111	0.197041344569816	-0.0965446513520788	-0.192191876017603	0.862557591733161	0.192293737210365	-0.818310388801496	0.0798170393568466	0.283258257123833	-0.360070219424255	0.309755892436604	-2.13212412161113	-0.958719639551435	0.0746486007546559	-0.378305616564691	-0.35825289514571	0.409967905660613	0.100820007419096	-0.375988662276215	-0.490140205667045	0.636100203371596	-0.411386225491286
0.15	-0.308453723476846	0.376330618500762	0.880411849601088	-0.100377525750695	-0.0905655857180629	-0.0400914316709415	-1.08562364957424	0.220739177969146	-0.153423805966358	0.288520756777071	0.68654593176414	0.267349937915805	-0.862802284115946	0.0320228955124936	0.267123979199364	-0.168742906161765	0.440111314325258	-2.31858062458552	-0.959072388984788	0.0256482221475043	-0.389961059166056	-0.32651234745201	0.335529619228802	0.0297432287959511	-0.337723686025275	-0.501154556068071	0.554863802585994	-0.485733872480171
0.16	-0.363295929229577	0.328878528044001	0.887882085735859	-0.122461637741552	-0.0374981956618177	-0.081095330103932	-1.05567273532753	0.391728023745451	-0.189277893343541	0.477816515051358	0.652156389965036	0.265326757912662	-0.903899122036982	0.0249467239685208	0.257397680176603	-0.196886179221889	0.425416971472661	-2.30868621204478	-0.91891623659402	-0.0112731971850817	-0.369811839262385	-0.434204905383599	0.0715281089124036	0.0142916116860469	-0.292086430541032	-0.497966201606123	0.476225697852405	-0.556368164471035
0.17	-0.312256939243999	0.31035771488199	0.940981993595178	-0.116023515905975	0.0413565279686574	-0.0810413388618064	-0.991733631484032	0.348005648832707	-0.120110860628236	0.211180306535063	0.585018824239845	0.155261633227592	-0.907963774641737	0.0219761399712635	0.19988533617061	-0.240173111550922	0.345133702669376	-2.30211148882957	-0.909878227095707	-0.0146452950500771	-0.331791985357784	-0.49054692076294	-0.248723923117729	-0.0028202325166722	-0.242934937001193	-0.483946764739017	0.403048173776816	-0.621387222609105
0.18	-0.309507312543803	0.299692973730968	0.95627002323379	-0.097582393857846	0.150393717229406	-0.107797684354658	-1.12243632114109	0.335005067365844	-0.163793984961065	-0.0354222984528334	0.485582063856291	0.0294323880838231	-0.951391251731935	0.0203129802335496	0.109953912481183	-0.416585476393359	0.291208513960666	-2.33958694910179	-0.880027662412321	-0.0043131190928055	-0.291491338677403	-0.530719525187976	-0.345181166978767	-0.0163423577628563	-0.193105492714178	-0.463491144287952	0.337291136080863	-0.67878188203703
0.19	-0.313679207914765	0.271412279336523	0.945741122287488	-0.0664311102485719	0.287558348955687	-0.167520515829223	-1.16152455176681	0.197085280162497	-0.220390244063579	0.102754990523891	0.402810962775459	0.0291532480212297	-1.03653720260849	0.0162887576533606	0.0888028201388511	-0.712945952916374	0.259572788790818	-2.40270538990677	-0.838758614667459	0.0077596796437034	-0.257723891354878	-0.55792675078056	-0.175000660148506	-0.0491278910547555	-0.145328022766992	-0.441033432795975	0.279802232784163	-0.72689765948165
0.2	-0.305772711135601	0.257506207815053	0.937165746237808	-0.0333979441246774	0.460683920418636	-0.209557545800564	-1.16494111426462	0.172541312983167	-0.206767542049385	0.329170685023171	0.34698525521854	0.0829090624426922	-1.13411507268163	0.0314949212744353	0.101401421964512	-1.01665237534427	0.229519240877196	-2.47264821120188	-0.811139815990693	0.031135459766829	-0.241515411186392	-0.598174790233458	0.0219312509106549	-0.0920131733759685	-0.10207803317227	-0.419827125844595	0.230475699207893	-0.764806657210154
0.21	-0.459190014293168	0.27979733124088	0.876951580786471	0.0429834703892782	0.670365287154934	-0.253623479767934	-1.19351983260135	0.229282119376777	-0.255998894042685	0.482362535756583	0.291680124360374	0.171046115815211	-1.20054262013742	0.0598425651088889	0.0961649326991671	-1.19636089080949	0.234034298764384	-2.46821936969784	-0.788901588556135	0.0533394696887099	-0.244420784475371	-0.559755733555737	0.126736243099558	-0.129930620616137	-0.0651502759894236	-0.401520245849513	0.188971666887902	-0.792075351981594
0.22	-0.198388650399795	0.314182751003798	0.959128013108343	0.057137409354798	0.866872496372537	-0.358013678770431	-1.15258435079133	0.227892786782193	-0.0545391647350469	0.696756317842178	0.280493145897459	0.222524990942752	-1.18187327010889	0.0612984872233312	0.0250833441081672	-1.19937372652949	0.299697256024405	-2.43805372051368	-0.773180080252536	0.0870436556074727	-0.216680190863829	-0.507986446034886	0.0844671149458669	-0.125545817965642	-0.0339734054053963	-0.385942225793688	0.154372773490611	-0.81003314514561
0.23	-0.277716959722893	0.289196491615072	0.916619158727519	0.0865711629429322	1.05365456412174	-0.447435821144305	-1.11736092763428	0.225707361872577	-0.081764925717686	0.659389738563462	0.204995613453354	0.254959546283005	-1.09378859619146	0.0449399035303907	-0.026506762999269	-1.21267607284062	0.404671078565497	-2.36760576233987	-0.765716160443455	0.105599215322419	-0.199265666437187	-0.468510255442542	0.0242255025745914	-0.118183108825985	-0.006556969893101	-0.372711299334589	0.12639533760094	-0.820260442355589
0.24	-0.382470586751248	0.240530059929494	0.883512813090166	0.122353951475998	1.20173586329934	-0.49059134432973	-1.06204695609173	0.165458388115302	-0.127864891047819	0.839165711490642	0.237127873184038	0.256940692663193	-0.986937326897314	0.0462374462969793	-0.0083006299575266	-1.29200628702167	0.480179712875907	-2.27291581056498	-0.765233257375499	0.0926544002369693	-0.188236022875064	-0.460134630565217	0.0188942973465887	-0.108453577704596	0.0190014090365362	-0.362041377814708	0.10447527893025	-0.82480540478959
0.25	-0.31072385378965	0.250640326496797	0.90521870272372	0.13038102943296	1.30931103969717	-0.469860480022467	-1.04035609070824	0.175042751803472	-0.0544660918577095	0.955526800170765	0.322808443251734	0.259196289623989	-0.908541314327444	0.0301238735838001	0.0593014855649767	-1.40144524948904	0.50524303473268	-2.17627754977393	-0.766510094747671	0.0799985349412224	-0.1879500031512	-0.462730020284652	0.0676137655973429	-0.0863248453642873	0.0443786490071473	-0.354750319826049	0.0879364176752151	-0.825897134132796
0.26	-0.372690398084819	0.235938270998295	0.89199308064369	0.131563838526497	1.35465025936415	-0.431175435062652	-0.969731995159169	0.216049382106791	-0.089479172554763	0.791451617653174	0.33876853210251	0.233752145344137	-0.920330183151375	0.0130846889506463	0.0902459997303523	-1.36044330601608	0.502243838203515	-2.07874340400321	-0.781842425497793	0.0511743417088029	-0.196238879958877	-0.443028036932808	0.0441051954947256	-0.0945153246859206	0.0712402649120128	-0.351966865085748	0.0763437160565595	-0.825669413316727
0.27	-0.416448780778852	0.229504153132233	0.860730131116693	0.131412313798007	1.36249202907766	-0.395515800291943	-0.933133586345666	0.219140219655639	-0.11462159584187	0.667622891225852	0.401886184256554	0.19401836169974	-0.95292031165986	0.004943492542145	0.121344484806712	-1.31354430455551	0.498238286022025	-1.89390016910546	-0.784728886777641	0.0360104906917932	-0.205504550285847	-0.429596434268599	-0.0317813656351019	-0.1288046898351	0.100327341759616	-0.353884044539484	0.0686038464888666	-0.825996955280179
0.28	-0.434262043598934	0.262303088370376	0.859708353149371	0.138305022740683	1.33610192647033	-0.373839484477603	-0.912385651443834	0.20510857506511	-0.12108087714722	0.582121488148222	0.455944256906131	0.174202878347325	-0.974200381719667	-0.0037960898334557	0.148600778080271	-1.22105043859537	0.49669421172865	-1.69731328307928	-0.783430669898955	0.0353169578869317	-0.194723409206034	-0.449656225482232	-0.11201903529408	-0.156921160854621	0.13180134449582	-0.359975124752225	0.0636599221814725	-0.828149260241829
0.29	-0.457651104567064	0.278109791190587	0.840729673913379	0.133146951965755	1.30212954458431	-0.350466068452996	-0.911936199514406	0.240781224390158	-0.129238910771498	0.577841898362493	0.502628569507435	0.183783061206141	-0.971969981649033	-0.0228205639012202	0.131109717357129	-1.28551931072987	0.527257129363621	-1.47843120347253	-0.789741596920512	0.0303170404855929	-0.146509103766305	-0.502797147704168	-0.188540179345645	-0.160871953621209	0.165655852366638	-0.369086008573815	0.06048512710081	-0.832886182205396
0.3	-0.453099434515724	0.298471838287597	0.842352095612218	0.108925374509936	1.26407042360509	-0.349843424227073	-0.931329915847427	0.286191706101848	-0.134983047769046	0.535190731602445	0.547082624045339	0.181710951266843	-0.948511726331632	-0.088741963318023	0.134234415738767	-1.4326215908497	0.564870000460101	-1.33334476067938	-0.788642550655128	0.0228831622106336	-0.110061129482335	-0.570337806920529	-0.184592176392435	-0.140804624345319	0.201846600082253	-0.380011442273318	0.0581958826039887	-0.840524072416944
0.31	-0.473024119152063	0.297531293418789	0.819909453770462	0.116212374649603	1.2463183204177	-0.370385013294259	-0.934358214410813	0.280571410161489	-0.14904721232876	0.457795164594122	0.584014782369924	0.175934247085181	-0.913727723242151	-0.163819561336826	0.163237001411331	-1.533672239671	0.567130745562674	-1.22296506479104	-0.780059759555127	0.0186124201930285	-0.104847003431138	-0.632369500038081	-0.129899725221663	-0.148874193033557	0.240338125857309	-0.391948325811019	0.0560727815941961	-0.851173239951168
0.32	-0.4743837950454	0.288919194845293	0.807004051726873	0.115349020702112	1.24064563813559	-0.395937563865165	-0.939725028797897	0.248684419152946	-0.173642825394247	0.487136549229632	0.607130031270031	0.170438051559215	-0.917141164702429	-0.237655364116498	0.198260153110862	-1.45029487792226	0.558532011585901	-1.26574083082368	-0.790214431737022	0.0089214105995128	-0.0943605229545712	-0.677799688502289	-0.1470157883493	-0.145433860879786	0.280820072245525	-0.404376740695631	0.0535926425257986	-0.864523651057692
0.33	-0.474660925975609	0.25039873258498	0.808772329038725	0.108729748989148	1.24838768385268	-0.411994542495465	-0.93597223557079	0.230552020628857	-0.182952051785986	0.511454522203938	0.621524801541763	0.172720572056903	-0.91528370035885	-0.304503974272061	0.238690071130988	-1.33803625901834	0.550522414994598	-1.36621667573731	-0.832514899003376	0.0071552767708929	-0.0822580690026501	-0.626858323344088	-0.245773456437072	-0.230558812225428	0.323073216889347	-0.417046412117557	0.0505039450632738	-0.880365358106098
0.34	-0.479242989373669	0.231176202555612	0.807758715194814	0.110239476996637	1.26611454176491	-0.398312958034304	-0.937425189783802	0.198504621655883	-0.203823710059132	0.524643946012641	0.629650672557428	0.168514035465384	-0.930711298124103	-0.263631315101917	0.264680748580714	-1.17626511257447	0.546724132378496	-1.56209948418804	-0.861470536544654	0.0286010941855253	-0.0864590609147977	-0.557094313450078	-0.332678283880377	-0.239050390237661	0.366792194888955	-0.429857251180462	0.0467440948137762	-0.898606434847737
0.35	-0.485706484173889	0.192094973398338	0.804040414745896	0.0787770591739694	1.300090372812	-0.36119252699353	-0.942807973779942	0.187608970972842	-0.195736419406389	0.516076012439644	0.666473101389202	0.144007623933384	-0.887899678570567	-0.276551631407448	0.26641797404623	-1.16722870123342	0.54047128421597	-1.64225386776699	-0.779990630902322	0.0224702882739659	-0.0634443753793391	-0.374769185369568	-0.287728216349973	-0.261890875045343	0.41164537353377	-0.442654121256544	0.0424337067200189	-0.919357073847169
0.36	-0.501588029841153	0.241435520086843	0.800305290940521	0.0800069470648476	1.34094175458563	-0.30334622167761	-0.954082682095573	0.174285947269331	-0.188719115670488	0.427547188699173	0.710351252572249	0.112646756812906	-0.898099537094616	-0.219269820104928	0.256439326720614	-1.21492056968311	0.57620353278112	-1.66484918992009	-0.823256482713618	0.0357880449897947	-0.0464700542404461	-0.419137091895665	-0.0410401233532312	-0.183415530230532	0.457578385236565	-0.455133231569186	0.0380125366552953	-0.943016429401465
0.37	-0.516935493160658	0.211509092499567	0.79904916505934	0.0480867367117633	1.39698746286015	-0.242732251216046	-0.966141241537012	0.179274251123776	-0.162189922472941	0.319908845108097	0.765240516536573	0.0852532106201596	-0.928186619870331	-0.184638731066597	0.210219094739513	-1.18091691748661	0.604796877870019	-1.66644082726085	-0.8287229433288	0.0447691724654132	-0.0532330480988831	-0.40951052249451	0.188682270347079	-0.177678337798713	0.504790943062848	-0.466994231325354	0.0343046289914383	-0.969759139109789
0.38	-0.532084286875019	0.204820988692518	0.814328686941513	0.0143387599407669	1.46137517231792	-0.186988423588099	-0.984379388120873	0.194789229528011	-0.122640632411806	0.226902187356431	0.855086296808159	0.0504260474763421	-0.991508247507144	-0.118561862004858	0.168388855650299	-0.974810576078444	0.592944677222291	-1.62730238784381	-0.843870436507115	0.0319434948688557	-0.0692236365316981	-0.235294367367325	0.271918409242991	-0.211049309786293	0.553900971525373	-0.478060298960759	0.0324965629678667	-0.999700076635975
0.39	-0.536645446097812	0.238300893427457	0.805242008859169	0.0007762394275685	1.53947286864056	-0.127923676944006	-1.00037310184206	0.183264840933802	-0.0791571428537676	0.110609333905502	0.982936660795108	0.0212828821259108	-1.05396819335917	-0.0209575795402158	0.104703242522353	-0.591641871613905	0.54763403412538	-1.47294355380311	-0.905308698020457	0.0249709569585319	-0.0831281730416812	-0.062550338094891	0.235461921950992	-0.248122262112718	0.605950395718229	-0.488228884848704	0.0341606314943207	-1.03266329014848
0.4	-0.558617498664779	0.27278942776004	0.821757467113596	-0.0443142639724547	1.6346109351633	-0.104359200487867	-0.998070496572714	0.205391846824847	-0.0264509119992709	0.0771234522142207	1.1287969831403	0.019232284276474	-1.10119134095694	0.0764540221974269	0.0572912828567449	-0.128539538223146	0.505166757886913	-1.30748992337393	-0.935855349366929	0.0233884768361084	-0.0943331145037475	0.0866366671206078	0.197179266436933	-0.212655334468681	0.662079174508054	-0.497216343419718	0.0410326376156703	-1.06806885058098
0.41	-0.575091175368867	0.241617982134664	0.789400282694864	-0.0697730673734799	1.73405520847673	-0.09892135506954	-0.992238238696858	0.195414786515778	-0.0002265519148141	0.0373370206881836	1.28460312516879	0.0304979055264782	-1.12172667385561	0.167940907746931	0.0453980185274812	0.232601033412473	0.443745246141702	-1.14439585490216	-0.944789993097073	0.0102582624335937	-0.0819950917167286	0.190861257128508	0.159598986649798	-0.206234300213745	0.723241535704564	-0.504443439054452	0.0550567485273271	-1.10484454862515
0.42	-0.562596450685241	0.276621337177497	0.790749235161519	-0.0935738730956431	1.86372731512011	-0.082055940066928	-0.996330075887207	0.219695006661377	0.0073937571503741	-0.0286255043023495	1.46863793074379	0.0328665257575535	-1.14238989923545	0.225181486498116	0.0797261232927514	0.174185742378322	0.38659244571945	-1.06238373014268	-1.00169899714938	0.0098471996713175	-0.067809590238253	0.246435416336616	0.251645879926272	-0.187314109105383	0.788996834862744	-0.509203191132345	0.0771168614130577	-1.14122485889277
0.43	-0.558727538004482	0.279937395466232	0.796858458917557	-0.133214363498509	2.03793823693879	-0.0858621285039249	-1.05304850499651	0.239567958742066	-0.0135418798910589	-0.0965186523167654	1.09963171516862	0.0266878919583979	-1.1579024069778	0.242925722866897	0.129044113217089	0.0130560363376255	0.311156500223364	-0.836762661028441	-1.05466001192762	0.0076071447290159	-0.0446132688076479	0.32974652087703	0.342976666847919	-0.211459045622847	0.857861925514965	-0.510345904526589	0.107648371162951	-1.17498036859048
0.44	-0.559811341186389	0.27799174944905	0.794373166883145	-0.174908833040119	2.28406195241881	-0.106286885259643	-1.11671137997684	0.231473319550808	-0.0253707547119573	-0.170718387782046	1.78459880320527	0.0180726997534023	-1.17044513280261	0.166385469377286	0.144074977356649	-0.52116675545497	0.265738712506322	-0.692684117900417	-1.11993736142157	0.0041270638699005	-0.0438768417729135	0.450953378890241	0.390914492880453	-0.265477055388639	0.927265055276184	-0.5064901140464	0.146418618021285	-1.2033803888026
0.45	-0.575566473870577	0.290521133689423	0.798058760299729	-0.243364010300854	2.57541204781568	-0.145409751879766	-1.14775082305818	0.196779413456972	-0.0556723057940466	-0.175589631956425	1.91208469928987	0.0224110429615978	-1.1623939017947	0.0643648277512227	0.13863149623179	-1.08468937147988	0.255530952464159	-0.526234776653131	-1.16107683403159	0.013325138040206	-0.0610849118574748	0.543252075468525	0.412312097482417	-0.284648692357491	0.993813548778355	-0.49626660474989	0.19257164087202	-1.22336151133843
0.46	-0.595431017879133	0.284684918232974	0.793621202090058	-0.342557922603602	2.87223920739505	-0.193707439986938	-1.14900945968332	0.195641964243881	-0.0755965125577885	-0.127388185216307	2.03094748118941	0.0495068627966593	-1.1542891384912	0.0229012936630269	0.130384254378573	-1.33623984541793	0.261587167219519	-0.41414432498948	-1.16974775188665	0.0112361338277722	-0.0671542047877207	0.576518207053692	0.443531785869316	-0.28271861320035	1.05292667920796	-0.477984305289223	0.244699049737859	-1.23110873846574
0.47	-0.60678247011603	0.25376745197955	0.794204682634845	-0.43975772811277	3.22040762841071	-0.241147802982781	-1.17364664682706	0.180338472824458	-0.0785134592661006	-0.0688973683535369	2.16384736838025	0.0431756318712128	-1.15803202519318	0.023729218495596	0.13394104508349	-1.310208320674	0.256727256618536	-0.294177155932683	-1.2004768958168	0.021284639481402	-0.0674518082771524	0.55039853712591	0.467891956790019	-0.290618948493253	1.10021830756314	-0.450513922315633	0.300142693804527	-1.22386760077201
0.48	-0.649065413273825	0.264595094102946	0.756172763769315	-0.527933037445435	3.58064722766681	-0.300268061141153	-1.18688446733804	0.185232980876664	-0.0742740163422762	-0.0577001288189879	2.28700886207093	0.0472288702269022	-1.15457169394657	0.0386558199553423	0.139566746178775	-1.06858744067924	0.230019651291998	-0.215080434599241	-1.22430985332627	0.0005836347608387	-0.0539362965928929	0.517785525148075	0.411577146677587	-0.310832630510336	1.13131943448247	-0.412346761935404	0.355883608344212	-1.19885688944636
0.49	-0.636810037817406	0.232734104490655	0.754610685364038	-0.552789651043766	3.98361954475719	-0.388275372049438	-1.20847673477161	0.175755230241758	-0.0542426012619376	-0.0325015859785463	2.40245708934403	0.0654221403972026	-1.14025156395034	0.0679555046394317	0.19199755313872	-0.812871727690508	0.156364254080372	-0.0859821058148497	-1.21226337675818	-0.0348829279925424	-0.0116104742130037	0.53036250232926	0.18734904303928	-0.349981254212632	1.14247253282307	-0.362220566140193	0.408275093241847	-1.15396824835891
0.5	-0.581757589434026	0.256828200971749	0.604921191624539	-0.509132917282971	4.50841773475468	-0.482403673010541	-1.28662502119019	0.168642886603209	-0.0149218379440133	-0.0308876631509131	2.49157542188605	0.0740268817582165	-1.13034062513822	0.111190699601838	0.295832306361588	-0.507917706790868	0.0926317989427581	0.048614802165931	-1.23223141771705	-0.0383662393629808	0.0215331869985174	0.504248706548574	0.0170668027082172	-0.389349880808174	1.1309804554419	-0.299757931250974	0.453141158340196	-1.08814523019458
0.51	-0.777548285445277	0.217845517108258	0.728940663805772	-0.432761397716563	5.19595252640821	-0.593249084924509	-1.39772938693851	0.23358545013741	-0.045371780459567	-0.0012609221954185	2.6051057733768	0.0411138271253933	-1.34889671319326	0.116811524324284	0.45095181528387	-0.154707873623234	0.0988082904861237	0.144341474569209	-1.3832079807096	-0.0528667606854651	-0.0483372053059116	0.551027023456193	0.188456693112161	-0.356025814775452	1.09444755646003	-0.225799840269859	0.485242424625122	-1.00090773272985
0.52	-0.679774238381709	0.377122848682653	0.780399383162255	-0.427639988182734	5.81503539211516	-0.736284181468785	-1.60583847696576	0.191511784278208	0.179616176841505	0.162244116431845	2.73221227305193	0.0311321393822721	-1.48563947886218	0.0578112582336968	0.537797480604422	-0.0424607751645677	0.116824144027355	0.374938160733581	-1.52023380614013	-0.0730759973400201	-0.298066520793102	0.792521519015749	0.5821531394121	-0.264169653464684	1.03517665965679	-0.144455339441678	0.501000589356276	-0.895198704637975
0.53	-0.918664781921645	0.509877567702119	0.911386508629419	-0.38967796084336	6.34091725800805	-0.915388180343127	-1.63495781955547	0.212263239847926	0.240848594483935	0.43801049600024	2.77067888650352	0.165650461619383	-1.4724218611301	-0.0307052767735631	0.444998736387304	-0.203712719947105	0.0651679071653346	0.724371974335919	-1.48159615706309	-0.0631936598640693	-0.472751505234758	0.579068291834747	0.588467272178852	-0.209174534724107	0.957513982681373	-0.0617161507000948	0.498060239927741	-0.774745384513844
0.54	-1.42708357562526	0.520683373097642	0.999129904959286	0.0964162088496991	6.62518662102425	-1.13617554308596	-1.67944619438409	0.320862360201745	0.0883883468952744	0.75386447466973	2.84037169786816	0.38162304019962	-1.44060071835924	0.030291469850082	0.270499512302336	-0.263159145952515	-0.0817521476357659	1.08697380420361	-1.3408573447874	-0.0683503102948301	-0.495075161554477	0.0749462842899536	-0.0607945329655547	-0.2840574151833	0.867119173158108	0.0146593493292308	0.475601589801093	-0.644763507074384
0.55	-1.69782662037353	0.5309545044284	1.05507556904842	0.699732344977578	6.66287469939485	-1.45092876904855	-1.80009335177104	0.435135809534302	-0.0403546215098215	1.16865261501498	2.87985927715704	0.627322562622088	-1.44620059841727	0.313941286373699	0.084229821094501	0.197467690198447	-0.245770088977494	1.35705830430116	-1.24344565577132	-0.116982533284598	-0.480903622090417	-0.150753368503942	-0.838830641725154	-0.383746386461332	0.770303223308092	0.0766028610434678	0.434827688190104	-0.511522649515864
0.56	-1.71490191430531	0.485146645946552	0.959120629064567	1.42965093401803	6.64764038224677	-1.80552747710672	-1.96984912756447	0.410756300849932	0.0628750512062711	1.58645576123083	3.01755922678461	0.816783789784168	-1.45402066489255	0.512083435599638	-0.0563213000126614	1.07356457783151	-0.301760266612293	1.73561984705814	-1.15777080505084	-0.183598182183772	-0.450356933789559	0.0913233823169506	-0.957437878099824	-0.372604822962539	0.674791695282401	0.116692350052447	0.379437616876604	-0.382238549694825
0.57	-1.50379000265699	0.709858470090526	1.17877240592564	1.75528465459626	6.6076976728692	-2.20024840839169	-1.91976798669467	0.426616913370262	0.253933321396903	1.83907272793953	3.08214103269558	0.949948549575189	-1.42225862834279	0.412480777114441	-0.234705481385496	1.84788350353893	-0.15945660774749	2.39600299878001	-1.11505115822395	-0.194377001741821	-0.416066383393956	-0.0191082011032305	-0.625903595029444	-0.337773588568779	0.588645749757913	0.133162894095797	0.317080392343255	-0.263631593803556
0.58	-1.35908951825	0.483903474752876	1.13524804367447	1.9275696357395	6.6716869536392	-2.30624859097264	-1.705957490604	0.369385643824197	0.215548447400914	1.67269196481891	3.04895085654646	0.890380115252412	-1.30625430601576	0.39304274455383	-0.341977834688849	1.09663884900533	0.210953874546273	2.86005133796728	-1.07437920557459	-0.222348142326053	-0.469463763285307	0.325727475811076	-0.702454717164813	-0.225868511851381	0.517581174037915	0.128280947176672	0.255274978622773	-0.161300423166492
0.59	-1.4493535079148	0.767814773677804	1.44639585058209	2.37335461828012	6.57081951441325	-2.22461014467201	-1.66804125735424	0.367832288841327	0.259562576993013	2.03037800092574	2.96575918356622	0.637378062584152	-1.51728930065181	0.0740581983359584	-0.382395888885687	-0.189017714983038	0.398123542911235	3.40021190156644	-0.997233596575768	-0.168027102509325	-0.478937083822771	0.421180026021913	-0.927452644987342	-0.242345010560074	0.463427987710523	0.108044948907777	0.200226403196579	-0.0790204163808219
0.6	-1.58316588243395	1.00318469177825	1.95671779221463	2.17988293493061	5.81660441524773	-2.38759051314631	-1.66893624241366	0.620265919110205	0.274134116129919	1.48493187660452	2.5399965807138	0.555978314941239	-1.45783953003468	-0.366950155774683	-0.161914694231571	-1.39555419728014	-0.181811622654747	3.46105644833477	-0.862734981525833	-0.162091791123137	-0.387555424797382	0.466295139056978	-0.944061839845766	-0.147015093360001	0.424856349587176	0.0795973029880419	0.15626529532701	-0.0182131867894543
0.61	-1.69931965085727	1.03527883680964	2.08060470979722	2.67609181368737	4.40472434223593	-2.59437046939161	-1.43011503227522	0.692416355314735	0.000551942183754	0.421731037899109	2.10783982106298	0.719598961412594	-1.41471437319652	-0.623533368821342	0.0009829451593221	-1.6590214148214	-0.939101717153644	3.12924383570918	-0.837591287163083	-0.179764671642028	-0.387665725675887	0.674176120213536	-0.692405771151316	-0.0211817525136745	0.398551988167524	0.0495110618003855	0.125980075879647	0.0211746093314485
0.62	-1.77955943407641	1.25321151034504	2.30584807099117	2.84710876023557	2.60007228406514	-2.8073282511934	-1.15176169413311	0.813577339203169	-0.48892196537156	-0.453408502821009	1.95988058975492	0.7496835827497	-1.45862330440294	-0.72761824301996	0.0846113817747497	-0.862608567792182	-1.25827092948061	2.70981843838421	-0.894999424877595	-0.208790973863882	-0.439484248394594	0.780467053057111	-0.346877686338012	0.0744558657780089	0.378897270159669	0.022676241535939	0.107837757256887	0.0430399639706026
0.63	-2.31940572350536	1.50706396283754	3.11091155347355	1.25096031451949	0.0537329702322465	-2.2012783013796	-0.76960738111849	0.721413831577773	-0.782054039597857	-0.494509272475876	1.67464235924368	0.54465409044728	-1.50192137808273	-0.684011179507375	0.168887488201324	-0.0300967689289382	-1.24024091558769	2.39327652461646	-0.96125205565677	-0.190680409887752	-0.468559089338951	0.598947394341642	-0.273661113052722	-0.0361202417379175	0.361339579977231	0.0015803647874321	0.0986090805802546	0.0517084334292194
0.64	-1.56695936853566	1.39223923477294	2.45236906797868	0.528745084706902	-2.8925389713121	-1.66844215281659	-0.991308289946153	0.411485038107267	-0.286841389858065	0.287281280135304	1.27773820965808	0.198021990231304	-1.50347027445355	-0.526842766293995	0.225916500920858	0.708200602742062	-1.12291348518521	2.33701042609029	-0.969209131626275	-0.149575140255429	-0.452861048530198	0.382188293939968	-0.357356017178908	-0.111033564507366	0.342644004657562	-0.0130404294580963	0.0944578174006206	0.0516228296417759
0.65	-0.598845751366841	1.21823509827427	1.57093439558264	-0.213050569277831	-4.41384595151207	-1.22806907376708	-1.1315193660667	0.175209594883793	0.0085231073867713	0.530868142696948	0.871087191864598	0.180877272114925	-1.46442617813016	-0.4322150877488	0.166880198428165	1.31180482267179	-0.979329890347204	2.49199705085372	-0.991846097457144	-0.116792577494179	-0.410199824168187	0.221705335726342	-0.497870279652896	-0.060629203097904	0.321123607624046	-0.0216807445259432	0.0920768569135629	0.0465525434873042
0.66	-0.0070459013535206	0.72207060931715	0.930905373335375	-0.036679772341441	-4.63286745913672	-0.61162797089959	-1.02766559563365	-0.153445377909537	0.109268737264131	0.350623471206796	0.373811387774799	0.28033479813829	-1.42074318694346	-0.307080479490578	0.156047787145164	1.734349120119	-0.853535844387285	2.71747942635993	-1.04438076106156	-0.0930756732235603	-0.357887166521615	0.167627787118997	-0.750767902471471	0.0368567688978512	0.296373603817519	-0.0254400119952375	0.089117802846084	0.0392995815755248
0.67	0.199821329629237	0.64301147356762	0.646847297203664	0.346083545534903	-4.20006155375341	-0.0567611078428643	-0.845839765200852	-0.213704671292996	0.0306222896157635	0.0674333957291535	-0.089322991362081	0.384418172733884	-1.35706492055042	-0.272506704691883	0.14519112255614	2.05108553932074	-0.768376605266904	2.92612942335078	-1.04566136181888	-0.0727666654969856	-0.291634126987453	0.196762285648355	-0.972344203996675	0.0476610412302566	0.269323332749592	-0.0261339002520645	0.0844469359602556	0.031841758139623
0.68	0.0113750920511318	0.714608103288512	0.755033138238217	0.490993270912901	-3.79291762987567	0.515503996686295	-0.723089745534093	-0.160194073776707	-0.0637349287489297	0.350015165409491	-0.592821146946622	0.298554711934593	-1.27253843007726	-0.251345487878664	0.0927242087650663	2.30626241032439	-0.698743153253254	2.98460572355783	-0.98786350944354	-0.0527094440317098	-0.21950502480918	0.304090292359352	-0.939759031741209	-0.0077051334059259	0.241339038346005	-0.0253043489792037	0.0778631721474299	0.0252185236714683
0.69	-0.166922224639779	0.715114589676184	0.910385093813668	0.326326731670162	-3.81739112540531	1.04131043550351	-0.628431537748236	-0.0170341485568707	-0.148279147877871	0.734367712365682	-1.07806524493016	0.188234398798931	-1.22324193365993	-0.204543443685793	0.0280143775113748	2.30750708784844	-0.656529523636703	2.96929813484536	-0.924542757587135	-0.0496947535922809	-0.178362511193845	0.428412762013548	-0.640143282964601	-0.0650046110648833	0.21398012906523	-0.0242642395998403	0.0697466672232128	0.0199215641595088
0.7	-0.265352089840866	0.634808273213438	0.998848394705473	-0.0149862905660972	-4.13079420294307	1.49978648321085	-0.593484106795435	0.10299118839059	-0.158963274372229	0.76346715843365	-1.56270057333915	0.05478330385661	-1.15584805586949	-0.167205890946277	-0.0465260373139596	2.04403026233658	-0.62548811801672	2.93768264415466	-0.885496848110543	-0.0673450114850297	-0.185707462835207	0.568668529582097	-0.335694354612118	-0.0569492135874684	0.188705357005881	-0.0239848739070581	0.0607631425201396	0.0160792179224577
0.71	-0.257717202753148	0.459548357225973	1.00531038467703	-0.234921936056952	-4.5534815866925	1.84046194094526	-0.609640504370195	0.194870012355631	-0.10198351572375	0.488877737564068	-1.99096162865128	-0.0606559699316486	-1.10730563002281	-0.151848062490833	-0.0970865482149462	1.59906237809493	-0.595097665768955	2.87620817239701	-0.85543952210574	-0.0847381110100844	-0.198478889937714	0.71429313136268	-0.207040264192902	0.0241711705405394	0.166846729315083	-0.0251229107359516	0.0516357574505593	0.0136533556350923
0.72	-0.260639770782602	0.251174333459088	0.964930830585033	-0.173491033600785	-4.94139747543179	2.03668422451501	-0.666022380297824	0.192310450164657	-0.0907975979146474	0.0444273534692265	-2.45448660678289	-0.172066693080165	-1.06293304327769	-0.136670738464054	-0.117177026491246	1.16433387369588	-0.543494430775063	2.81489319908763	-0.846534359940351	-0.0949240106261866	-0.193423061263226	0.80146538522702	-0.182435461521447	0.0711193029605199	0.149041323964238	-0.0278303860644336	0.042947790116153	0.0123813081282319
0.73	-0.276231411820876	0.0969671814160794	0.874596316654825	0.172173407054273	-5.23895487290845	2.09768418027308	-0.677651250973859	0.122449166642534	-0.110920475815101	-0.46057162775465	-2.81442943910928	-0.281879274618329	-1.03472711657294	-0.114430015257932	-0.0835953053620987	0.872953603273839	-0.526166696910315	2.79510670664878	-0.849064153278757	-0.104396487203587	-0.190693727803684	0.840225040274542	-0.237094824980116	0.0728198225105156	0.135616975191426	-0.0319897958155957	0.0350077721497562	0.0120323352972671
0.74	-0.179439340072803	0.0080399921311292	0.733060977047741	0.421826698764798	-5.36399553446113	1.98507410568351	-0.703364162492767	0.115470304075732	-0.100291658656837	-0.659745754769513	-3.20335588290491	-0.397960084693537	-0.954816416675	-0.113272649310235	-0.0446091694737071	0.632433163532104	-0.530848487182208	2.70353264990235	-0.855562964757021	-0.0952506402610919	-0.185455956806278	0.81858245866175	-0.37932015828452	0.0635390079972178	0.126532685096106	-0.0372501268643305	0.0278504754111613	0.0123866004167364
0.75	-0.139609390964584	-0.0487525043541905	0.704647293216422	0.624107760779544	-5.23542420729669	1.67145848452201	-0.757183527057132	0.0753747585469472	-0.0854514261256791	-0.667030928355209	-3.6278194619877	-0.458969106784337	-0.932397340346476	-0.112855131763342	0.0024534742260498	0.560601652747668	-0.574319917090611	2.60193352467332	-0.853902224535831	-0.0808670247903876	-0.159559054580786	0.717630460029652	-0.49988186592087	0.0816873003268932	0.121424522544185	-0.0431057390409519	0.0212500275998476	0.0132553048377201
0.76	-0.325551998279327	-0.0064367666168209	0.889065265379575	0.842600949876741	-5.19593473098513	1.34328910314649	-0.76297596978538	0.0399788486494608	-0.203411240264991	-0.735230893374203	-4.0038052268682	-0.4592656222867	-0.859154761281561	-0.138043930473496	0.0530300895484745	0.649389974438075	-0.612938796379719	2.46988930778128	-0.831675021158905	-0.0638272248822051	-0.133227528235773	0.574560790618476	-0.557276717697282	0.11157034885413	0.119739027364406	-0.0489492348962851	0.0147435704673689	0.0144969043940849
0.77	-0.496372204419271	0.122110457453936	1.06529974678675	1.04543843660178	-5.33936198423561	1.15632992011743	-0.775726242253832	0.0688248662699395	-0.288135693257272	-0.740453396148561	-4.36214828393337	-0.498777690181071	-0.79617984778545	-0.17161026452154	0.0842589472792853	0.777885816603725	-0.621274196774559	2.3030769441015	-0.808596475808468	-0.0534920154547475	-0.115887424379747	0.390875701124631	-0.560831813385821	0.121055589083213	0.120336267167785	-0.0541665444127732	0.0076935018457684	0.0159751955788362
0.78	-0.614140992928684	0.223665548147773	1.09820151188812	1.10272613685631	-5.58368022576896	1.13015144219858	-0.830940343987017	0.0529324753883293	-0.332369033479329	-0.725693527760073	-4.6828157033931	-0.597572025256945	-0.731308150640893	-0.224020767285543	0.0666389548906704	0.959332122293958	-0.586424295734434	2.10220362549118	-0.778113075570711	-0.0704240960896371	-0.0846272039783267	0.248089169541384	-0.432504711664846	0.134249331584225	0.121918055938344	-0.0582147107093587	-0.0006042973017516	0.0175961228119299
0.79	-0.608891558749265	0.178333668439095	0.988969685223539	1.1685245192151	-5.70492283835115	1.19450874783336	-0.903621947874407	-0.0246868872499292	-0.335105998398512	-0.628737084399365	-5.00467829378818	-0.645439849657753	-0.665426090613206	-0.258872715159975	0.0110334802363792	1.172513888204	-0.526632371111804	1.9261757335561	-0.760835516452797	-0.0834207007036671	-0.0604728999134409	0.176781737675084	-0.176009853693123	0.128079527991367	0.122815014722474	-0.0606336819012779	-0.0108870397882504	0.0192737775333766
0.8	-0.611187658897669	0.171165778161476	0.909380807725014	1.36327672069475	-5.55849255495211	1.26714530938605	-0.983123929856562	-0.0468795266388088	-0.357509273312953	-0.557231395435843	-5.29540643175893	-0.629423024977542	-0.612127794233301	-0.283114072906291	-0.0728926771243044	1.33907804062263	-0.453492621735974	1.76748775808057	-0.764516017477539	-0.0796586713303801	-0.0339830681893342	0.138185348870543	0.0272530353183921	0.10958167588928	0.120954436776313	-0.0610622346736629	-0.0238790316267146	0.0209168223674408
0.81	-0.717984741238511	0.182821676055024	1.02211699630135	1.44372842494195	-5.25874467572486	1.34366465669425	-1.03692092767498	-0.0009617531761249	-0.426005132973357	-0.516489860135865	-5.51011742948275	-0.597370599312615	-0.539360378487344	-0.278369392989766	-0.139084169044385	1.30032406258362	-0.369127525293507	1.614929057321	-0.785021769120601	-0.0744335998854972	-0.0298713318114906	0.144790902762174	0.0354750567988509	0.123338597141935	0.113581858547886	-0.0591383837534059	-0.0404122603763002	0.0224073905371804
0.82	-0.871344260344082	0.30211814055927	1.18848506994943	1.34344816228634	-5.08042960894451	1.44029793073159	-1.14976268770975	0.0837402712304767	-0.516210848555523	-0.543790404079264	-5.64146351505264	-0.604324545152213	-0.489166228764463	-0.250670479837034	-0.161398628123523	1.03858575467874	-0.297856560902838	1.44215023561627	-0.782617515176079	-0.0668136186878074	-0.0205600507567995	0.162640652622635	-0.0947615529496823	0.135559132512002	0.0981855564316897	-0.0547873418565922	-0.0609193991894443	0.023618956941265
0.83	-0.940627508601664	0.295173790307983	1.28905440619075	1.08870651985958	-4.89065803940339	1.54464611964144	-1.27196132412964	0.109556183855142	-0.526229430099653	-0.537601307772633	-5.77290162168574	-0.64274402251081	-0.439415813129425	-0.224281844144295	-0.155724809469329	0.702338499264934	-0.230411073933812	1.23034225133746	-0.764943972446117	-0.0619864733939672	-0.0123227533329394	0.248426513556098	-0.180104864563184	0.133608358961899	0.0722562578421149	-0.0479332331420542	-0.0857786815496988	0.0244090705558378
0.84	-1.09997738335344	0.270193789462655	1.39616253007981	1.19435166740884	-4.7278086140243	1.66888825431007	-1.4004977305609	0.18888806303766	-0.562498581733547	-0.576461587333811	-5.91746796849769	-0.670907092474101	-0.404059437401371	-0.187948813277364	-0.132581074099883	0.328222817576814	-0.184332436220796	0.981774470823812	-0.749890748269369	-0.0664316264857943	0.000582000676637	0.342249851679423	-0.165043689316902	0.144467303491608	0.0338173884165903	-0.0385883942245152	-0.115118896824308	0.0246353322106055
0.85	-1.3276328521568	0.317448481217532	1.44305406326084	1.50816219897435	-4.55842686534727	1.79536767947814	-1.5432979303548	0.333656489452507	-0.685596617275998	-0.828678064862095	-6.07514921917812	-0.692584764270939	-0.374730835148231	-0.148756226960349	-0.0931315037217177	-0.0394274038863031	-0.147992498443383	0.756029049391893	-0.750078577946084	-0.0692415669467255	0.0239616893944292	0.396271144206201	-0.103732243602541	0.159879433770175	-0.0181024504539507	-0.0268798076337836	-0.148718870261779	0.0241769148957413
0.86	-1.83299131292406	0.552117367319664	1.48093274251143	1.66806595662306	-4.43774327197889	2.03944426703345	-1.59881697657909	0.454512092668559	-0.915114082443972	-1.37765707584088	-6.00376585033441	-0.707948789122749	-0.346429562514072	-0.088992206835415	-0.0461128755797591	-0.400161456875729	-0.120829856969631	0.521687763232679	-0.772080831003739	-0.0722539393859922	0.0365892458180051	0.420760674995425	-0.0100720823564854	0.184647567456386	-0.0834584996942795	-0.0130336432316454	-0.185994607952098	0.022928094378776
0.87	-2.10312388988738	0.498465429167943	1.1909548012925	1.24428624018606	-4.27880979202896	2.41259615064794	-1.60131180948859	0.46222580088525	-1.00463285696278	-1.74275740969786	-5.77666425060824	-0.75525946158068	-0.344537496606059	-0.0136600036754289	-0.0125623624880097	-0.604794754570055	-0.102599719593252	0.293945898100768	-0.814387537734625	-0.0644612910194376	0.0154734238204149	0.396405836775788	0.0593009736577988	0.205503632943832	-0.159243564996574	0.0023098652990653	-0.225487836494315	0.0209229859872362
0.88	-2.26805587052314	0.208027485787601	0.807079701068904	0.927221830027383	-3.7529709992514	2.66806823617511	-1.59965062714723	0.474261188066728	-1.10725801157967	-1.85150289540981	-5.37552060892725	-0.814956241523876	-0.36516697648374	0.0769513858665474	0.0449483375319751	-0.721280308757404	-0.106899845402779	0.0577370285266351	-0.857606260576403	-0.0683901806129463	0.0173963393793278	0.327227516733062	0.117664144614907	0.235120517336377	-0.241404862450462	0.0183546485592227	-0.265426850941011	0.0182504305916137
0.89	-2.4046789576768	0.0092148896158636	0.509615411896482	0.600076900551663	-3.10203994259024	2.71679239338902	-1.51467875715711	0.540753074896601	-1.27242317135657	-2.09043924971815	-4.85099735059905	-0.810961622051536	-0.455475827551722	0.219947261320623	0.125215861957896	-0.730997714553187	-0.123975465686674	-0.0985562167747484	-0.894737869837913	-0.0804991152702838	0.0470694615512	0.285520916990241	0.190274357670614	0.259670608416543	-0.324666486372091	0.0340631258821943	-0.303674643953169	0.0150836241932512
0.9	-2.52948330778028	-0.239161959817553	0.313272861558699	0.454317429801733	-2.51539635337965	2.64642697995361	-1.37701783625011	0.482697010036648	-1.39321475478379	-2.36979998879136	-4.30745705419567	-0.767966235859287	-0.627379947822707	0.403145427770606	0.239733345978958	-0.594906702119496	-0.151140809059142	-0.13795535226866	-0.928287281047407	-0.104190273985705	0.0786260220665997	0.315894509415718	0.272352356308265	0.277868133392916	-0.403030581237385	0.0482117909806724	-0.337890971182991	0.01166963464504
0.91	-2.64950353164151	-0.28919765318028	0.154936222376972	0.641583925009556	-2.06430111441862	2.57778108438172	-1.16516851891698	0.453707531899409	-1.52207639338954	-2.24416245459679	-3.71306320051322	-0.731419639035412	-0.87446187875583	0.743099987212248	0.369594385443056	-0.363280353819804	-0.186424905917159	-0.0275041299559682	-0.953425953695318	-0.117049024650565	0.0787420947869577	0.377936875726412	0.29807231926841	0.292759252614577	-0.46964931082618	0.0593272895937551	-0.365367678443772	0.0083231212324435
0.92	-2.59807234833372	-0.382744669490969	-0.099610123979776	0.493297794877366	-1.66384494096291	2.41316153620474	-0.963139719001429	0.480782915878707	-1.53583713911712	-1.69750180779727	-3.12564711243558	-0.694990070412806	-1.14908236433965	1.12207808125831	0.442541642379075	0.0963028711374092	-0.179898900448448	-0.0235808401836177	-0.999432450067108	-0.107510872793524	0.0727443978450978	0.440099574377628	0.315902162945883	0.335103349720989	-0.519118883820145	0.0662673873110314	-0.384156447635643	0.0053740540314654
0.93	-2.75981620847203	-0.471028519872249	-0.142945049186225	0.553994774365872	-1.32566485089649	2.20386267484135	-0.832016239449829	0.49017185811301	-1.6121853542107	-1.43483956813659	-2.54769468197602	-0.501696770729675	-1.39842462503556	1.45564596289595	0.474397688446726	1.44194124441846	-0.200534939953564	-0.124326736992907	-1.05297675180883	-0.094338806797954	0.0649842797009135	0.489182402036195	0.418523943212937	0.381402831357772	-0.546874419755559	0.0680913437678275	-0.392555411763151	0.0031227444923099
0.94	-2.80912292765777	-0.477385104415805	-0.269526040796696	0.329061040309155	-1.18689674042467	1.95678445456483	-0.709018045545579	0.522111577780326	-1.63349438782192	-0.964677641880179	-1.87022843697805	-0.282937103654763	-1.42226410868712	1.36074689839684	0.440791938711571	2.60530811092405	-0.309841721692435	0.0102008334454165	-1.11274644716301	-0.0869158725848849	0.0545390847299299	0.481058394392934	0.545080464850037	0.405647341336548	-0.549930396015092	0.0643049780570053	-0.389482486339335	0.0018109819955939
0.95	-2.68738383674932	-0.718784152677008	-0.571203744044343	-0.035950882070413	-0.915846321353877	1.62292668438329	-0.628771967561416	0.477800809216252	-1.57247086637709	-0.48264881049522	-1.10894524766402	-0.109023543682481	-1.17418558255302	0.99072712874196	0.272220108015183	3.01806530681971	-0.410024737495526	-0.0404170211292201	-1.1740953676739	-0.0655940821682409	0.0436977406746851	0.401523902732753	0.61280120311352	0.401782296894637	-0.527280621256023	0.0549955505393066	-0.374634257089724	0.0015890544535667
0.96	-2.54381838301149	-0.848949898553514	-0.837408922755911	-0.170521648320732	-0.397513502752167	1.2906504093534	-0.592901515143602	0.424845656236126	-1.52280175677709	-0.313075619791655	-0.350691559979389	0.0351770347439101	-0.877722311584184	0.814959553640398	0.0291082480719944	2.26980125487541	-0.375618142089462	-0.198161649577057	-1.22337446430175	-0.0450483231462386	0.0297887345488697	0.288347523388858	0.574872013920489	0.41164872913233	-0.479262209911875	0.0407501433694975	-0.34818104712147	0.0025363204371208
0.97	-2.34103410835217	-0.937927487391417	-0.977914092916037	-0.318796599336847	0.412214377707326	0.829313008420762	-0.546861177526678	0.430194465487479	-1.48351695090167	-0.193040625521895	0.388965362733748	0.117474866653278	-0.676046088981503	0.71877931060454	-0.0799448237928623	1.06609469762979	-0.159264519206599	-0.244990191327249	-1.26792671084755	-0.0351492203407224	0.0093680965298888	0.185074191925169	0.45198837430877	0.459219479852402	-0.410679513728457	0.0232072441745195	-0.312195831535377	0.0045052858832406
0.98	-2.4036166184146	-0.933374840021814	-0.680984379599484	-0.250123031359671	1.05142782281407	0.318717258312041	-0.496164274942623	0.505811803196523	-1.51349575841538	-0.118333728354665	1.07874603821889	0.229409789441893	-0.583446568724219	0.608288784135946	-0.0743359926893736	-0.131453898097551	0.0297639817951568	-0.284911650618788	-1.26476950827004	-0.0309810016864183	0.01562308545202	0.0866212633069102	0.294843047790894	0.493201096990203	-0.327229321095489	0.0042234136885209	-0.269056411969592	0.0072807118871653
0.99	-2.23387427743947	-0.633699409482798	-0.517233744003192	-0.228611425794569	1.36184607028161	-0.190718301544703	-0.529287913726475	0.527281867758864	-1.47091868091623	-0.122428512734059	1.67862939605764	0.311183937783171	-0.559005982970046	0.587133554473379	-0.0347948154526328	-0.70317188061524	0.0591988227546521	-0.28173550727437	-1.232741683974	-0.0311256540248877	0.0518261642171593	-0.003795670477402	0.101195022461361	0.474311161862205	-0.3737301735460386	0.0281623145782749	-0.2270587244361603	0.0508719408786041
1.0	-2.19251860146438	-0.68892238373044	-1.18631355921957	-0.488870464850944	2.08975508216297	-0.63253711351493	-0.705251992957406	0.588583600082806	-1.33409536308274	-0.310292420663513	2.130989624051	0.40063657654309	-0.503805445793338	0.514006903423766	0.045629331547668	-0.658571689963529	-0.0161809727310132	-0.261254906426083	-1.19778164128613	-0.018763757342979	0.11226959928995	-0.148428578193569	-0.16104650683866	0.461852686171248	-0.4202310259965883	0.0521012154680289	-0.1850610369027286	0.094463169870043
0.0	-1.64783450169222	-0.924675065249421	-1.5419482028719	-0.0110681375145014	3.19924183172808	-1.44297346177764	-1.03547366942906	0.876966368408071	-0.854588846095907	0.0719959760719729	2.36382140106152	0.711947552345459	-0.919317833598106	0.639552342744373	0.0141455309251127	-0.661050053428328	0.0204686501658228	-0.0115850965001279	-1.25759583564787	-0.0735789922386785	0.129767285292464	-0.205559596070608	0.172853915828834	0.404168367385864	-0.466731878447138	0.076040116357783	-0.143063349369297	0.138054398861482
0.01	-1.65619088909801	1.07851538654172	2.38633375886405	0.429293398803038	5.57642037292919	-2.73651662773465	-2.26499762857453	0.323989293403742	-0.261131001894471	-0.0820380639694752	2.34810022314304	0.929033341035987	-0.993110027637651	0.531212461913436	-0.0144929205939063	-0.177457332621545	-0.200748442632543	0.51142593263646	-1.28949676376609	-0.05041645259712	0.130623323215657	-0.230110642831822	0.139351386823564	0.407190044877776	-0.49443051192204	0.0806261091594076	-0.0524144351914261	0.181741762569513
0.02	-1.03604483778652	2.00147890368816	3.53138771125892	-0.192780294983967	2.63922501861266	-1.12739977260639	-1.98056569346972	-0.623805384178331	0.109875404574161	1.53199940975231	2.9844078112368	0.55833394279182	-1.2787805764804	0.492491359589247	0.171420887724699	0.316711680574204	-0.472868902714872	0.563883123184153	-1.43577500955299	-0.0439167225142784	0.0907316836439879	-0.393902517646328	0.175706087034027	0.360356026952457	-0.4985598389224	0.0716836434438671	0.0599482435952844	0.216916984093726
0.03	0.793441592315445	0.51739780924007	0.939522550918182	-2.6931068954211	1.51930382274743	-0.038505750187481	-1.17704411496491	0.26308367677163	0.521822091217766	1.16411552656222	2.75536218236466	0.56450906963744	-1.41260985758272	-0.121762649277775	-0.0686146439815934	1.13041158088119	-0.340663226525842	0.299164343504198	-1.48526430794701	-0.0358082446966335	-0.0763002219583022	-0.464385828218006	0.0974996001536014	0.322636588485278	-0.468046609855789	0.0449892764578835	0.198085104392648	0.240618951960792
0.04	-0.956080919388025	-0.085798928969844	1.16869131170861	-2.68693563488398	2.05430088737978	-0.510350605616402	-0.513382158355877	0.567943288028282	-0.203984497601972	-0.36835972249845	2.52481764071928	0.744752381880932	-1.29883593281583	-0.872102685071808	-0.25139427496908	0.967755343923136	0.135888933552828	-0.626742634758707	-1.33400209618475	0.022257870284631	-0.110160672125368	-0.429886214194063	0.0240643383138602	0.317826964238973	-0.414492157200246	0.0038139337148615	0.355786164111774	0.253074658485672
0.05	-2.14065917710907	-0.358326874878234	2.05240492472497	-2.05166693728532	-0.089299091299946	-1.1053029510905	-0.516728729735149	0.733858645620311	-1.00227018922457	-0.556130680696147	2.44821124063187	0.621349203752258	-0.60392428392625	-0.301116594693012	0.15058284560116	1.26411900927275	0.203239478513937	-1.2191575313702	-1.23567275008198	0.0424523038975925	-0.257968284101388	-0.548736820384829	-0.0153840992056731	0.21274818706272	-0.361427430827783	-0.0454929547954887	0.518351924555893	0.25553774125872
0.06	-1.116065969987	1.18491722426227	0.46015270427602	-0.721429427090135	-0.616068460717822	-0.538575404311045	-1.03326466547246	0.254398340900739	-1.01673293752744	0.0317357895399843	2.28893431589552	0.31739908103705	-0.258098953344552	0.277260531507353	0.484976663332996	0.90357383873599	-0.12276647721979	-1.29528976592045	-1.17031039791197	0.0825233247692211	-0.305392414697615	-0.625875755515921	-0.0899747776225101	0.354319487893782	-0.327442031033523	-0.0969566624464151	0.668800652951783	0.249454486417378
0.07	-0.450301599145911	-0.19397893967981	1.10169542501426	-1.45195469594532	-0.222708316196655	0.139947529744781	-1.43503437399685	0.160119554058085	-0.599157806681149	0.50268060380491	2.17830012671531	0.334926737920942	-0.502515131911572	-0.441264960898179	0.142372797746787	-1.52708072610465	-0.575431732275621	-1.45875514938153	-1.09387019894954	0.127260693335143	-0.291767151107162	-0.951490265504835	-0.211573440321785	0.440023510036546	-0.317327575514895	-0.148610368281087	0.795531304881159	0.23561235078409
0.08	-0.491232180783646	-0.127761295880778	1.05869727821325	-0.286484855907924	-0.479837732387583	-0.127876826612677	-1.12659095724878	0.032889810263464	-0.493994455068696	-0.550193281564411	2.22754682524539	0.568628380519538	-1.01076623122313	-0.156281510003084	-0.294774017380769	-2.6096384876312	-0.478711429422883	-1.42231675132204	-0.977487243920412	0.0916594820361662	-0.267123203735506	-1.1231749733425	-0.280858380734484	0.212647487731088	-0.324772352152312	-0.201750764504722	0.893317872875352	0.21407760248048
0.09	-0.344223914589536	0.293317387904277	0.917006002375065	-0.274139218190393	-0.216942291561925	0.0247622664625925	-0.900295739687572	-0.150447437290169	-0.418645067657835	-0.0440243196831123	1.88739328604723	0.61431625062496	-1.46323829679846	0.236890399486182	-0.227672067573449	0.0503362732697843	0.192845775311805	-1.32697384376258	-0.889560029142182	0.10221625526545	-0.30648024706679	-0.769255009379182	-0.287557256620825	0.132124842739905	-0.339005288461765	-0.257696037139306	0.960760396716877	0.184369913476259
0.1	-0.343128620853412	-0.0435354541040157	0.98451049046947	0.0788729448226866	-0.190867499852138	-0.0436460519483896	-0.962600037894363	-0.0428617098070077	-0.324097254744812	0.595128889577063	1.5508290566587	0.592418251465878	-1.35399338224552	-0.314388055155493	-0.0121994170052599	1.50342983869734	0.51404147986443	-1.86933527316462	-0.850006756587341	0.164538362487048	-0.371086740791899	-0.397890348988731	0.0871356598317243	0.275663763700782	-0.350292533818287	-0.315896057379346	0.998998111747654	0.146009653713459
0.11	-0.358105791470905	0.333967853984597	0.874373681633012	0.254541741317186	-0.168572582338576	-0.0634935915087247	-1.08385760502434	0.277658346235793	-0.300556193368048	0.59325410244237	1.43007799165525	0.637195646510334	-1.0250415270308	-0.494403663016424	0.2059620222167	-0.222735979309484	0.458421622397859	-1.8759182419279	-0.894039925488	0.195249850769038	-0.411333275588275	-0.364877247836043	0.518488485341737	0.200943664608819	-0.353229203724471	-0.373535634990745	1.01192854995773	0.0993594462033877
0.12	-0.32318606714084	0.286960343633919	0.899851805190342	0.231422548187601	-0.169721335588361	-0.0777261261827028	-1.02683777337707	0.317867042886521	-0.210270952122394	0.564076145221579	1.33717654324714	0.595751823929655	-0.925288759663047	-0.1537047524337	0.308300605574642	-1.02359815739163	0.233552974398724	-1.6690001531027	-0.967240534749264	0.192257948418632	-0.400574255794081	-0.426809958585593	0.778620093060958	0.095736024857937	-0.345969430529607	-0.426364015654735	1.00302496878254	0.0449745043913611
0.13	-0.305822790277266	0.343409009858978	0.869701806189637	0.215400522966629	-0.176140171788274	-0.0993204230255604	-0.987744534492042	0.342308391371958	-0.186979999238239	0.349117527522085	1.20011206137328	0.554317415928381	-0.942761272931394	0.0824577974198406	0.221553909155707	-0.602267064519904	0.183119916942266	-1.63181742397412	-1.02801992633281	0.144485779504771	-0.407640413451989	-0.243096953597113	0.528085380290673	0.141417611743836	-0.329188500870254	-0.469956237945008	0.975930602698427	-0.0162273850495187
0.14	-0.351122710805786	0.375817062581531	0.841130811929518	0.124184534645952	-0.182146721567353	-0.0835398789966403	-0.926264726378624	0.433604917061348	-0.245754232351193	0.272403023805727	1.09720899589717	0.441635641195356	-0.884363652244954	0.0906984131558977	0.264007481476188	-0.321928318453295	0.25671746905579	-1.78161141259815	-1.03689429090263	0.0847396016529568	-0.399891993180411	0.103157428821763	-0.138198121387001	0.0514508091433578	-0.305027531981991	-0.500109117873341	0.933474467874701	-0.0833315344360441
0.15	-0.345277521896168	0.338951606319672	0.873382384484096	0.0506227900077394	-0.185238965450802	-0.0556820252007872	-0.938944123696062	0.442231149619551	-0.237282881775765	-0.001462746715871	1.0944329540841	0.358441730871848	-0.862763059364663	-0.0239322630052364	0.352751179116314	-0.112455491123488	0.2631859371111	-2.05436356331656	-1.0140222877427	0.0339542981721443	-0.315100049332429	0.218052617379255	-0.657268800009372	-0.022400600831617	-0.276278566066668	-0.515583446165881	0.879465645138689	-0.154817104637845
0.16	-0.305896056599859	0.370231912572943	0.910565648798862	0.0107951093052673	-0.186569887307295	-0.0768830996706632	-1.00075451034387	0.269958788537311	-0.124435091595908	0.0493151458354282	1.07368581496075	0.297526997745303	-0.92516201495807	-0.0568570337489738	0.318581636872881	-0.375076874256388	0.196808720266509	-2.08471082835087	-0.983720189003454	0.0174679281190042	-0.234116810569007	0.136867742259052	-0.674792188048137	-0.0003496403872163	-0.244105725926536	-0.517003016514413	0.816958336957943	-0.229341113465036
0.17	-0.313316220461403	0.358994638994953	0.931378226636426	-0.0023033721822736	-0.172280521279403	-0.143692241181821	-1.05475655987784	0.231303805660104	-0.120051081273199	0.441464239286068	0.947939612963902	0.296622582313385	-0.9721683557554	0.0130366239378784	0.240603873894026	-0.685911079118258	0.145397504632969	-1.96958014657552	-0.980909167517828	0.0487926332518059	-0.208296974059417	0.0418685973590946	-0.315915204157232	-0.0250063079764461	-0.20888836081153	-0.507274191853529	0.748886887574971	-0.305425264054879
0.18	-0.318609798080405	0.328310986323472	0.925195179005457	-0.0229405650513407	-0.137301021367009	-0.193635430518965	-1.07281404859805	0.300075253443641	-0.157325606919912	0.577536150770954	0.864899874236203	0.301190328058356	-0.978291920838103	0.129120009200912	0.211448674850628	-0.768844541972265	0.127996188752787	-1.90591166909499	-0.983957625820696	0.075257537389892	-0.221313331898503	-0.0202286690347	0.0900354238419677	-0.0704808394310491	-0.171084510390114	-0.490822034471598	0.677917965119932	-0.381337931919974
0.19	-0.290711932873675	0.302370332661575	0.92767330259976	-0.0155461452895819	-0.0548537210198067	-0.198230183686465	-1.06616314747011	0.308307932728747	-0.16598916670372	0.353284316423553	0.783855616121852	0.240284203611031	-1.01820911280204	0.159005885402819	0.219794060069682	-0.749182367028632	0.151853217886092	-1.95700462673698	-0.964053150636761	0.0719229098215528	-0.222343158762766	-0.04631159657019	0.294474101829673	-0.112806622151285	-0.131539537615826	-0.472775150310916	0.606793516500282	-0.455047877448242
0.2	-0.294004221117802	0.290098134168863	0.919267139180939	-0.0133125860211295	0.0273449302781473	-0.191951696640882	-1.07386157750551	0.295254409664845	-0.186519526659437	0.122597643429049	0.70798188005773	0.157650357688362	-1.0687139973582	0.115766658162339	0.21939611976791	-0.720240735976793	0.180450112886842	-2.07444075451469	-0.923583687882851	0.0728546284186328	-0.215832967717323	-0.057890755818639	0.329593005910318	-0.149195237544747	-0.0913824124495624	-0.45694717913919	0.53800368414887	-0.524466871134856
0.21	-0.292500928654096	0.27487675686399	0.897001897858162	0.0045229188611576	0.126584071547605	-0.19587327180293	-1.04849512776684	0.247692514615869	-0.234501127214295	-0.0430711037222737	0.621866301017661	0.108992178069953	-1.06458359603782	0.0639334444305618	0.19949232118391	-0.64376157072661	0.20065454165316	-2.16080460053665	-0.875023027846222	0.10587491632764	-0.203922241090895	-0.148791393548323	0.2809603879632	-0.178131864172724	-0.0522329966695402	-0.445154952448161	0.473562365404508	-0.587544528069496
0.22	-0.2923172335408	0.280200612020563	0.874018467775791	0.0064923267178721	0.241015613351558	-0.199683464398372	-1.03066444948538	0.201265204326712	-0.248016776917733	0.0508756216497936	0.55349235379211	0.114561243052775	-1.00835184753157	0.0166916002005403	0.17862010007175	-0.63799880815492	0.205943929943524	-2.19714440223857	-0.819182533332709	0.129003477656937	-0.182259888854164	-0.302410881015352	0.285081105345167	-0.164105900961113	-0.0159673447401539	-0.437419442235185	0.415005816165759	-0.64244603735021
0.23	-0.297137134971977	0.296966008604336	0.871452645099769	0.0267921687149192	0.349119950248723	-0.235241387900479	-1.04780022867765	0.247051172443227	-0.238613515297721	0.206200884949436	0.469955943008152	0.135823224438424	-0.940304886059795	-0.0101403696204799	0.109935429415119	-0.757143894573431	0.234290195657403	-2.21880221700153	-0.783222673289377	0.147558605279609	-0.134213186164961	-0.522414864006083	0.318759614425547	-0.103706714955651	0.0158782821178187	-0.432592498068985	0.363356068378885	-0.687819326118658
0.24	-0.382808939621652	0.321572453878614	0.840850138909274	0.0608666125674758	0.458684290366101	-0.301486514283329	-1.07251446019933	0.305378046579366	-0.260278769239589	0.367462268570024	0.392265913125457	0.160093438274234	-0.926628126174942	-0.0629531894872529	0.118328709549521	-0.881075628600133	0.251518262607304	-2.2286124189489	-0.757210256820591	0.147293240559741	-0.133411024309995	-0.649529019005803	0.284192640140988	-0.0808139420847016	0.0428665548651772	-0.429012466170056	0.318498924001578	-0.723713217957543
0.25	-0.300978971380954	0.33563224159378	0.916123470986109	0.0337172679750025	0.558818278071636	-0.366214744864289	-1.05269016794751	0.335377557546666	-0.197610550875659	0.484446479769954	0.359342965585863	0.183895384495351	-0.936502476583435	-0.0778091948680611	0.0921030083953025	-0.958127808300928	0.263712619740318	-2.28500641024642	-0.7606790101845	0.134341821538007	-0.135604837421679	-0.700971073031146	0.148650985187909	-0.0907003724352044	0.0654849916423826	-0.425256639530073	0.27995095179442	-0.750751647302105
0.26	-0.257610761543032	0.364815903893549	0.951739244593457	0.0490607042810815	0.640721489959184	-0.476519083923775	-1.08645533225065	0.273143823637477	-0.0726023825491747	0.510119638099993	0.282964737918892	0.19116290015707	-0.960704021888826	-0.908280415202598	0.0724666025228742	-1.00619524141555	0.279731047532315	-2.29223766749209	-0.762097395421284	0.102659625300904	-0.125516176728495	-0.681632926123679	-0.0292747037572674	-0.108158494277195	0.0855008878998162	-0.420327419921845	0.247021824046177	-0.770280013690568
0.27	-0.383119964831275	0.309162705360908	0.907980754179519	0.0547055126724651	0.711239333609376	-0.591401790496353	-1.03008130602621	0.272716178633878	-0.208684610085114	0.591588548939676	0.197149577628933	0.2287405286614	-1.00430759294038	-0.0872112092091998	0.0968927653718311	-1.18102130133767	0.306624438123478	-2.27231141575965	-0.773507325209603	0.0849763830463705	-0.110249283819869	-0.66659688788354	-0.134764396084761	-0.123840061804352	0.104688264869249	-0.413871659657187	0.218679785583524	-0.783956708016592
0.28	-0.374551827833571	0.272075924071499	0.908460294124212	0.0582795841560382	0.774354330664427	-0.629483053290587	-1.03875954124564	0.218569075942518	-0.220476285895053	0.835169308759254	0.218777795897598	0.232206802229043	-0.999310062150667	-0.0885802646171912	0.119572746357056	-1.2841816354221	0.310410231378802	-2.24127700214524	-0.778090507310724	0.0645208039709497	-0.124006061304461	-0.651478531960852	-0.159987831206253	-0.110576887847077	0.124109652084883	-0.406632990545738	0.193138622744916	-0.794161236681098
0.29	-0.37273332764445	0.264304476375257	0.897662451531349	0.0609841678225692	0.832085712797526	-0.58633749966217	-1.00875057949256	0.208135229081411	-0.190740548134024	0.858776393356307	0.241917307651826	0.226339275586264	-0.979042968961503	-0.0690000185442427	0.114600419692167	-1.33222403962592	0.355333799817379	-2.20709993345073	-0.778776545179007	0.0531184882849041	-0.122530286273204	-0.646505759919574	-0.11625797605759	-0.0928295925146245	0.145058531690526	-0.399934399626709	0.169330996365646	-0.802969339456634
0.3	-0.367688676429716	0.250366039792064	0.886678640053254	0.0532841834738301	0.850264663779496	-0.553659572392436	-0.949644533807955	0.244061703146498	-0.190213015479252	0.754918488690365	0.258672879401952	0.206947208313113	-0.945003038455038	-0.0530720165548407	0.104183636756942	-1.39429951874482	0.431007402364596	-2.16529515018088	-0.777025703067953	0.0424460837459596	-0.107693112722518	-0.62566914908279	-0.0414620939161989	-0.0899596919643046	0.169373395153377	-0.395156925055689	0.146905907174024	-0.812190686293501
0.31	-0.364200031796525	0.244051661199824	0.861507585427504	0.0423217877196977	0.862390394286467	-0.507718801080486	-0.937347009355628	0.213672371362626	-0.181810602797335	0.614796553083279	0.27965819611733	0.169726536496142	-0.898945087931416	-0.0908606564930718	0.109118465055074	-1.46085663407236	0.505485658451748	-2.09358816646044	-0.787759701262535	0.0268177805874585	-0.103217507302687	-0.554426871828726	0.0169423182630443	-0.115345886269864	0.199120986858784	-0.393554175605089	0.125975870904715	-0.823321849094362
0.32	-0.382295401560854	0.239632305555662	0.855273590885686	0.0173418889189486	0.883989588294415	-0.447520935395433	-0.916382106833945	0.196935380029802	-0.179183211077318	0.532186811949541	0.304471187512628	0.133815700832419	-0.91464459823073	-0.195964973797251	0.0973797095070575	-1.53518674440326	0.539817057725805	-1.95571678939439	-0.785867906216102	0.0194177254023828	-0.0901922820697372	-0.425808993137382	0.0622983222314399	-0.142101644306605	0.235588257510826	-0.395792250390269	0.106618504200574	-0.837372319729502
0.33	-0.37557321675627	0.249438540887455	0.858486292761978	0.020903022503457	0.899488142258409	-0.407896547187767	-0.932427833895533	0.197424526359991	-0.164597786546355	0.457010530096229	0.34001702318395	0.111448879175671	-0.927596050199057	-0.287454665797935	0.060202860587169	-1.55203671609925	0.527436066235408	-1.75701618860623	-0.776842809441564	0.0249102575115378	-0.0707672025609214	-0.462657566402811	0.179710368144151	-0.160628799240257	0.278909324893869	-0.40173931633181	0.0886553741591959	-0.85485490181287
0.34	-0.375780422012211	0.249069051771103	0.862633336570757	0.0204358952074937	0.959674210936375	-0.383927882526172	-0.989813731850613	0.193001958056518	-0.174645515349198	0.419719277630449	0.349015245213193	0.106816749267886	-0.905627092100481	-0.27042253020587	0.0587068048032603	-1.38562199869561	0.506283279329289	-1.71462156254192	-0.777763362192439	0.0394932974993416	-0.0551685777626688	-0.310444105984875	0.34703564885399	-0.183875899015497	0.32814670586014	-0.41081812645558	0.071610490780251	-0.876023932112577
0.35	-0.38463287710966	0.249641278755183	0.862876009488702	0.0205261545785038	1.04821700108945	-0.378903326340865	-1.04072493387168	0.186943944326421	-0.183896416059682	0.416044078424453	0.355289817653328	0.115311635089985	-0.982356466946762	-0.233639890495379	0.121571926989688	-1.20027956673656	0.532965657054273	-1.79781538249065	-0.791762424311268	0.049683347700441	-0.0574148674865882	-0.321906773885086	0.460661353532993	-0.185326399756212	0.381347704543843	-0.422349085319918	0.0548066605202595	-0.90101352646799
0.36	-0.410667286699349	0.219484014714297	0.873233203566127	0.019996845360703	1.15424323099353	-0.349368851794831	-1.05908566561461	0.154617147690318	-0.186770448027626	0.448523035316376	0.400408099257744	0.114574822201012	-1.1071161442543	-0.204925143731093	0.159223219529701	-0.903359767986657	0.5816800861343	-2.0284487893817	-0.846808749175361	0.0694663350562701	-0.0660336628920038	-0.342163177145806	0.494896033097425	-0.253427411973281	0.436254034278307	-0.435706030351014	0.0377965035284873	-0.930005929514238
0.37	-0.427492031322293	0.211721935720706	0.868924413471076	0.0113240798598935	1.25771476117569	-0.289669890456987	-1.04124891726776	0.151201279547098	-0.149391500541139	0.459969320838448	0.484508716664169	0.0836789298602549	-1.09011671108827	-0.224873747363467	0.242833784715199	-1.01147714551077	0.614343583295831	-1.88438893019758	-0.837173916696951	0.0530813444723582	-0.097277924354918	-0.234345429908126	0.406865909029652	-0.257635141090347	0.491196298509529	-0.450119413683847	0.0208360964569671	-0.962975645189594
0.38	-0.443785260344684	0.222346205194338	0.866532483835191	-0.0118367354463292	1.35587677436844	-0.223535699162422	-1.03262687116345	0.175343292006327	-0.0829977294635222	0.374044723232066	0.59911914243126	0.0521725813269271	-1.09799849469102	-0.120069990422668	0.258419782517067	-1.11579975623692	0.63830285168461	-1.79532526391465	-0.892032073238758	0.0672803702644062	-0.104059679253386	-0.221962556422571	0.38983370402606	-0.203649619457125	0.54582652327097	-0.464731054758611	0.0050825608982851	-0.999971825854789
0.39	-0.45005447869509	0.206604949291624	0.873577171705645	-0.0395070042110454	1.44651029022967	-0.159191770083804	-1.02482358305468	0.189840435160852	-0.0352244466235636	0.146946770014027	0.748181813020126	0.0201541210824004	-1.11248671527373	0.0159264040177639	0.24809171279794	-1.1551321572223	0.619524110916068	-1.59395012812697	-0.912721070078829	0.0484026169622117	-0.0612576212314877	-0.120804147991867	0.479717297873629	-0.19611578813718	0.600938794440164	-0.47849691916763	-0.0074476463902061	-1.04073438003336
0.4	-0.462423680292811	0.226401322715323	0.875366805395427	-0.0397201135733087	1.54285055326698	-0.0941258155985289	-1.02626749879369	0.165269503157856	0.0066462976521991	0.0198315547325742	0.921072975097059	-0.0216999541795555	-1.15702383925158	0.173365509883494	0.222749681035652	-0.928592787179387	0.552957306149172	-1.43730821180278	-0.96453905715206	0.0336143572916449	-0.0564807106731796	0.14443370121605	0.459585536034922	-0.328934328762774	0.658054032677356	-0.490066454354271	-0.0138512739340111	-1.08451920624335
0.41	-0.465550374286141	0.257990682610922	0.869703018554456	-0.0547480224146516	1.67438205316831	-0.0496118135113249	-1.05044522690056	0.173413021064866	0.0579102927475643	-0.0116194490026578	1.14178251325523	-0.0441128259902005	-1.23426610365177	0.296096353316291	0.184427878478971	-0.496692201794072	0.425713210903545	-1.29820375412946	-1.03656897285046	0.0322778295389738	-0.0778234905472304	0.245116764854048	0.422557154637597	-0.335134211943577	0.718662795433217	-0.498128908182077	-0.0114250127253053	-1.12961283964691
0.42	-0.46789356916006	0.288614638443134	0.865139832559163	-0.0751107050180133	1.84230038784148	-0.0316981632175552	-1.05515973175744	0.205548807915057	0.104208472601334	-0.0302097978738884	1.35578206623318	-0.0380158579665458	-1.26781893404157	0.373255610218936	0.225266000086077	-0.127477709472827	0.29878943555327	-1.0962879416651	-1.04759345320193	0.0125595448346871	-0.0801900356271188	0.302913053742773	0.408202528246131	-0.328838669966765	0.784030943070259	-0.501622179740968	0.0025031437402218	-1.17373631487906
0.43	-0.464242910087123	0.307960412885212	0.869123384875702	-0.127628917567967	2.02339316706258	-0.039791413971188	-1.07638262879652	0.228636724936558	0.132855574416762	-0.12633976366321	1.60897650341337	-0.0414584315661536	-1.26746542768848	0.413751580254934	0.315582499638154	-0.170763338720065	0.284273995886758	-1.02966368399135	-1.07569295113245	0.0141242127688331	-0.0810564450900605	0.365477497832896	0.481640513844356	-0.304612179924565	0.854541719042554	-0.499964079986156	0.0300558691414858	-1.21401987589632
0.44	-0.460716194612152	0.306235219233116	0.869577840653451	-0.196044671416365	2.27065027920274	-0.0631793423473287	-1.12049215960565	0.220534445265527	0.118840398589368	-0.209049972240638	1.83728228645179	-0.0375450749217008	-1.2387846771498	0.332060435186549	0.319552925618617	-0.202193718430541	0.197833151851213	-0.642424566710964	-1.15368979709477	0.0308069357641207	-0.097022339380442	0.364134238088452	0.560055275290998	-0.298909835925561	0.928746288071969	-0.492877762667512	0.0723922904003756	-1.24691614736692
0.45	-0.462999207581121	0.315622219162954	0.868567351812398	-0.2844485165709	2.56431630516046	-0.105348063229548	-1.16373764710165	0.222531919538592	0.0620409375478844	-0.272127766685268	2.04267785700412	-0.0374340754621052	-1.2106323547875	0.246161706426348	0.285467051064856	-0.56641482010969	0.221549313041502	-0.444271963591258	-1.22093791481347	0.0357360086008534	-0.128262524241919	0.338223061214548	0.522494689419185	-0.305622856471729	1.00229531693165	-0.480390405263178	0.128233531260213	-1.26875465342397
0.46	-0.490334604523347	0.314599512418083	0.872073194645438	-0.366362493000792	2.94178538260064	-0.152775083467995	-1.2175346631465	0.198792256870475	0.0288220180517249	-0.291247325105634	2.20878771657683	-0.0157417357067569	-1.21623869673956	0.18900985201035	0.268753926980342	-1.01172800696141	0.247629139461079	-0.313620570009084	-1.26902452851602	0.0421867419927823	-0.149652506947761	0.331753036823026	0.374823473565214	-0.270041155081277	1.06862726690292	-0.462296435325855	0.193933138843851	-1.27635073507804
0.47	-0.510639481138939	0.330742494601942	0.87303897901304	-0.435404732677918	3.33002483793954	-0.206114886720724	-1.24777077723155	0.193267687524286	-0.0245662631506384	-0.24748738557782	2.34710562409124	0.0052910898320652	-1.21143257145166	0.148749185600358	0.244681760521031	-1.39153003687699	0.283989010426632	-0.183241465690569	-1.27839769100443	0.0428879917577368	-0.114796764325006	0.288011502640174	0.162244181004094	-0.210606784848077	1.12018416207746	-0.437587714362443	0.264566242347427	-1.26669576152708
0.48	-0.561659092744485	0.306673702147892	0.852513797331572	-0.551695553096764	3.72345013727634	-0.287171067865769	-1.25558650608862	0.204408630028932	-0.0346302549627287	-0.188104674523871	2.48359239618466	0.0383550898970627	-1.21133834376153	0.124873769453835	0.218415362392163	-1.46773936213479	0.298326425879546	-0.0717281453035715	-1.26089755556561	0.0328166949057844	-0.0458963142120722	0.189474592491153	-0.0428001998842415	-0.192057856452755	1.14962124644931	-0.404533499441253	0.334247250280677	-1.23708865992069
0.49	-0.610745971568959	0.312169174317245	0.811957912521353	-0.713905119173852	4.14281982884182	-0.383822560285789	-1.24755864607646	0.210468622614943	-0.0225090218394792	-0.132680947487976	2.6257029009464	0.0608371938781428	-1.21399664809861	0.114396990716062	0.185781628639786	-1.25956051001724	0.258260223840969	0.058073149832375	-1.25541375447247	0.018338020280397	0.0251978111909267	0.122434296644675	-0.168050622147438	-0.212763237955793	1.15070219015232	-0.361072768821148	0.39650541790871	-1.18489436007394
0.5	-0.655411315710714	0.25562080777419	0.781131716568984	-0.917986226002601	4.60432404275678	-0.534904227072396	-1.27515788305892	0.228316183731696	0.0079371462378735	-0.0962039082395323	2.78518545023214	0.0863709043577469	-1.23093621120202	0.0986649569026764	0.145629469713899	-0.842903074916949	0.15945885255497	0.217033490526086	-1.25159387126182	-0.0136677997306987	0.0744298646531098	0.120222003629603	-0.238559765572682	-0.288094723184091	1.1226205371948	-0.306666272230334	0.446193603941128	-1.10991095473995
0.51	-0.786973121226192	0.182277609561212	0.569575799898069	-0.973049524519422	5.2243866219294	-0.782966297801252	-1.34743735458569	0.240094707105102	-0.0095350759841526	-0.0582877324033899	2.95045030909205	0.161506255930702	-1.23347760264095	0.107346625498427	0.139087798939327	-0.417950572903859	0.0239696071012993	0.417481726267735	-1.2452335173043	-0.0633143320479127	0.116753314980501	0.197893493397554	-0.285462796011168	-0.395657095354802	1.06820956098343	-0.241793279461398	0.479715599356702	-1.01248850186658
0.52	-0.42006429965549	0.129355156259642	0.985031462128366	-0.863759721370761	6.10467421452623	-1.11682523206147	-1.40847586199301	0.077397727008165	0.163082391319628	0.382587633554993	3.13392097129332	0.239654472418729	-1.10171273272092	0.2224205217626	0.220108859480993	-0.0857875231870307	-0.0939348173622035	0.672948457621361	-1.22770419449493	-0.13089206724296	0.111537282684923	0.317962168435236	-0.203488302032592	-0.499009349021967	0.995355304816169	-0.168764990073716	0.495793210446382	-0.894918337118484
0.53	-0.421064677450936	0.59307889640735	1.18621701371134	-0.846229048784952	6.71924527681862	-1.29502612089883	-1.74391173992718	0.236551211369981	0.512952816064579	0.598868687522244	3.10216236844993	0.317209271920968	-1.37963677633184	0.304792256119522	0.406366208388385	0.351474730189401	-0.140447219100761	0.877230699894496	-1.37871239928843	-0.188346347737723	0.0033684383861777	0.470443531735474	0.37537250476877	-0.480598351860186	0.915059224851629	-0.0922501784628623	0.494485332463531	-0.761224616575592
0.54	-1.11059105408773	0.562396889441612	1.07814984859442	-0.708520109351748	7.26412099836903	-1.55205236090164	-1.89094234237155	0.39674467322519	0.106921754349352	0.537961248531985	2.95294927193955	0.424781364318498	-1.6576522841015	0.235433122426249	0.482302593938997	0.452727168736842	-0.0662264614650833	1.350575659062	-1.56820153079606	-0.235298966874092	-0.3743555314029	0.825926927666266	1.08072814614108	-0.223019721491325	0.835007532399988	-0.0197483599431133	0.476313533166268	-0.618687283342745
0.55	-1.91360446646077	0.524248773892575	1.20394530019863	0.307190821592773	7.37206081511722	-1.74748533014426	-1.92329658524726	0.37478562567985	-0.0486039026904016	1.09005793657847	3.10734082277305	0.669828147877382	-1.44697081704549	0.0649533419962771	0.316923711920213	0.180375235567252	-0.0415148260468814	2.07810698565468	-1.2916959512552	-0.121097749761857	-0.658619173404662	0.412530463141244	1.13518958675084	-0.0099764291419167	0.755853265659034	0.0406844364045869	0.44022994242295	-0.475517401154463
0.56	-1.79727032084784	0.504690223544242	1.19337049143816	1.17068094421118	7.26813176501724	-2.17378880910039	-1.99068855369652	0.457423696552509	0.0572406589179728	1.73899561339606	3.19741138383938	1.06755622519768	-1.36740234269621	-0.0011100280676132	-0.0640328078783406	0.297713635928152	-0.0882227006817151	2.6316698226919	-0.952821774872994	0.0265290694755052	-0.738929330696239	-0.382882842790722	0.105914936953352	-0.134765781239179	0.677154239512223	0.0825919200456982	0.387341870707412	-0.34014936724096
0.57	-1.64752784957588	0.4048632906607	1.17795483678355	1.90692343896289	7.23081104140682	-2.52639220297638	-1.85710065825577	0.472158776717185	0.0257589933644883	2.02777364952327	3.17899447561178	1.12956189427245	-1.24549659600098	0.416583223593039	-0.302660051552789	0.755360652391229	-0.0168285050143936	2.92019273160021	-0.796045603068524	-0.0377892792449651	-0.784541536228254	-0.404455318491976	-0.545716651232066	-0.233100423054887	0.601642865457617	0.102733309345108	0.323278171156174	-0.220569909232759
0.58	-1.48776597774739	0.371846374098925	1.36772013361444	2.6429336085881	7.15837818779073	-2.71145694585018	-1.7070067878911	0.348242579199732	0.141897090032608	2.76237080149016	3.16773665882713	0.957714351736914	-1.39762770979101	0.30691889473836	-0.354328238151517	1.09074494995847	0.191863918175799	3.32192647228278	-0.884861514549793	-0.16983835426846	-0.606848329328276	-0.202663004529199	-0.841264228417777	-0.295234748296061	0.534128355285993	0.103024872257467	0.257497064376057	-0.122516243035904
0.59	-1.52312672874174	0.867560052383193	1.70261749649615	2.75556584095139	6.75421366724954	-2.74571208300997	-1.67460470371424	0.492975631569129	0.22641866544488	3.02027824149419	2.99319591194283	0.636318894718112	-1.46660559648989	-0.0275758173996519	-0.20637554907802	0.449120784060409	-0.0352234627395104	3.51695703501426	-0.928063928131068	-0.244364084657239	-0.442477571951409	0.463086120062806	-1.06287424416144	-0.111442672515945	0.478616812556599	0.0891614229723297	0.199270922925339	-0.0478854792293587
0.6	-1.46640350324633	1.01606675708182	2.03295385493138	2.58996154543611	5.83590690077173	-2.72049598433346	-1.61264908558358	0.66054627116333	0.224004979892412	1.97589329161539	2.56113184371987	0.502155710559969	-1.49462589349923	-0.277014407544555	-2.63222583433229e-05	-0.45343417141842	-0.567650416645648	3.27910916338738	-0.881512815456686	-0.207054079916567	-0.308991553213404	0.724509049131277	-0.868127608303746	-0.0491010348627262	0.436657475611912	0.0670543870621821	0.154907810180446	0.0038180385275409
0.61	-1.49157635016172	1.15808345869214	2.10099282075034	2.97356930485277	4.52037750115265	-2.90393659127162	-1.43740260235007	0.633372824716418	-0.0092496402551497	1.21942294053618	2.11833664803123	0.511737454405093	-1.56152987183119	-0.492828955266349	0.130681000460809	-0.881570627463636	-0.98868818747642	2.94905371581219	-0.899792488688326	-0.124477301026878	-0.288553580522086	0.851732016431688	-0.263046641068702	0.0032940709785747	0.40625877652409	0.0419397594236734	0.126460967261612	0.0350057301373253
0.62	-1.72900737909294	1.44391863495441	2.49532794494493	2.89422122578544	2.47707176230378	-3.16555436700756	-1.09046310465338	0.824938997718366	-0.487987787556335	-0.0105235269917446	1.94320630115715	0.5895873607887	-1.52893797222906	-0.684724547530722	0.197268405305915	-0.94736019331871	-1.11213499972863	2.56005432272446	-0.99659129567527	-0.0715382162005801	-0.343196597009703	0.82111538293934	0.136919036967571	0.0303309190601171	0.383339341365627	0.0182886712838743	0.112045179854706	0.0494521184355713
0.63	-2.02189547008353	1.67945463724153	3.05266786544594	0.909566001193738	-0.242196305294683	-2.26765961766045	-0.839009299618483	0.667413838179005	-0.63316687447172	-0.135945480057549	1.83412463672484	0.352113890480087	-1.4837339602831	-0.624804886569669	0.252802105790603	-0.372355207775263	-1.10300764034689	2.30707232142801	-1.07891815864666	-0.0555665661992748	-0.382073390675345	0.616522215823221	0.0139898045087048	-0.015134974596605	0.363298858425051	-0.0008600717102133	0.106488351512272	0.0528119759471724
0.64	-1.34997551864745	1.63612335130951	2.45612780863209	0.168838327361328	-3.09276276332273	-1.34400326781727	-0.980343736323557	0.296603797960399	-0.23398531279234	0.450022482139737	1.24674307862761	-0.038324678030793	-1.46106250159657	-0.502305101406255	0.199668354780244	0.484344212571181	-1.00376189509537	2.31248672528893	-1.09585459548363	-0.0514836766901845	-0.385360649417428	0.426694917155136	-0.260766821668519	0.0154370067886693	0.342980433223784	-0.0139724049300937	0.105160382770237	0.0494447801250212
0.65	-0.170406357705987	1.24301260953971	1.37696926385176	-0.34962861984461	-4.49121558342594	-0.57929916581953	-1.04193152981997	-0.0142191091486814	0.11801841663956	0.826101651157455	0.64033737869351	-0.170400337375157	-1.42979987871921	-0.387747826006077	0.147984527001369	1.04922831398946	-0.892085818717225	2.4793954251945	-1.07354779398408	-0.0366971081218082	-0.351835700175498	0.409149250666762	-0.442641182675784	0.0787498706581684	0.320516828175034	-0.0208637808902814	0.104368395832147	0.0427451032789449
0.66	0.372003353036428	0.862972458792371	0.719300379698833	-0.458756085572112	-4.31627972134439	0.175807527898728	-0.8950645893199	-0.158411808118829	0.169685352551249	0.470010862489781	0.0809651984548854	0.0657471659548921	-1.3940716348077	-0.312811013713236	0.166135224062725	1.52243196651434	-0.851924688228792	2.66856269831059	-1.01336931928175	-0.0338298048430595	-0.320788305788639	0.339937674612059	-0.536664340434633	0.0771498423892304	0.29521596224122	-0.0222901922495109	0.101639859501799	0.0350840096778364
0.67	0.312853397746342	0.723957472589686	0.608257065580846	-0.414917693027627	-3.60796104002265	0.859362784316503	-0.755377303814172	-0.155991010724278	0.0618869852157593	0.029649901227564	-0.355329657032151	0.13091224375005	-1.29798095211443	-0.257499551399685	0.19355821623629	2.0634364026768	-0.869308136734184	2.79401376637291	-0.967301971482579	-0.0353262199524162	-0.290364417217367	0.311048352109767	-0.502217120832598	0.0309649283097402	0.267672640348907	-0.0200839590768802	0.0959718493349804	0.0279557010452483
0.68	0.0757799202599161	0.685521879219294	0.777775018266332	-0.311954567469702	-3.26839801314975	1.32911471996092	-0.675973445277321	-0.0629550767353127	-0.0318492023618964	0.0646515443969601	-0.88917983949997	0.0827612372534613	-1.18304610362497	-0.211981578044317	0.167804499749634	2.5217081094456	-0.884525866834603	2.83105297852436	-0.941107201905644	-0.0496428562072944	-0.251915773088317	0.447165417108053	-0.377914088020317	-0.0066851212096117	0.239134455351263	-0.0161657950630934	0.0874032328057733	0.0220671144429628
0.69	-0.184364568978268	0.628873867089247	0.999671283110021	-0.340749501091056	-3.46959069650641	1.77414374875329	-0.610640936715357	0.113523283511392	-0.124023358486998	0.0539218571584078	-1.38270844654514	-0.0129867731375328	-1.15514185787752	-0.178231951345025	0.058453737961489	2.56507724170096	-0.865338056781666	2.80985531791879	-0.918886800838406	-0.0661842708011456	-0.217910680937252	0.639403347539172	-0.297371048531513	-0.0023899903490758	0.211143729917501	-0.0122869144089475	0.0765455369074462	0.0176698491112663
0.7	-0.271869948992869	0.48087337265279	1.05727137535529	-0.453032930652739	-3.99375099972305	2.1083383729962	-0.491314166602795	0.25848669163044	-0.139111595390121	-0.313144586771834	-1.80016248516227	-0.213816904957448	-1.09768503598358	-0.156811318129749	-0.056483354289886	2.16017286853104	-0.766265507040674	2.72090525550163	-0.885885597025171	-0.0829586759297122	-0.180091754846053	0.726170553437066	-0.33027814965072	0.0382829739640746	0.185321974150227	-0.009886230529059	0.064253104365649	0.0147683643238325
0.71	-0.155542800219908	0.324434676399112	0.925436335541909	-0.490446460421446	-4.48664430890417	2.27271896292223	-0.519904102649887	0.268705302191418	-0.058238404634116	-0.841929428924515	-2.25028517323296	-0.379227792210606	-1.02049905667339	-0.121466844812975	-0.076635613504167	1.64805189304628	-0.694303994485295	2.64730960099482	-0.864433065613635	-0.0858350275755855	-0.17351814141739	0.745078862110763	-0.372159021953793	0.0777357006374228	0.163065549442327	-0.0098948475426381	0.0514224815003423	0.0131887318284337
0.72	-0.184686897211297	0.212671146107303	0.853126371810049	-0.370642254270556	-4.72440827743643	2.2502242135804	-0.626544467873993	0.203856167096881	-0.0425132192917341	-1.35346642131504	-2.7158651654254	-0.485097794748499	-0.96810680435725	-0.110542767047113	-0.0523445848891755	1.22334782132575	-0.651922087545187	2.5846132118746	-0.854797051834722	-0.0784847722239757	-0.203234849675717	0.702587440759044	-0.354393985764734	0.104470362750709	0.145189285155717	-0.0125714838642265	0.0387423293182456	0.0126626985325794
0.73	-0.371936375625672	0.110256194623215	0.924637810037245	-0.0316830729264106	-5.01945923485696	2.14493053856438	-0.653146127173323	0.149391906857305	-0.145148037138283	-1.71315473960024	-3.13959571891715	-0.527631660812294	-0.959191601804863	-0.106752907051764	-0.0164455079470416	0.999522967960909	-0.619035234393146	2.52341989784379	-0.848135364138841	-0.0813310997360811	-0.221488029350916	0.578434632233142	-0.357535847005181	0.121088614357292	0.132104717679984	-0.0177380989175322	0.0266100627367107	0.0129577587517542
0.74	-0.35391739282663	0.091285251392354	0.87029558787341	0.309108724696112	-5.35431148056698	2.01223673380153	-0.680614484463744	0.130189476891351	-0.204482755996859	-1.64683811672849	-3.51488904258772	-0.616085605190823	-0.889419491262123	-0.118942583079003	0.0015385155546708	0.861056008749375	-0.60461551971612	2.44867825191473	-0.845921444364743	-0.0833488170393464	-0.222429198354054	0.432978559177313	-0.399914031199847	0.126225423179969	0.123785899550883	-0.0248514196011431	0.0151721147651072	0.0138645191588246
0.75	-0.355776261711382	0.139569523582163	0.812124556262628	0.481916797081042	-5.44152937369786	1.83641889598124	-0.750034886841992	0.0497645984839822	-0.153150759332	-1.49290456178483	-3.89731616619096	-0.698057309951864	-0.893352962877713	-0.096255738971302	0.03446678312833	0.745785944804417	-0.616598167061875	2.29721312324517	-0.839943554898992	-0.0719325840009678	-0.201737354179576	0.300603720822019	-0.472806267583376	0.142885596116764	0.11991187575003	-0.0331395538172464	0.0043771436699739	0.0152115322672893
0.76	-0.471499618730064	0.151924789198348	0.917820747115738	0.632331826633969	-5.44003017125548	1.6925871915122	-0.800903723482807	0.0410346548273323	-0.250929474935703	-1.38873943027739	-4.29167453232353	-0.749847970520911	-0.837193953677578	-0.138143572284267	0.066960559508069	0.754055332558837	-0.608303521449405	2.15012371272792	-0.821552109495659	-0.0531356931506562	-0.169757451425189	0.149869599479462	-0.497379656127744	0.151229847052574	0.119448362904644	-0.0416726181818302	-0.0060322864720762	0.0168257945766831
0.77	-0.586170647829868	0.191658823030186	1.00535066877157	0.833260377950967	-5.51509182510613	1.67934140556294	-0.85425707649419	0.028844984308317	-0.338071564359942	-1.38275618357827	-4.60661874684865	-0.820530153501037	-0.77761703812453	-0.207158762800755	0.0678606326748057	1.04756208642606	-0.591508912619985	1.96521612617275	-0.801638361436459	-0.0385268319953408	-0.121221139843623	-0.0046222021362152	-0.472508214497912	0.15287004208801	0.121268805359911	-0.049673530342314	-0.0163713747433002	0.0185813319290434
0.78	-0.698635194420519	0.258174090505181	1.05128982377417	1.03708040439953	-5.56277228956665	1.74690258672849	-0.917092439061648	-0.0237708326727984	-0.350597806599134	-1.31517562336607	-4.9394116016744	-0.895236483204051	-0.710687012046384	-0.283617809500568	0.0164385588328032	1.38435465652676	-0.54089541311295	1.79082993828253	-0.78726225706061	-0.0394563807372535	-0.10113445458029	-0.0754597315831813	-0.367266252824297	0.146420335659758	0.123961051250547	-0.0565179481815758	-0.0270143845386663	0.0203651733313139
0.79	-0.801098621206497	0.209303891326635	1.04333594921282	1.27042983458684	-5.58304148466528	1.86133151650119	-0.995841355046098	-0.0823039675627074	-0.384645808241979	-0.997254953480881	-5.24880919568969	-0.895170057057958	-0.659835569512159	-0.303535700274881	-0.0564018098523199	1.6035848075437	-0.46898982910303	1.64170123606218	-0.764263350382113	-0.0398638637632365	-0.0854276148339167	-0.067865965157806	-0.193542290520875	0.133985493935978	0.125711827388513	-0.0616812519373813	-0.0384342220851602	0.0220617037619588
0.8	-0.829336064089224	0.092434006441576	1.01414046333752	1.4726941765196	-5.4139320589528	1.86360827986539	-1.11062873973484	-0.0223835202861038	-0.429760512582671	-0.563350073797352	-5.48652014755097	-0.871681159572506	-0.605228378535226	-0.269237952597891	-0.14219318741567	1.64596027315052	-0.391649827180038	1.48133016558911	-0.756612084125742	-0.038357708614271	-0.0593213485548525	-0.0158582734075913	-0.0486402726943851	0.125461264846105	0.124393122315653	-0.0648436249663892	-0.0511445098036449	0.0235548088471822
0.81	-1.01898207454141	0.0282655931179536	1.22927221836292	1.65270957271632	-5.13247651083207	1.69430335680407	-1.25579915560262	0.119993910040443	-0.503411623949803	-0.328054996804633	-5.66472499715987	-0.791102778670648	-0.545262648438368	-0.22558169272599	-0.213197455382734	1.46436245624946	-0.295218088911742	1.29887319704561	-0.753918389739678	-0.0435312931402445	-0.0371946544456255	0.0449734534089307	0.0378814544066673	0.130284973722672	0.117736051437511	-0.0657030150578147	-0.0657139841939845	0.0247287754722443
0.82	-1.25457174410105	0.0526795476002166	1.46407378230861	1.77343078653836	-5.13734079352366	1.43949637076793	-1.35172033544371	0.211731022620391	-0.591063072650554	-0.221577379307541	-5.71715925573965	-0.698939805902114	-0.505315711849837	-0.186567963320192	-0.221101619462697	1.13810115964236	-0.238225385728273	1.13545850282068	-0.746721205520701	-0.0405950955812862	-0.0429991764722245	0.141059613258652	0.0920699936161165	0.137112002463467	0.103398141737671	-0.0638642255271937	-0.0827667632239538	0.0254660108043103
0.83	-1.32081741321664	0.0363690451429097	1.44422524680606	1.78501111854439	-5.17253933106228	1.13716399795391	-1.42047590951358	0.260445813754544	-0.637352885452807	-0.0486503918754555	-5.7312512056111	-0.668900359825744	-0.463680825235212	-0.156634234383391	-0.20212608792029	0.735366391510511	-0.19194297691153	0.92899813881295	-0.733317253439667	-0.0355491759173031	-0.0229117851430245	0.21119823492226	0.0758642944784344	0.14143975476223	0.0790290051104224	-0.0587693776763948	-0.102970699517574	0.0256451732543034
0.84	-1.50061165339557	0.0682993449344216	1.41136717986588	1.78471741878467	-5.06551743272402	0.896851972196169	-1.48230755404592	0.353536895071	-0.733897712507847	-0.123777183484542	-5.72957694799163	-0.727042742274646	-0.42757782190343	-0.139825546787623	-0.16950417573228	0.39460640772697	-0.194369457337451	0.773400286864975	-0.739723641199328	-0.0313186301146998	0.0003503153576063	0.225906902073362	0.0702461350065027	0.158799346542655	0.0428921611479954	-0.0498533650543013	-0.12683479114227	0.0251678003184585
0.85	-1.67015965505302	0.273911525445901	1.37301997761094	1.68999357426892	-4.95074955657464	0.829285556403008	-1.54994505756294	0.319358221079199	-0.845144444811478	-0.418601726546695	-5.62385728056074	-0.770116927322824	-0.408020585583912	-0.0896389664915539	-0.121297318927701	0.0689065901473504	-0.193607271115297	0.613604995325978	-0.76378654327592	-0.0306844487664659	0.0060506909533138	0.230939039253713	0.120612515793725	0.17425737701118	-0.0051844957330969	-0.0369122531257553	-0.154376468105445	0.0240032249775386
0.86	-1.8452808929078	0.61026621920506	1.34775584276824	1.47117304901233	-4.81383752546655	1.03467976916105	-1.59729464412242	0.2414583653349	-0.967525944382409	-0.467149426016547	-5.49926674496396	-0.693986313288673	-0.42630788853805	0.0305637466386247	-0.0874693779141542	-0.196353540869649	-0.172407159110645	0.507851215269653	-0.792013826363289	-0.0285369761971325	-0.0279223506438186	0.245181012325039	0.234077863376381	0.187005680964675	-0.0642959757799361	-0.0200950453780802	-0.185214513946994	0.0221581360161029
0.87	-2.02837857627843	0.827612715104473	1.12473713261509	1.23744678221689	-4.69694955884553	1.73777475664209	-1.53928740331668	0.269741879734923	-0.996963571573955	-0.424771670539739	-5.3011518125822	-0.568600282458174	-0.494553104745345	0.200184940893539	-0.0548575915113266	-0.517336615592925	-0.114659942061673	0.445318187464416	-0.803762913971778	-0.0249796966669086	-0.0360764494377371	0.222318993299532	0.323364488631468	0.200152418060542	-0.132125676774269	-0.0001836945402304	-0.218411134009746	0.0196997689986976
0.88	-1.9179151028391	0.588669683641387	0.510036889128361	1.01374913263426	-4.24225397221263	2.59539298531181	-1.4232049354488	0.342339209168871	-0.966153079303579	-0.795313237017649	-4.99173504500349	-0.456835329262237	-0.567506530295737	0.392260887588841	-0.0041967473722637	-0.983042445050381	-0.0344269744710363	0.465136825929897	-0.818976844553332	-0.019238938336091	-0.0315739506626003	0.201110952379866	0.385041504442336	0.228431603263155	-0.205114346001501	0.0213231949102178	-0.252445585371107	0.0167472256983444
0.89	-2.06093056745482	0.147269499703419	0.296897765899405	1.08481060096607	-3.34532514932461	3.09891078740993	-1.24912637477449	0.473193527449148	-1.04371872854223	-1.39169469117412	-4.53669431907895	-0.359323141571375	-0.679502977386293	0.697334495227095	0.135136515959398	-1.47735026791722	0.0717303069177701	0.477726154643336	-0.851193712854645	-0.0168702129449261	-0.0743058962918024	0.142453232830779	0.480496925167824	0.246314545711724	-0.278274840869099	0.0422174597940053	-0.28526826601418	0.0135220620698817
0.9	-2.37200400069286	-0.0752547406116552	0.48605309212853	0.924865520802016	-2.7126942338374	3.20029021065723	-1.0964402620647	0.58364735592699	-1.26494088210759	-1.87456090124716	-3.99820525991112	-0.318800793311262	-0.804957470264301	1.02644796288644	0.320703966579522	-1.24986265586878	0.164513431955141	0.439493629360527	-0.892049099667919	-0.0282023107005003	-0.111146175562393	0.0738004618248738	0.584152514400437	0.250481091732104	-0.346461126464226	0.0602380367132972	-0.314671277340409	0.0102612124205993
0.91	-2.35207855364819	-0.447959578137621	0.257992886239828	0.489012859419645	-2.40681104523748	3.0059540629206	-1.02538919455904	0.517016035227753	-1.31614137438061	-2.21553869200714	-3.4485588911942	-0.430963497980236	-0.92450738341231	1.07472040448309	0.468643016561326	-0.313379966448506	0.187393422731038	0.289396569372858	-0.931279720426872	-0.0623620436790443	-0.118760386119039	0.103702993896101	0.590174692550715	0.255736596010786	-0.40440899252434	0.0733650210366812	-0.338391955095932	0.0072230546457919
0.92	-2.32549554402645	-0.778469354564091	-0.0474059074552374	0.258394090296277	-1.82323833022412	2.61949658324946	-0.991226379371358	0.382636291730263	-1.31884567190641	-2.35714184878755	-2.85047646606609	-0.533439440485594	-0.928067031789069	0.987909118619591	0.431956634579767	0.800620599864617	0.130204218268156	0.163861041269092	-0.978965570129692	-0.0977512964562314	-0.0721284494348142	0.171910798940886	0.481500702697082	0.257465641170185	-0.446548932975769	0.0800006913906459	-0.354030119788013	0.0046839778874125
0.93	-2.47268782453894	-0.722575978033887	-0.168995745553547	0.0143744075904771	-1.24600849004135	2.16341234321273	-0.871818541856057	0.410172848175967	-1.37132560003432	-2.13826295377703	-2.08456588662602	-0.570049759517409	-0.86894321763295	0.993924041130268	0.380319992175312	1.74161480844772	0.0196847949061524	0.0664295323689431	-1.03263958435692	-0.09972000121147	-0.0331515862436862	0.179767356998058	0.427010467738335	0.268709382012282	-0.468852101854125	0.0798280561496216	-0.359981903211412	0.002864882689211
0.94	-2.4777985683871	-0.654254698589764	-0.363122661978175	-0.304925730097593	-0.702643986347692	1.74190495626508	-0.798150337790649	0.405831312637477	-1.38858342912484	-1.76858986301548	-1.29022979830503	-0.492451664042828	-0.885552019667888	0.990324590046793	0.319660161571119	2.01859537628733	-0.113399637025429	0.0082937760385012	-1.0939087178979	-0.0903734161987747	-0.009912616877655	0.0888648511761818	0.552553507802316	0.29887389830053	-0.46878259796301	0.0735052180746847	-0.355353270459415	0.0019148492932592
0.95	-2.5211117563906	-0.582969873541186	-0.451762565046503	-0.300154247309861	-0.0882089919265366	1.36871449566936	-0.735716574569094	0.423996606703388	-1.39431623063849	-1.23115177414047	-0.515137804608674	-0.297868703501877	-0.990246078895521	0.947186118521189	0.209614265442528	1.69507228531182	-0.197464127259334	0.0234317656732778	-1.16097248708772	-0.0928618860020572	0.0022140987699681	-0.0100509642570717	0.728349512806768	0.341565311803516	-0.445259811809327	0.06232200404898	-0.339915695086204	0.0019138803838712
0.96	-2.50212643503344	-0.482291995387981	-0.464829079573862	-0.180813957536412	0.432562688099993	1.02114620364806	-0.67427932226221	0.495176562691458	-1.40583348981012	-0.728504902491443	0.24304465844456	-0.0368071169270656	-1.11884532512436	0.83502549239356	0.104478849067727	1.29442217098795	-0.249177838822413	0.0311674260848498	-1.22616844946589	-0.0823613891843608	-0.005440392800574	-0.0449039762595207	0.754520609143048	0.356622981124075	-0.398850272270572	0.0479282922079131	-0.314162137659272	0.0028723413900069
0.97	-2.36790519462992	-0.399364172064189	-0.469683988305869	-0.130300435399569	0.924759154598886	0.719477381340914	-0.634898955511376	0.518823852512364	-1.3637416936579	-0.301541301526055	0.881985261650899	0.159820596763466	-1.17725517434477	0.71687554140905	0.0564801186194605	0.768479632911975	-0.326954784318165	0.0762668339132367	-1.28599197719777	-0.0756218406217836	-0.0098045571174175	-0.0918123843765423	0.63213973129716	0.347628708022749	-0.332524889304691	0.0320824965472735	-0.279594041326499	0.0047073448667954
0.98	-2.18338175073341	-0.440581605462701	-0.363809857282446	-0.205564450091879	1.36826151143992	0.329247249863365	-0.620103998138076	0.518268465830558	-1.32623730445293	0.092883370916885	1.46712518764997	0.381713190951481	-1.0782920370881	0.641419994011636	0.0177008728202835	-0.0599569174497617	-0.395442261219459	0.149870939464686	-1.31581688309584	-0.0728696962302384	-0.0050312952378512	-0.178827257610143	0.406568618397141	0.33190063894511	-0.25207892022497	0.0162683447614318	-0.238844008104562	0.0072235616606849
0.99	-1.9271758477261	-0.499530242941125	-0.180405759988611	-0.0487469468929586	1.68377678589978	-0.152527408472954	-0.642968749813426	0.490037408018068	-1.24368896159132	0.512408968644023	1.90721279390697	0.536122931025951	-0.908157433617203	0.645462289717782	0.0238512737528964	-0.847507460554719	-0.376327436236686	0.272814448132118	-1.32402747632685	-0.0685556863410625	0.0119912446240451	-0.288267883455676	0.136327934175394	0.324252876654383	-0.164054197400942	0.0014766866207673	-0.194746004352743	0.0101994632031962
1.0	-1.5781870063707	-0.37064661151096	-0.0429432805977427	0.126751326904117	1.84741216752681	-0.71979149344766	-0.59651446864454	0.45169991214358	-1.13212604443767	0.909854573966949	2.16979490582273	0.63617014320754	-0.764937154851577	0.742177407331943	0.113582253637198	-0.856271781288532	-0.288355328244463	0.678082986244271	-1.32589157141257	-0.06292166269761	0.019086582753419	-0.391564663582061	-0.119353441926748	0.325249633981918	-0.3386321160279565	0.0195248617838719	-0.150397130690237	0.0870598661411331
0.0	-1.40506897294053	-1.12831568871152	-2.2382658184291	-0.976829431720689	3.2741471172977	-1.55086748549679	-1.12128813822706	0.579018806351591	-0.592273894652362	-0.0360980997036956	2.12702501746162	0.711981582294689	-0.862386385584145	0.794782281916247	-0.0702662279719554	-0.760678119954537	0.0461596821578271	0.421571477584188	-1.28784792187798	-0.0360027929246545	0.157071830754331	-0.165677972435126	0.197788104487128	0.437358742505303	-0.513210034654971	0.0375730369469766	-0.106048257027731	0.16392026907907
0.01	-2.07056212285615	0.169528111239707	3.07796051378371	-0.443730068477192	6.88109213424582	-2.77876922044036	-2.54598011948329	0.166441385854951	-0.373245559104063	-0.818949506150385	2.41528779620143	0.834057015773539	-0.914247153542507	0.818445236837314	-0.153347759437152	-0.450238160670474	-0.0340749504494058	0.509347356802593	-1.2929993609857	-0.0099761848780902	0.179299756755118	0.0138039239405242	0.0219019772654693	0.501426392046273	-0.542718400603765	0.0281657300749284	0.0095247914311726	0.215047693028621
0.02	-1.20869438000252	3.34577672028649	4.24766248491445	-1.59475863150153	2.74657843814422	-1.5436008941081	-2.00363109123241	-0.325398724709959	0.221693419212005	0.426727080099733	3.19831345153184	0.331219094320104	-1.42572109660856	0.711643993048389	-0.0876918200325698	-0.008575399592817	-0.162027550898951	0.258297631984228	-1.43829668644844	0.0222495438383348	0.0549734441518925	-0.696846178294755	0.34245944631551	0.323904542591165	-0.543246909795598	0.0021838809158034	0.149895902027621	0.256400777064053
0.03	0.302436374313642	0.634441543070425	0.620829582496292	-2.77932275277513	1.44652801453545	-0.264689789332132	-1.22138225873134	0.434461077749335	0.15274371600838	-0.395700099826143	2.91045464683516	0.395148384643866	-1.83503686992984	-0.193480846128468	-0.0754745346118358	0.22035101207176	0.0557191476392055	-0.464657967920993	-1.5288297107032	0.0094285386941788	-0.135774954354367	-0.963326910837349	0.505873202328595	0.24691870461831	-0.507137244503842	-0.0402454608177571	0.314412284190955	0.284742293743954
0.04	-1.8713841957746	-0.134256496895601	1.37748735397471	-4.25481614530059	1.77619198316985	-0.551780234818072	-0.405687875706931	0.607695506123332	-0.895790089680902	-1.38157136938074	2.71152955879986	0.684539885360347	-1.69658273148991	-0.490464495051034	-0.09320195477576	0.44944733859442	0.0260927257167983	-1.11477473820538	-1.49870291671458	0.0534591783178416	-0.319658822792565	-0.915129889105492	0.123585237650939	0.276743466361399	-0.451755343356912	-0.0938250224915877	0.490891813980665	0.300484674143531
0.05	-1.83948680758953	-0.593867232935479	1.45742303634217	-1.46604402701965	-0.857619126968825	-0.575929987562478	-0.673563373731494	0.523057528292249	-1.02929112073476	-0.595069218579917	2.67788355302003	0.463893946802248	-0.718415903727306	0.0265682046852876	0.379079071122819	1.86277229037998	-0.205076275813196	-1.51256303476601	-1.37933738047969	0.100464682665327	-0.444624763236027	-0.917096705833381	-0.664343413732209	0.251383188402826	-0.402440987104468	-0.153040267958931	0.66121524822494	0.305740898868518
0.06	-0.714024390048105	0.880574588768045	0.779829670495227	-1.17827987922556	-0.392831001912773	-0.0303123660028096	-1.39519446643418	-0.20114990875811	-0.869320855300854	0.0081896864210947	2.41082557362812	0.281637149974369	-0.202673871391263	-0.183904520626797	0.448355754231473	1.70888278832698	-0.485683298587796	-1.68693819416151	-1.26658990393034	0.151353205839808	-0.356701728560205	-0.845957581636564	-1.12245183035961	0.376020553423023	-0.37575660355336	-0.21414200583116	0.807988550336641	0.302397196147187
0.07	-0.516029510989231	-0.426455419085483	1.14181146684582	-1.01468330390985	-0.284878302418427	0.150735383272528	-1.34321753567081	0.121406496655887	-0.544474353882997	0.275874904451055	2.36329901906706	0.425024194275924	-0.317969245522253	-1.21813474714897	0.0733003667282519	-1.60002878623903	-0.693731489333376	-2.08718484748176	-1.16193075892661	0.14664026072384	-0.235056042992913	-0.839282901854218	-0.96334085554691	0.417684738194592	-0.373687111009726	-0.274950070958598	0.92082619932388	0.292047531837576
0.08	-0.451286499898563	0.388355471777185	0.84263214298451	-0.305262999206714	-0.266449506028532	0.0212016724519322	-0.989140869563645	0.173904566800433	-0.555733415976383	-0.82538517495947	2.26813063374018	0.674737894048635	-0.928001244360133	-0.202824470534493	-0.0458880070729858	-1.64030425362823	-0.466855267261808	-1.87661162233102	-1.0551331988491	0.103341421579022	-0.208418920559788	-0.809643139203438	-0.329934981422143	0.299806934042113	-0.388983188340224	-0.33342193087989	0.995619850140816	0.275081443662268
0.09	-0.359571608328468	0.151233447718178	0.947614124112835	-0.400614733214343	-0.091000795345916	0.0418162543620547	-0.859432209099035	-0.0770788322766984	-0.387927006133567	0.198504198909208	1.76276746329144	0.576460384804422	-1.48039668013172	0.282730838146317	-0.0675448578018809	0.521827705455166	0.060723814873152	-1.48924319472862	-1.04789050690126	0.064258297249246	-0.298124521955778	-0.612679848991058	0.308714382218902	0.31784958876434	-0.41072571967769	-0.387139246509724	1.03256632361487	0.250978802881932
0.1	-0.285022444795545	0.0327741021571518	1.00148215153255	-0.0496062766162371	-0.0746042031437334	-0.0370231362591619	-1.02999008518639	-0.151071552133841	-0.218220577869464	0.895470164293657	1.34013165882346	0.615283445677113	-1.39579680323635	-0.498220185478684	-0.200194271482105	0.306303511682334	0.564791517151374	-1.78411051412196	-1.05658394863415	0.0428044388503988	-0.399753778686674	-0.315043636276255	0.566579443510366	0.321273163987842	-0.428221505914071	-0.434591844900074	1.03542906269945	0.219099966866109
0.11	-0.375044395049289	0.275837079717652	0.884219128810205	0.117347535480541	-0.072286573864376	-0.0814875951656234	-1.12458661828526	0.309842714238308	-0.292508461039911	1.30979591374445	1.20640756781282	0.628304877315778	-1.06198352131288	-0.461284393097191	0.051853526249266	-0.773400716229436	0.613061559678123	-1.90325705282438	-1.05889400359222	0.0753989102175874	-0.430163187904327	-0.192864119176861	0.398082203298477	0.146961818691058	-0.434266844685227	-0.47475113843614	1.00939520774505	0.179154114873274
0.12	-0.350571016845895	0.220667188757979	0.890155678144167	0.124245718216054	-0.0959083954967702	-0.119155816879897	-1.01305787414607	0.375326208939764	-0.179885606858579	1.09911691016769	1.20325617939157	0.617858448869749	-0.888641486936575	0.0473507371619603	0.288027803930622	-0.607894583072909	0.441555511220264	-1.76961956098038	-1.05607082791417	0.100774163033021	-0.398004400247554	-0.32374649151258	0.187579843720656	0.121490905205867	-0.426634416593257	-0.506229627761514	0.960915760569346	0.131787601617168
0.13	-0.300304642086171	0.288688201665391	0.871676191128407	0.139720093536068	-0.1255289167284	-0.13171058012009	-0.941436974464354	0.471831441355388	-0.160393374985976	0.462943761620715	1.07605549292535	0.544202894149228	-0.873381225622232	0.108251634737404	0.285131568122937	-0.555215247276947	0.353475948989275	-1.79884947087057	-1.01055650702881	0.0560557720239826	-0.344438670076883	-0.296166558178774	-0.0519326199508186	0.107234677644241	-0.406304891561118	-0.527261606328421	0.896906565189197	0.0784279245158844
0.14	-0.307786666410881	0.367949765958391	0.842880545391389	0.118393900244711	-0.138953686148746	-0.120939353595894	-0.902552624272837	0.441854019882279	-0.15902495109899	0.0378040474100669	0.987273481069948	0.344635632414798	-0.833213430120909	-0.0007845587213153	0.303098064190181	-0.57407588676263	0.285386306014451	-2.11534144806924	-0.970643526850361	0.0113445037811173	-0.251331136908621	-0.0204666236071616	-0.373014882265008	-0.0198838858658524	-0.375347864370313	-0.535518761382299	0.82315293278338	0.0205390374753939
0.15	-0.311587807341269	0.357268919152204	0.864008783340139	0.0410028173032176	-0.149833758779783	-0.103175721055299	-0.94379705926333	0.362966300552417	-0.175791132773967	-0.106028151492609	0.91286650670578	0.217756328229423	-0.811670753886315	-0.0259065772456409	0.346730880548083	-0.601587378682767	0.201061585100998	-2.34717496696097	-0.944151817892397	0.0003978313980314	-0.171288020986684	0.0977664944978856	-0.427138733019214	-0.0561128121699272	-0.336653120740574	-0.528967397416226	0.744289406428239	-0.0405848958359818
0.16	-0.335078229389955	0.368773811641418	0.892191490443757	0.0192100359681166	-0.164053811272584	-0.13892799351536	-0.982357299805742	0.272629474456253	-0.127887594451644	0.285695254153676	0.87472253475873	0.170966883207046	-0.845682896603219	0.0193247454336834	0.347162560031535	-0.699663244173594	0.124487254364973	-2.3513498483173	-0.90299350683993	0.0047753170429199	-0.152580158778115	-0.0334270534862837	-0.137229358825735	-0.0017633068380285	-0.293130407826193	-0.507035987747675	0.663769621277524	-0.1040293683349
0.17	-0.320078795121261	0.396188159156482	0.903710853755317	-0.0115086645338552	-0.173894803488501	-0.199040040654558	-1.02488290230382	0.294062369880634	-0.10517658344249	0.674665743329324	0.767893238688637	0.185439040550869	-0.88964114558106	0.0527493348419256	0.330723055996992	-0.780066039069543	0.0334969416916451	-2.30447608403287	-0.892097146432217	0.0341460404506431	-0.152736717308251	-0.157015133146167	0.041938763346885	-0.0144924430066734	-0.247215185987222	-0.471892081511692	0.584195087001739	-0.169227877373964
0.18	-0.321627610943182	0.343011357750282	0.916081137969187	-0.020431807676209	-0.15868738280179	-0.244614760001797	-1.06153125398654	0.309425135788516	-0.12241320891689	0.700362477911916	0.677765328568284	0.182408547919336	-0.93057943588582	0.0842870893936644	0.268328716891599	-0.820838719917664	0.0182234259079584	-2.33024418331709	-0.865552068417884	0.0613800281768044	-0.147825857500429	-0.196661924966342	0.122466203849454	-0.0628927333588198	-0.200657287264385	-0.429517977773936	0.507486008671249	-0.235658840919451
0.19	-0.300344962209066	0.276866049949785	0.940694023002358	-0.0198309213459342	-0.100340186439272	-0.261215578734851	-1.06797128670619	0.254498833502635	-0.120691502535876	0.546337222977117	0.598909170525094	0.146039878539425	-0.982084407087805	0.0966608057000601	0.183156019079633	-0.860821920252011	0.0844475249252728	-2.37563169403995	-0.825164027343084	0.0820994686131961	-0.130071010762225	-0.217395776941829	0.17168212572354	-0.0942830528053144	-0.154441377056499	-0.387058705080431	0.435236568899238	-0.302710120932166
0.2	-0.288833419778704	0.254701991495242	0.926487545056752	-0.0012274716899371	-0.0225914151452599	-0.24403821603059	-1.08900308923576	0.204864913088891	-0.129940130330555	0.3279660186708	0.55492881391664	0.0958223434278269	-1.04188153474015	0.0796646943107492	0.122919474697488	-0.943338216850373	0.180808473405781	-2.40466057810774	-0.788286814629331	0.0971337586108908	-0.122544685367032	-0.309974380918126	0.186328432941208	-0.130990125913713	-0.109262470409478	-0.351026659549904	0.36882149794318	-0.369433324805648
0.21	-0.297450259051876	0.236833645597561	0.909947638152524	0.0369531978269796	0.0560466834435745	-0.225444339520768	-1.05263609559259	0.164202826019363	-0.159668319303815	0.139444266637822	0.502105663207915	0.102573641600273	-1.04228386109177	0.0609189545932701	0.0907255556112447	-1.04414144520095	0.245239180153796	-2.38558660278988	-0.751865482591157	0.105665969254838	-0.105257897296761	-0.428384294283552	0.181983688735429	-0.16724614844475	-0.065880871556887	-0.325476644767085	0.309275139838171	-0.434522775786199
0.22	-0.30110324350255	0.244795472446211	0.882453395048679	0.0710859786444523	0.14479732508966	-0.21981494478358	-1.03785111464824	0.150336850707241	-0.178100336934841	0.0871326169514888	0.456679203116734	0.130898204588443	-0.993018030959423	0.0336412441732071	0.0586600332089883	-1.08603629516061	0.301236394337908	-2.36138966172584	-0.711309918707519	0.103887891466451	-0.102979159826819	-0.474075648525769	0.161252022233198	-0.189198223102025	-0.0251954903803118	-0.311852035410565	0.257485167114227	-0.496266331111801
0.23	-0.302730779406054	0.267127085335363	0.883480171881533	0.103860453389163	0.239365651219729	-0.230547578155895	-1.03276457362849	0.182428000890599	-0.168472204459588	0.233132181746896	0.440857410491086	0.167239162507815	-0.932538419133299	0.038796167080718	0.003226300957719	-1.14533029400621	0.336791795130074	-2.37744876464869	-0.674972414469047	0.108357996789181	-0.111827634791276	-0.520621823052722	0.164754124906437	-0.195015185704148	0.0124881916830096	-0.308124007233374	0.213337238850424	-0.553245473637439
0.24	-0.31319111300454	0.299818733537119	0.881387998528157	0.121153397344984	0.341223906142454	-0.280699624457987	-1.04026783427914	0.262838226409169	-0.154414620680732	0.405628491161288	0.407816263476631	0.199730086185535	-0.864620043726306	0.0112522008419304	-0.0272515335068194	-1.30004029139406	0.395945094037652	-2.32953028527869	-0.65282663263582	0.108426050685607	-0.0972672578001285	-0.574225056400192	0.133696015061577	-0.188921822596392	0.047418517322528	-0.311362078865328	0.176522917691685	-0.604418389982504
0.25	-0.350423318129269	0.319668398601451	0.832713419414282	0.178158172722934	0.437979482818326	-0.395361301039364	-1.04343202772459	0.288466604079914	-0.169968033177603	0.542523565776804	0.356076111328461	0.243247675721082	-0.840287083698288	-0.0390777154110988	-0.0169557198856972	-1.42888979238447	0.399662578247908	-2.33126283268144	-0.652371072110822	0.109695941165676	-0.0726746481331047	-0.57996568596147	0.0483149141963994	-0.181959785032911	0.0804186996324309	-0.318265279679633	0.146293046323251	-0.649426791094544
0.26	-0.252443335915667	0.415353711984863	0.905220455549403	0.175206708916935	0.524552045732065	-0.53251726718896	-1.00109908526047	0.372354720447849	-0.0838216808197499	0.76616973385138	0.328885345718429	0.321819093754909	-0.844967914462732	-0.0887964653514315	0.0174314244885338	-1.5434107876485	0.398700899232946	-2.354168284759	-0.671496454292203	0.107882489909577	-0.0759681745652512	-0.569373562387687	-0.0490226539632061	-0.1705988081019	0.11294024630955	-0.325604406066328	0.121593126772749	-0.688690865708251
0.27	-0.264320556290703	0.396239963245922	0.917220957644373	0.204364673665677	0.604436913771059	-0.688663225931849	-1.06766192866243	0.303528961190061	-0.0488719442306083	0.880006799907535	0.255285308961464	0.343356934779591	-0.943839977752529	-0.106270238194928	0.0158768248932331	-1.64752803315486	0.439650766031622	-2.35128986229033	-0.695037870498927	0.0922344622775908	-0.0871480425728808	-0.565872037748996	-0.0755513742850291	-0.176655173889133	0.147042553613753	-0.330922630946103	0.101405378073494	-0.723207533148403
0.28	-0.397300134406591	0.307984165767699	0.885877957268574	0.168608680580786	0.673069882064878	-0.752799741626826	-1.00155772774286	0.275922836868626	-0.165562266320575	0.983255832723503	0.231184915132927	0.349224018237598	-1.02599989196295	-0.117844285295423	0.0620810779477649	-1.77098515664075	0.502186222091934	-2.27554734757304	-0.725714436701648	0.0755156845324047	-0.0912232009583227	-0.574760698746009	-0.0612368235346258	-0.16339730978135	0.18382853578196	-0.333485254079051	0.0841155078251889	-0.754621903564481
0.29	-0.393609278976227	0.252721556254149	0.890009188843169	0.143509025459605	0.715744787040458	-0.741254025893123	-0.984702733920323	0.210126441359862	-0.171431619349572	1.07955516532658	0.288011977602054	0.343522258752136	-1.05743776641355	-0.129679493729391	0.119928411514173	-1.77726957031275	0.570887053532791	-2.1993791865932	-0.756567567678249	0.0652038184650039	-0.10278848134061	-0.620768965649981	-0.0204638499821722	-0.133546638822176	0.222956698378348	-0.334460436923741	0.0679404529275938	-0.784564551091039
0.3	-0.363440709405507	0.225754762536261	0.904456041915048	0.13286475084768	0.723717070545106	-0.653486896931363	-0.941885963278819	0.1446918908304	-0.136716901131091	0.980609603060943	0.335480101667462	0.309815770754797	-1.06134980892186	-0.105446638664733	0.179388877849315	-1.80627951100415	0.636171842382556	-2.004632400483	-0.77881059807832	0.0480299114270767	-0.114694903178722	-0.657124800191824	0.0179094642317853	-0.0992681358461914	0.263982992454903	-0.336423591904232	0.0517685609942879	-0.81431659181118
0.31	-0.399418515480663	0.159535338526794	0.905812780140711	0.122501425111206	0.75481198247868	-0.525052630124341	-0.977079705815276	0.137985038212282	-0.16077287206865	0.702272093096581	0.4132760393082	0.237116708342739	-1.01851507277717	-0.0988927961097848	0.199698938041438	-1.86912002387738	0.638184259462793	-1.74299387826368	-0.787641382038682	0.0235694662503652	-0.111593377673631	-0.619465639058842	0.0695864643498415	-0.0825639776946836	0.30650081298229	-0.342262752723909	0.03521133118753	-0.844645815318782
0.32	-0.380125261022309	0.178136067827436	0.913455211956739	0.114662190082579	0.815481100157856	-0.397904691734224	-1.04205618979833	0.103789102812887	-0.139586318136518	0.541736696686625	0.512893607714025	0.186478120727486	-0.961209285735824	-0.218228602519023	0.1982003007471	-2.12079242534467	0.647112958147227	-1.54372607519336	-0.806637671518073	-0.006163404341187	-0.0759808603401038	-0.520488118059649	0.143044043993915	-0.131941834594522	0.349958473388385	-0.354162393180796	0.0184084705238698	-0.875780778968988
0.33	-0.367690307893239	0.196991101348366	0.904092728497071	0.105286302565662	0.921510112189243	-0.283773934378873	-1.06340433107736	0.100391492748931	-0.11293508770145	0.383490403853717	0.604738058347405	0.161889004829403	-0.988290525764778	-0.352984948245326	0.23337894650212	-2.18772237753083	0.681277451338572	-1.54749845797605	-0.859480443461685	0.012109402410519	-0.0700810775765204	-0.413127709031295	0.0535453640087643	-0.319678287714441	0.393945691755915	-0.372853169228949	0.0020812861435818	-0.907524273715672
0.34	-0.36489596787007	0.200498998988498	0.901959258275414	0.0907401754850998	1.04906718839685	-0.20883113274539	-1.07189079308121	0.133128546732943	-0.099775547280167	0.259430963563233	0.699707387017034	0.13464174857034	-1.07641716923157	-0.384182886953831	0.258369546586452	-1.86056310907454	0.697824850620155	-1.57380258117441	-0.770674279971333	0.0008177261580348	-0.0806802316849176	-0.148132726129938	0.0166120527976732	-0.231148093501415	0.438218825273614	-0.397329109607488	-0.0127199866057966	-0.939508116756163
0.35	-0.365122094547897	0.241908381859359	0.890840167256309	0.0736924126081855	1.19311030822584	-0.163797515914251	-1.06302002228511	0.149166797376516	-0.0777700127257559	0.185784568502903	0.782176829705545	0.11511839380372	-1.13338482183641	-0.289570491741189	0.295025102817771	-1.06871553730955	0.703895885434862	-1.64983806518715	-0.883772516680255	0.0611335564013299	-0.0532182863110248	-0.321443134183198	0.209851259693148	-0.116174375904283	0.482678236129551	-0.425471939083601	-0.0248107583159679	-0.971473450050242
0.36	-0.385982278986945	0.2389721666385	0.878565317465903	0.0524689001629574	1.34075484743533	-0.124476578691916	-1.06281321288572	0.182261742315573	-0.0666443910453092	0.154814166553207	0.872512977297491	0.104902523789839	-1.14419475117523	-0.139357791161155	0.325924075757882	-0.417935221956416	0.699238095933152	-1.37993733976371	-0.8745663595072	0.0606432917954523	-0.0601407130233822	-0.428272115251524	0.395811387664363	-0.0625610721216489	0.527579952020807	-0.454535293042246	-0.0328647264123593	-1.00337579481327
0.37	-0.393467801394191	0.234327166463596	0.874085172155747	0.0410387221295159	1.47711474160167	-0.0875805527036149	-1.05529850466038	0.179873796689513	-0.0367253733820173	0.0928178089620005	0.988928900378438	0.0763090023565041	-1.10086962978755	0.0418384335851001	0.30536435784515	-0.246424453068147	0.693100706934915	-1.25552882148964	-0.91254091811557	0.0542287389621426	-0.0359869739055521	-0.237236044415967	0.460464311608711	-0.136857541525765	0.573865113392131	-0.481848315130228	-0.0352798879976377	-1.03538692747854
0.38	-0.413675629499514	0.24941939822124	0.879871758268379	0.0288511994394818	1.61608587443316	-0.0397601789835608	-1.02972006682239	0.173351528401033	0.0040934632486015	0.059118209108565	1.14555495468339	0.0417395974259007	-1.10659519566489	0.132969043643718	0.241850478564057	-0.336011276230774	0.661648807267488	-1.29452579118074	-1.03041315201637	0.0547521115275986	-0.0685590971081582	-0.0953568611426943	0.43004741548119	-0.230718969584012	0.623328639035067	-0.504960749707209	-0.0300396613731329	-1.06779348116734
0.39	-0.431081463815199	0.28359233880071	0.882230950629004	0.0182672774330589	1.74251344250049	-0.0266871264633071	-1.03452807074981	0.224753229194392	0.0305471954257246	0.0166940630312495	1.30520730686631	0.0298898102934342	-1.18874596039284	0.188158012719076	0.19074956537642	-0.150922794535418	0.512674506205156	-1.15837041983812	-1.03629074555068	0.012507301642114	-0.0745243611280129	0.0196079843936786	0.220764077730173	-0.303639255596689	0.677673290615076	-0.522095361008586	-0.0157658680807082	-1.10072657496846
0.4	-0.440866220439816	0.298593939161713	0.8785574454421	0.0045266682452701	1.8800725989816	-0.0403320701479435	-1.0499183930603	0.233209018678997	0.0420879495452113	-0.0540374383893222	1.4658888903714	0.0369008977520583	-1.21545053582162	0.223253606350247	0.160719468175979	-0.148239297135363	0.358172506671473	-1.08006434930544	-1.00881844866523	-0.0359276086525521	-0.0310950856270318	0.0778598962968237	0.122820715825002	-0.321068027677585	0.737845024944633	-0.531936199919339	0.008512260614613	-1.13396098432579
0.41	-0.469682119379693	0.302189343453574	0.873014101845306	-0.0212169827134353	2.02860672081345	-0.0602421223572275	-1.06629330565161	0.246885728446106	0.0268684492277384	-0.0927399657874951	1.63539973100032	0.0359098905281007	-1.19148129083272	0.214371579289564	0.12974447021868	-0.280531138899304	0.203021107916997	-0.914386407551395	-1.0546529947556	-0.036378014120143	0.0156577279664553	0.174137544535847	0.309347884640195	-0.30578057242756	0.803451730735824	-0.533883685903814	0.0429517587779695	-1.16671298114267
0.42	-0.477195907971201	0.329411271362728	0.862098071435025	-0.0673883962731833	2.23121025270087	-0.0889662169192249	-1.09857407027234	0.248658569095045	0.0074928403278213	-0.122742541610562	1.82227497069347	0.0380085274886527	-1.173534802686	0.165197448209435	0.111396131019344	-0.370736466366105	0.0958970963024811	-0.741821017255074	-1.11129666064964	0.0015000819108161	-0.0047638420981462	0.318082375490894	0.554816445819603	-0.377871079881392	0.872797843186905	-0.527983564706067	0.0869579668206303	-1.1975288722531
0.43	-0.483699049720492	0.295320108374415	0.876209280355736	-0.134725413434481	2.46895073045745	-0.104942667095474	-1.15391688546019	0.230659780011789	-0.0219006579592924	-0.191639191828249	1.95704848633206	0.0428330089871967	-1.16965956754958	0.143463141233451	0.0871767751606101	-0.511446739580818	0.0830057125118738	-0.625415677450449	-1.17416242011584	0.0476906163799077	-0.0553088353131926	0.390012741088867	0.577921294579167	-0.422494515516952	0.943131377128865	-0.514754615065442	0.13962651769851	-1.22406685590024
0.44	-0.483617153389685	0.290335305769476	0.876588072869148	-0.210385629694525	2.77050922446739	-0.106232815675397	-1.19011388724016	0.171286156702964	-0.0539601027299793	-0.231851294623381	2.10551019857478	0.039131945296325	-1.15193400056625	0.128928556713011	0.0656202777907885	-0.837998399108814	0.133783519400089	-0.497502376755715	-1.18816651307918	0.0608886826976117	-0.0743845741278245	0.390991144066378	0.391574304017654	-0.399830418433607	1.01079833334685	-0.495752660019382	0.198965029281839	-1.24371045252703
0.45	-0.485891136346332	0.28638467057748	0.884186917932985	-0.246141773688635	3.11354529038057	-0.100884463595732	-1.21819825323758	0.141833252947923	-0.0735001608205786	-0.236833620683585	2.22594516317694	0.0546319222964783	-1.15838383393325	0.139076568325451	0.0533792775931235	-1.09050297034936	0.219731599131631	-0.371077051744875	-1.17515335830985	0.0299184360129099	-0.0380822294689388	0.359126490854877	0.180362577438283	-0.343860275395696	1.07172068403162	-0.472223618948804	0.26275939395116	-1.25354992241366
0.46	-0.514978442475371	0.263635615183241	0.865638315711936	-0.31294498415404	3.49048371155076	-0.0853293357411194	-1.24354250046984	0.12716758645937	-0.0917700110251023	-0.272113490231755	2.33800657679627	0.0668637151060938	-1.17467530347971	0.136535281151144	0.0852298980748978	-1.13449903277437	0.271586528864595	-0.236970115892178	-1.22924783639532	0.0038266172997532	0.0361532937532148	0.327987222606054	0.136878851826855	-0.286405245492396	1.12138627700832	-0.444735929279109	0.328249683167802	-1.25058195291071
0.47	-0.563981685609509	0.244195593708658	0.836877928114177	-0.414541625221724	3.88822975641948	-0.0795740945036713	-1.24634987270231	0.114697064313759	-0.111486466447625	-0.312517520350583	2.44011557262142	0.0813652417240426	-1.16442786738387	0.0925768080393209	0.136149337514529	-1.06128347653858	0.290062591088831	-0.103218791014815	-1.26245177309854	-0.0221061903368093	0.0890642879595484	0.343996044141863	0.151369229534569	-0.278052363701037	1.15495465914709	-0.412887683851507	0.391992880226918	-1.23191030290124
0.48	-0.579707968466066	0.205955063996186	0.810988485857372	-0.539541513440063	4.32325683074204	-0.0975997144427687	-1.25262192995786	0.1068173270792	-0.109749196560662	-0.270679644984093	2.5383711645366	0.0811942498071769	-1.13785731967797	0.0275308344262604	0.21633860585625	-0.990078726740573	0.260447666780118	0.03759229133561	-1.25680837339861	-0.0355573858451666	0.0980457247358431	0.39958469717422	0.135956090758514	-0.298839018349169	1.16728660447112	-0.375142512463476	0.449797863134712	-1.19443915718755
0.49	-0.657510053338016	0.204154024010676	0.765409306877532	-0.529879446300554	4.75420191507743	-0.186507867841805	-1.23155885916769	0.118333590657137	-0.100639696531573	-0.222581826834614	2.66080105044983	0.106553841457541	-1.10991669841741	-0.0031863130881531	0.259803384666377	-0.906786169936509	0.210620288712845	0.191498821852477	-1.22042853497262	-0.0325340049467082	0.123149536533042	0.479924538985199	0.0483149213031281	-0.308799861890999	1.15555403244009	-0.32970447398592	0.497619058141639	-1.13632840507535
0.5	-0.655550222178271	0.180900327116292	0.769652100446629	-0.45935181223029	5.29006038096484	-0.3146034663392	-1.28216378367577	0.137175906092104	-0.0471211955516	-0.144329443800361	2.7807318705925	0.148338922269432	-1.11509710410134	0.029887494440255	0.313598463461409	-0.744397711233675	0.153494116921712	0.316891809813341	-1.18900581473157	-0.0478174115064202	0.159362292946191	0.670108582846443	-0.131781750909566	-0.322080523068843	1.12027877559308	-0.275204240477853	0.532408347351886	-1.05703246208414
0.51	-0.556892466731061	0.280225512937503	0.871162600482682	-0.251620043920184	5.97877604670082	-0.497274779310419	-1.36088363413619	0.134129960997095	0.0690591583652629	0.0496759326385863	2.86964606395856	0.195518423422743	-1.08072790627528	0.13606498670367	0.39888109001639	-0.442505723595556	0.107676823562775	0.452057743926453	-1.16978671185182	-0.0119791323581971	0.216187614361745	0.327712105747217	0.201415462787612	-0.420215087547615	1.06554147780037	-0.211388978638309	0.552361295164102	-0.957373844173479
0.52	-0.463281849177266	0.531411258418294	0.967704261037391	-0.298284523427578	6.69482932652763	-0.629471955338698	-1.61628267136855	0.24495587827675	0.372791727944458	0.239154597023196	2.90175278866995	0.174975471794778	-1.31301934014562	0.205042940868692	0.531971128693449	0.0018364121960685	0.0986521006500155	0.555567561516779	-1.37528758527278	-0.0513787836436409	0.0854618712040382	0.0911458057698027	0.729394632892074	-0.411225909504098	0.998213322838561	-0.140109533149555	0.55681574642147	-0.840117319518568
0.53	-0.868115008861824	0.542090176205953	0.953198466389678	-0.405301561754468	7.30613630032015	-0.88060127385626	-1.73375288572362	0.377443644548407	0.258456366725078	0.161719070014684	2.84568912539052	0.210855039964536	-1.56872157143618	0.139851209586562	0.576525071498377	0.226906386604634	0.127173651158296	0.809209685298382	-1.56675570243271	-0.0846860775356261	-0.307575994162263	0.330766868587905	1.29127132496862	-0.194765775330783	0.92433669133245	-0.0659451838917445	0.544756678541475	-0.709925898327076
0.54	-1.70038465081334	0.559067650223523	1.13281488982609	0.0750769053317004	7.39204958221283	-1.16333477508961	-1.74759362102093	0.423862452307595	0.0659770055790238	0.360333109744891	2.94625725390855	0.41062355674882	-1.45703502424844	-0.0154924901073004	0.406204400987766	0.0996296931551646	0.0570091637871705	1.29890014506825	-1.43289463466814	-0.0777393601257813	-0.609739379627304	0.0006350188500821	1.20284121750049	-0.147217995758296	0.846531978181914	0.003823242062057	0.51451787004674	-0.573615187843016
0.55	-1.83955768185889	0.730095712440752	1.14818344011497	0.711609119015908	7.16066608627953	-1.60160753103583	-1.84048834416587	0.54335587679737	0.0460963489579327	0.881094799331404	3.09239512958735	0.751425614826931	-1.40134607234362	0.0699094339122029	0.0971004742191113	0.372896977984062	-0.135102192543726	1.77058996273843	-1.15763662039812	-0.0723554300836937	-0.627961158833662	-0.563831207829086	0.138942319281878	-0.251374458128827	0.766195818118059	0.0615732819819371	0.466577478096888	-0.438938394374124
0.56	-1.50027397734398	0.598765298373686	1.03457328488506	1.40016394281878	7.16565359908624	-1.97848683963137	-1.94226660910067	0.476562965560982	0.123094740111401	1.10462511866327	3.12216415874901	0.970523688568119	-1.37488529727655	0.293036220994026	-0.226057867582034	1.19136952617572	-0.185020486396877	2.0756204909623	-1.06972138890948	-0.113451220440771	-0.604462155817558	-0.600724001936415	-0.784681854824529	-0.263384647118594	0.686796083630699	0.101300402596469	0.404813831072256	-0.313084779995676
0.57	-1.44633359157725	0.36358422903051	1.1587481044828	1.83874708494661	6.26986640257065	-2.29372513807127	-1.78391173505149	0.307172752286967	0.116513654626923	1.28652559307679	3.08489516529528	1.02599116328658	-1.31194333427361	0.515693474020687	-0.378887129164394	1.6746566600957	0.0666596265528157	2.60377969396368	-1.06446367128012	-0.214489444382821	-0.543884674229993	-0.231019538843772	-0.947421780224795	-0.249434157983466	0.613508248375552	0.120187935730246	0.336474672708287	-0.202125358321719
0.58	-1.51408465581554	0.573165033057757	1.34306039527212	2.39387035593448	7.31603740982474	-2.35070741779579	-1.68504359507553	0.223963181187589	0.126815196673141	1.42161704542504	1.82462523685281	0.486857092359647	-1.42106056978206	0.2725012463826	-0.356739662711928	1.08721017691015	0.325342846367359	3.13765230759331	-1.02459840236879	-0.27971107569064	-0.444893937986376	0.356374351586165	-0.752509610399311	-0.165751868391645	0.550503363070805	0.119499950444701	0.269702118921127	-0.11041767539013
0.59	-1.44838393726431	1.11835609626169	1.55440631667123	2.4888234398356	6.75718569496071	-2.25583486430949	-1.68446390520974	0.485094274713902	0.187570395876873	2.49805481405789	2.76541916882094	0.638555355020209	-1.448561357989	-0.0342964695567035	-0.164189686708308	-0.235556207074753	0.0666050838113381	3.33082694618195	-0.925341647563966	-0.269898616703678	-0.331956215376229	0.508990914293165	-0.598508322528838	0.0469223843287325	0.499861268623128	0.10398074615263	0.211839319101238	-0.0407286969837936
0.6	-1.24962087154977	0.962806737748137	1.91434081139087	2.46743894857567	5.8842003316481	-2.25283195453946	-1.58975226628944	0.619874807460964	0.22481320268984	1.80585677267835	2.38043812104473	0.637672927467181	-1.44554391476571	-0.283731369643229	-0.0523333353760123	-1.10381205026246	-0.518228741539465	3.07303595413936	-0.88387532906294	-0.215120429613994	-0.28193746543104	0.753989880332298	-0.330618979497908	0.149706488463958	0.46037285530053	0.0804436649435999	0.167147433150239	0.0078449970613441
0.61	-1.51286265302904	0.964869349857065	2.21527662945	3.70599983602727	4.52256038697682	-2.34238009844644	-1.3784713852607	0.566448341649996	0.168957715966582	0.690260679176883	1.73095482431607	0.730255646234595	-1.52022108070295	-0.517588442034566	0.0772190279258986	-1.1266225516013	-0.99235859247432	2.77514112422406	-0.922766347779906	-0.154507685438159	-0.33845581492917	0.834757453186713	-0.0246697102437413	0.0923620410004276	0.429473425934305	0.0540221368850532	0.136985336052469	0.0373799316463667
0.62	-1.79068944626847	1.55653939935474	2.56612201273048	3.44912834889093	2.63434526091072	-2.51099332241405	-0.999130352545555	0.885777244235493	-0.607850447833271	-0.704934240178716	1.63649199139875	0.753328933559947	-1.58598406479876	-0.647038872878891	0.188184951879757	-0.622472060026823	-1.16683667466346	2.4852022269784	-0.992238952899827	-0.127440318839915	-0.385524182159459	0.62684220521844	0.0285254578884106	-0.0669495896296943	0.403577774866357	0.0285062505064504	0.11928864037905	0.0516601563557418
0.63	-2.30382147147155	2.12436951902304	3.22323704019442	1.18345987678703	-0.407502939400952	-1.69734833563989	-0.816352368584811	0.814414336933955	-0.75214550187389	-0.262262106334749	1.50560857144839	0.41597325717161	-1.52927744295466	-0.640727439003081	0.249837359162973	0.148230191086446	-1.10900090980742	2.34240232709766	-1.01987720222947	-0.114433589184656	-0.393212364930012	0.358192647719468	-0.148620548662671	-0.10336671386034	0.379231058583948	0.00642369705829	0.110024079987046	0.0551391981466616
0.64	-1.61778163655936	1.52545504528895	2.67754179546819	-0.351160321410439	-3.60287153878014	-0.969087854696466	-1.00988416562581	0.420095972885044	-0.262789273280674	0.499384717914283	1.00220458296355	0.0593168940882509	-1.46708164749183	-0.496695829417914	0.251160831034134	0.999646661583864	-0.995943167002182	2.37909227979797	-0.994792689889913	-0.0582397951609303	-0.359609353239706	0.168768039752167	-0.325169324251464	-0.0039293790014122	0.353883071517177	-0.0107207599304449	0.105037930479814	0.051780187813336
0.65	-0.544241718393421	1.02426547887575	1.53767221878335	-0.650288739514454	-5.22050579018953	-0.565487194357704	-1.09704585556185	0.0809598966224559	0.156686886090609	0.760720311183361	0.404710309963554	-0.0159060716553358	-1.43175071556028	-0.430471257106563	0.149935010632392	1.64709621559624	-0.853353409560542	2.50485831603232	-0.972810052389284	-0.0200902254832426	-0.312777967393945	0.138423289849247	-0.399763265742746	0.102712606828133	0.326360896517536	-0.0227894883082478	0.100844362753005	0.0450672828432026
0.66	0.25226483920599	0.521531519838943	0.828652562168402	-0.47248953707877	-5.42957377035429	-0.196807424214145	-1.01061428468024	-0.181019533867017	0.298232714365245	0.465916331657133	-0.0960083123463229	0.168045213620647	-1.35238145992752	-0.376298257162696	0.0957731192199381	2.17941136604394	-0.796435566520958	2.6866705247322	-0.961583521779175	-0.0278743097933541	-0.274641423387939	0.200422900674478	-0.384614126604721	0.100142960721344	0.296681448982989	-0.0303285004386388	0.0954546863501787	0.0372429361949305
0.67	0.234293475241748	0.456155743117747	0.573777906249223	0.0049348355277402	-4.81055989963586	0.0965497706172885	-0.822626951252432	-0.235544018301025	0.155576088225963	0.220163087398785	-0.568856003615411	0.333664674833104	-1.2600079780938	-0.293981083153837	0.0318080401149992	2.53129267162645	-0.747778458613712	2.79585167950543	-0.952820837182328	-0.0591178441321358	-0.220728965684009	0.30837138677404	-0.254070566907062	0.0048491122456349	0.265664088915403	-0.0343051099904252	0.0880372445049157	0.0297019819175329
0.68	-0.0829487696251506	0.551177106868474	0.76707754492422	0.16979085747305	-4.39113501784311	0.395131231113256	-0.662478923723894	-0.14768954575738	-0.0731444763801817	0.473133231742707	-1.01444770091305	0.338392924572146	-1.16530852165865	-0.163483464292669	-0.0649672624676836	2.65235265130779	-0.677452381911404	2.82375669243654	-0.925203996908354	-0.0908582945855595	-0.204385721960888	0.442700973848836	-0.0207994884027371	-0.109082576216405	0.234588741191227	-0.0358814988577525	0.078600644459896	0.0232201966699452
0.69	-0.281817152258979	0.571403099439105	0.938962244681178	0.0462674484398697	-4.57172627602344	0.699677606411167	-0.597994307444303	0.0614829159977794	-0.175684861184168	1.04188062707432	-1.46561884191061	0.152994030186272	-1.09642592729432	-0.0709896862167763	-0.138544954279024	2.43231367074646	-0.602164727323189	2.85784647600282	-0.901955656508006	-0.101947048576192	-0.19398581126639	0.592027883440541	0.142674954544741	-0.122011497170132	0.204932556270659	-0.0362071461827565	0.0676340634095455	0.018173847210106
0.7	-0.269947049951	0.50549553083579	0.8966313474456	-0.253480936808217	-4.96698028889193	1.02930322961554	-0.580014033430935	0.197537993090362	-0.132013741027858	0.84793284523952	-1.87651473798188	-0.0276652757828431	-1.04691025202229	-0.0428121548732307	-0.182402726065131	1.80356091177285	-0.559117228819847	2.87701569624773	-0.871343192694809	-0.110054261657446	-0.203135949303019	0.748793634631726	0.13889378491203	-0.0463655041282532	0.178037076205881	-0.0363400870619878	0.055889189464208	0.0146107487257775
0.71	-0.181234687278645	0.328196408162487	0.818463092094345	-0.238970044248584	-5.19572916996539	1.26411285739238	-0.58740353829842	0.199926428835161	-0.0736090466854493	0.221705824292335	-2.34222201306485	-0.17700846721204	-1.02048149199196	-0.0453379575278794	-0.202580019096077	1.20037832328873	-0.532896445909987	2.83415128623666	-0.844492025456183	-0.118058206175735	-0.206291960795207	0.831587458063867	0.0300751346422882	0.0049125938109566	0.154858060539575	-0.0370606380727996	0.0440608009086896	0.0123970320633506
0.72	-0.205841003239737	0.197518755166881	0.770100628417727	0.100980452467458	-5.36032925822611	1.42367582687137	-0.630252798349355	0.15047101387199	-0.0934291155884756	-0.43847495253437	-2.78459594078587	-0.259406551767729	-0.981999569406176	-0.0828190929371328	-0.195691740229395	0.756964282769437	-0.481708103182576	2.76977728056416	-0.828155372016667	-0.126672657568681	-0.204232630898274	0.84558759586112	-0.0969014456078713	0.0157998810063184	0.136008906110832	-0.0388688874328787	0.0326549878917543	0.011347452976684
0.73	-0.260428138470057	0.170977194737315	0.721424948514105	0.49186457710371	-5.46997456947382	1.51270022300266	-0.654973166871327	0.0614940410263312	-0.126736933010496	-0.715675700592625	-3.17460440756226	-0.336434426246109	-0.955590204358159	-0.124563260462462	-0.119976764079775	0.553768631459723	-0.457243563276017	2.69414057685984	-0.808900100570205	-0.114105123283684	-0.199527358086602	0.76064171683347	-0.175611227528205	0.0108995780068744	0.121722378297894	-0.0419959805152747	0.0219622276963361	0.0112502076990322
0.74	-0.321012513877325	0.149743614900032	0.749248029603552	0.782420856196676	-5.49680849265496	1.5284673662335	-0.691844703066642	0.0390403925168236	-0.196771452015584	-0.68000094617464	-3.59989679388582	-0.384568223006396	-0.937878671969173	-0.140985096262044	-0.0287775741135911	0.480017433501682	-0.479841053831964	2.54289408444292	-0.808652107751727	-0.097771567292321	-0.189853758891752	0.675060975437004	-0.239048984371786	0.0241166079037334	0.111922268106355	-0.0464215616735704	0.0120620298427348	0.0119028658229528
0.75	-0.39177033274852	0.142102736780703	0.796878192013606	0.911951491129163	-5.5070803768664	1.4955140155726	-0.758677497488349	0.0362609412946603	-0.218079991477553	-0.654840731053093	-3.94440518562124	-0.381947773223781	-0.925902153603121	-0.13481547566449	0.0397162635527077	0.493425691062828	-0.529015745673346	2.4298150756031	-0.820657341765555	-0.091188179362655	-0.166245334974715	0.585313967900728	-0.34904510380527	0.043728824703883	0.106181084841241	-0.0518524809682167	0.002826359914853	0.0131134042073074
0.76	-0.42595060165999	0.114557366710924	0.870708683758545	1.0168767902426	-5.49287497371657	1.43959395655777	-0.810577649261624	0.0127798314593428	-0.244932890197166	-0.583960200513526	-4.28165299733066	-0.390328301894629	-0.860681897609375	-0.14165828765725	0.080375435821234	0.5436423027055	-0.537567595378808	2.28952468091711	-0.827646125737324	-0.0964586716759161	-0.141545642083588	0.531852632517171	-0.451479044327999	0.0727231765324907	0.103609958665598	-0.0577253471702394	-0.0060620172261918	0.0146952879963814
0.77	-0.523335097121689	0.114360313465864	0.943842018032554	1.21886938654592	-5.47093972478552	1.41493740737674	-0.826639899443645	0.0258531737825329	-0.302601438954758	-0.699982506521632	-4.58154299614855	-0.409059107251794	-0.781198848771673	-0.170988710497554	0.0785357241018205	0.644733092784701	-0.49475884903798	2.11560654520558	-0.817599818476958	-0.0904828918354536	-0.124676471832306	0.492986617398569	-0.478899949331177	0.101428980281074	0.103174649164389	-0.0633350735941188	-0.0150133109078348	0.0165026705074206
0.78	-0.628833733031304	0.14878568410227	0.982705058213038	1.38703691809163	-5.44037260746422	1.44542984439934	-0.893495902959934	0.0185407397703846	-0.380921530372829	-0.756913917426802	-4.88867091577816	-0.480811780615321	-0.706382266354058	-0.213427575355234	0.0304134829591559	0.861507697994003	-0.422897410145238	1.9456660856732	-0.814055936727425	-0.0795946578419579	-0.102674517596184	0.475875891144317	-0.395323369173492	0.121174402594558	0.103576222828429	-0.0678624608692504	-0.0245192584527109	0.0184048298329118
0.79	-0.703043554785936	0.153406902262206	0.99213586731727	1.49705016734651	-5.33814775906686	1.51089399230174	-0.994071880220325	-0.0226620583707595	-0.415895122456285	-0.667288874967497	-5.12891994993923	-0.550902422135598	-0.645040426724078	-0.251451072977843	-0.0547945907300202	1.09141395507584	-0.349452231861423	1.79794942992102	-0.817000723046362	-0.066097505146368	-0.105936604603892	0.469606637868571	-0.242254343084592	0.132492104722365	0.103237150363141	-0.0704519788324785	-0.0351305734553519	0.0202784157066346
0.8	-0.804635452629366	0.144476320767546	1.06764905564152	1.56007968874196	-5.14931421501019	1.59743703855756	-1.09292135652506	-0.0178196095614997	-0.488185738232715	-0.511230913520468	-5.3396249230728	-0.557504526813119	-0.591809122014543	-0.25201826983588	-0.120593394520239	1.17244445643778	-0.272146753416532	1.65366135810834	-0.820767065802147	-0.0633464649681952	-0.0955257262303878	0.484064682447681	-0.15550091337702	0.147869313917982	0.100151675686577	-0.0702048346431626	-0.0475084179398989	0.021991251069932
0.81	-0.932833773422356	0.22473232931511	1.18139703256088	1.54232634834251	-4.95968730425489	1.66677093480169	-1.17354613504664	0.0623472733309153	-0.545501077649171	-0.428400389798664	-5.48500827289199	-0.565699923318638	-0.535934895063847	-0.233653057996304	-0.161584993437113	1.04306514202304	-0.174071578226037	1.5170694639685	-0.814859820087313	-0.0696460066640874	-0.0635547657375556	0.525863696388297	-0.119315353948759	0.15625368707555	0.0923098215752014	-0.0666338218076706	-0.0621849717937917	0.0234206043342292
0.82	-1.02046069198554	0.177217249305165	1.214452708748	1.47130159899327	-4.78459932649058	1.74513957763665	-1.27042672432967	0.101494050677718	-0.598118444485331	-0.422406154619113	-5.60982048508433	-0.592187601948141	-0.516979890828074	-0.215622052060856	-0.151709302424892	0.811494204451058	-0.113358759352333	1.38812001828034	-0.804481714614538	-0.0786070247438665	-0.043590964628955	0.547503964124982	-0.0472683049391061	0.154057936921561	0.0776153044798444	-0.0594826446853299	-0.0796914341244637	0.0244415340007436
0.83	-1.13637850127443	0.207114326417704	1.2651609962059	1.4652268796124	-4.54874725099344	1.82239194038751	-1.33773863663839	0.12388914279305	-0.625397715237952	-0.441247144724947	-5.65605718638824	-0.61399518132487	-0.492393513895519	-0.186151529928325	-0.109266951515427	0.495097523890268	-0.0772653280141396	1.21359225898388	-0.797519229953558	-0.086193765907475	-0.0450046975312339	0.541936104003958	0.0608266082178766	0.153958027403809	0.0541289573043658	-0.0488795081564051	-0.100456307169964	0.0249353393932518
0.84	-1.38498565275155	0.28774261194334	1.44142432733468	1.40864189774972	-4.37057028786499	1.89332760650091	-1.39054443397409	0.273602797507083	-0.694694580013521	-0.475693625191034	-5.69258878639551	-0.658077785951191	-0.448546689216784	-0.140711528392942	-0.0528200158481678	0.10519133264994	-0.0962270719999886	1.02801976100796	-0.809038881710205	-0.088431311820391	-0.0421407425761197	0.546151801641564	0.129999720031195	0.148860455340534	0.0203562778151043	-0.0353636082586969	-0.124724805058318	0.0248013244972744
0.85	-1.66796881990273	0.409875545053813	1.52908794337482	1.28297503169131	-4.41204843871483	2.07127541909675	-1.46647101831605	0.45884299261829	-0.847213115713333	-0.846824039688118	-5.64609357977664	-0.744188666020391	-0.406728776109722	-0.0854528174616427	-0.006236769759334	-0.231952159218383	-0.122337709920221	0.811366482822467	-0.827426407344065	-0.0922344563807378	-0.0456048116882789	0.518776277417915	0.161162599191899	0.148834213614464	-0.0247360986588371	-0.0198216321746074	-0.15255006545061	0.0239494313103086
0.86	-1.90065176891891	0.506762913144182	1.34544313092123	0.948082890641923	-4.48404225371862	2.39493842805147	-1.49409926863739	0.44442137012132	-0.915752009494474	-1.34840812335742	-5.50551665988307	-0.860031743443497	-0.399204892422793	-0.0075439311602281	0.0321448422042979	-0.470375639310085	-0.119859226112524	0.565241853167475	-0.837574260614233	-0.0890422183987495	-0.0562522624210003	0.478275653992949	0.203127376258942	0.156958964829789	-0.0803408942390928	-0.0035452366030666	-0.183359043048311	0.0223803641090212
0.87	-1.99199938308622	0.386090702006607	1.05537970643851	0.659676054230452	-4.31704417388959	2.69851988709089	-1.48710281036996	0.367070195917814	-0.967549245690494	-1.55923199065869	-5.27591803696259	-0.968417527420062	-0.430378211291483	0.0820487381149694	0.113883567705916	-0.630748419776111	-0.116514933592797	0.350029198912162	-0.858843427386745	-0.0885988557967516	-0.0506161575826124	0.451278806636889	0.215696335452772	0.168084003516907	-0.144484484196441	0.0121609917744705	-0.216180092280771	0.0201479572933682
0.88	-2.06622006690179	0.249000589931042	0.668855022263056	0.553516611443724	-3.98464564231967	2.88948868258544	-1.41761197805663	0.422157700576118	-0.989385589076183	-1.62306027599154	-4.95786456004948	-1.00089043994423	-0.499595984140377	0.199104194593112	0.194274023100742	-0.789106175572473	-0.14894725366715	0.199127451855393	-0.880132857733228	-0.0943621516844342	-0.0610171310272979	0.420781238942003	0.242659008191434	0.176477213859205	-0.214100798707587	0.0261136297696199	-0.249658061076896	0.0173631185127124
0.89	-2.04534216035098	0.0884290765046398	0.327451483613578	0.485620295238456	-3.3139378421882	2.91444133177087	-1.37185016883891	0.451617141374003	-1.06714221581388	-2.06661394197463	-4.55113108615223	-0.948245564396092	-0.588639345656081	0.372453695255184	0.251022125569729	-0.96378206253982	-0.202914617794755	0.0699440040144429	-0.895669970235204	-0.0943534626486778	-0.076091618619339	0.381230072770734	0.287525224935668	0.186562947098291	-0.285159998161293	0.0373830016095417	-0.282104536464728	0.0141960990679099
0.9	-2.214150894801	0.0350372984051985	0.230130692307622	0.332844249836651	-2.61404229943302	2.80279249081589	-1.28530011889272	0.497909916239857	-1.23475550237056	-2.13028885661502	-4.07122989357945	-0.933454579862277	-0.704332974914297	0.556147894281139	0.290952794603007	-1.11227665383556	-0.240789162777094	-0.0544561451303148	-0.906595756430122	-0.0908980528085639	-0.0758774762039277	0.363510401681685	0.328052357481081	0.194593039317054	-0.352787364990893	0.0452915109506924	-0.311502521928524	0.0108687479151158
0.91	-2.31986824017054	-0.0755225019509086	0.0818923491650329	0.128433651974986	-2.06632902087329	2.58362265188223	-1.13386610514773	0.459325608406248	-1.29342962028872	-1.95091834835242	-3.55510431527931	-0.854761761879319	-0.857648370788535	0.784064974550526	0.343681328817996	-0.929538818700939	-0.250009473456677	-0.256594313300602	-0.920553517708252	-0.0917775264261634	-0.0568152779318004	0.38937229506347	0.314049923226665	0.215718355219092	-0.411703729220021	0.0495620984530631	-0.335750486087635	0.0076498885562429
0.92	-2.51214587297477	-0.158623988362117	0.0752484579399185	0.0862541864458875	-1.60802008451536	2.34289470294646	-0.960522481865264	0.464060930752226	-1.34113421189943	-1.83934641411112	-3.13970178134901	-0.6656022563984	-1.02476380372104	1.0071234249859	0.366415418765774	-0.0761102812579902	-0.260060048866359	-0.437240673603604	-0.947776003098454	-0.0845616627890385	-0.0482357693033447	0.402585558493653	0.254521433942408	0.246589944246623	-0.457097005344318	0.0502448793898268	-0.352995498748526	0.0048079108728995
0.93	-2.63771689013514	-0.240944030187184	-0.0094592943124108	-0.001089088534539	-1.41429075616029	2.0694588980136	-0.825780901390685	0.530635827665119	-1.42074038192753	-1.50546408914667	-2.47512296970889	-0.48119661994388	-1.15598811134654	1.20461933886907	0.389516342192652	1.18596715330607	-0.280597318541737	-0.460794912450799	-1.00138274858015	-0.0684307109673896	-0.0400403003875405	0.389261986211928	0.18295724472116	0.288367814453363	-0.484679839450029	0.0474816147054434	-0.3615948099078	0.0025922128250182
0.94	-2.57429227685593	-0.469320837126525	-0.325449719578102	-0.181525700684223	-1.1264609382534	1.69456365993775	-0.798503860999803	0.496430542701178	-1.39427406128336	-1.10379870896364	-1.79804683976843	-0.314452490419561	-1.15358195859108	1.17844239134	0.388692074703581	2.32911749437471	-0.361313336934166	-0.349364071279356	-1.08315120618216	-0.0688234199035066	-0.0277937949138852	0.366236941361052	0.13592874540319	0.330049676765508	-0.491212184443056	0.0415108702909055	-0.36035626707161	0.0012097638277477
0.95	-2.48690408765211	-0.654597692355164	-0.645085665271205	-0.126294756978552	-0.582844811781639	1.26258441570517	-0.763827583496344	0.458875041379374	-1.3801257586461	-0.74437192705843	-1.0310432636477	-0.109996146600742	-1.06920515654478	1.00314945848926	0.307123025567566	2.65085686945251	-0.481630072798908	-0.264592038402148	-1.15153933776615	-0.0837011739530762	0.0008187611933813	0.304190542876983	0.0683292473970248	0.35011428460196	-0.474689477248137	0.0326342207611156	-0.348601186491837	0.000812326284628
0.96	-2.44188269174693	-0.677083469629948	-0.728789660099819	0.0485563419696168	0.0408575348652291	0.885569730231808	-0.662776179674479	0.471142009942031	-1.38496913304428	-0.464092199169699	-0.275200892773568	0.0307480042094957	-0.989634642143937	0.873356483706144	0.148353652075728	1.96780986538599	-0.482120921214605	-0.200677758547331	-1.18798182397921	-0.0906114778137616	0.0388552442341566	0.152825024838063	-0.0233847653588237	0.330667876138941	-0.434865949206806	0.0212908825054363	-0.326379009194134	0.0014740015850274
0.97	-2.33508993807325	-0.553233562674997	-0.767914878395233	0.186092937997157	0.685443423089598	0.536143562847036	-0.611247618967562	0.474775828927357	-1.3673187561595	-0.265443683240326	0.460679825691727	0.155805610078219	-0.956040246527204	0.78538007248264	0.0112745516712962	0.80064827634577	-0.303446323604428	-0.0491689660568729	-1.23189258888559	-0.103628261194572	0.0577802199790447	0.123430895822391	-0.135236352633469	0.333879815359503	-0.374803270476379	0.0082284958386042	-0.295125668863218	0.003117022812845
0.98	-2.2236929035947	-0.444982893606262	-0.670257436015423	0.114285470706595	1.33627163380695	0.220791237115078	-0.585930733503242	0.474467703666712	-1.32259349609402	-0.130572544162433	1.14514760774614	0.298690615119487	-0.949718741246433	0.738552169248844	-0.0451692236688751	-0.214430198370715	-0.105652862502315	0.0834522905316029	-1.21616162156532	-0.0892237499782337	0.138741451483627	0.0138423841299516	-0.103696090883509	0.340943170409506	-0.298913589018895	-0.0056709576730732	-0.256771834432703	0.005598745401924
0.99	-2.20301574643811	-0.361955389822641	-0.407407737672156	0.0242491866707372	1.80659403459316	-0.06937677211054	-0.580951884862429	0.493986150655144	-1.31573892844842	-0.0414262943451596	1.71736674005147	0.450693073981897	-0.923130378637393	0.654030247098383	-0.0793859078102819	-0.798992310289244	-0.0233070855581615	0.112132357298429	-1.23090294437317	-0.0847772990522868	0.138872579252734	-0.329446915607455	-0.0222939500737107	0.24950230638557	-0.213261907390559	-0.0193403365601025	-0.213883097651113	0.0086952387881339
1.0	-2.06091152662773	-0.288763025607511	-0.199176831020719	-0.0529026362549952	2.02569471035586	-0.342136087517171	-0.610596463420199	0.46622543044169	-1.27415189086141	0.133612361918534	2.17463575231348	0.572627791670644	-0.805447026280161	0.563800436320282	-0.0925060440685806	-0.94613730635681	-0.042475055732152	0.0309917389625901	-1.26999770474588	-0.112334632178711	0.157796435592779	-0.235114241667082	-0.172065466337263	0.283525514024761	-0.3218860892903605	0.0318590892314978	-0.204183098489867	0.0558218212898009
0.0	-1.98619490539289	-0.442710374640816	-1.15834677891491	-0.643408935715721	3.27788215783644	-0.680696439958615	-0.82805220551891	0.426153218350265	-1.35542369613518	-0.165464902694121	2.37580920900033	0.860119151056369	-0.750506393030867	0.921217748215131	0.298805969975089	-0.356619565382492	-0.305201382517209	0.390819372120789	-1.31328330286611	-0.119641342662536	-0.0358307156369528	-0.166420099863663	0.130723329239218	0.360571980754867	-0.430510271190162	0.0830585150230982	-0.194483099328621	0.102948403791468
0.01	-1.40132136943011	-0.0784134685671133	1.46586716780662	-0.481898853054439	5.37616850029001	-1.18291202937938	-1.79388690194788	0.0544494650879545	-0.206917512326476	0.342336817873051	2.41630532756173	0.808827234215207	-0.74821080642743	0.84712140272382	0.250907507070437	-0.412680096116085	-0.435624843473994	0.164580267599908	-1.33852376444431	-0.129120497594569	-0.0930419957198216	-0.258955269766309	0.180946139299873	0.373755560212874	-0.480579731425134	0.0900702503146046	-0.116617002051925	0.138003805320385
0.02	-0.91342010260095	2.10669541269633	4.32009392002859	-0.122876347115827	3.97425179701768	-1.00157642578818	-2.12952557516982	-0.251349438061927	0.285397408830908	0.849255784247854	2.90937227033017	0.692255146293684	-0.926740035981778	0.569262170688949	0.0963612788801594	-0.0015192313109186	-0.466214411662401	-0.139006943821117	-1.39771872882274	-0.150304841220171	-0.169258509052699	-0.238006216462928	0.234113109952054	0.368138330970466	-0.513560765686733	0.0818691578371186	-0.0126753842905389	0.165819151200089
0.03	0.802780299080612	-0.87487544543709	1.96385924726917	-2.49230111132304	0.356947510450435	-0.530293783618941	-1.27713186876944	0.255628423496282	0.691593658946226	0.935371819344051	2.91862030157035	0.368983882029068	-1.26018408608989	-0.115319820737994	0.0290205030684419	0.315603231259772	-0.161392167897975	-0.727228081203322	-1.40331413911036	-0.131115764618772	-0.270923477014318	-0.16292615521778	0.230103071242277	0.377007551995041	-0.509870783263227	0.0552827373796157	0.126404766936183	0.182913258478783
0.04	-0.33170648487384	0.813212694175543	0.638320130275727	-1.84175065310464	1.20277959022885	-1.24008981809682	-0.578670709307442	0.284514481499502	0.0077516321771731	-0.916218351049894	2.54002738626435	0.414778295594259	-1.34635854236539	-0.233635672392096	-0.0065416581204539	0.46222238733946	-0.0330885525072268	-1.09141229383722	-1.37150220518259	-0.0575694134730586	-0.332666152880354	-0.439795194801181	0.176451609993436	0.31114593508927	-0.478561379302529	0.0146284485806729	0.296490705643646	0.18864650307497
0.05	-2.32227709770218	0.657671296563182	1.49372766951462	-1.87917129523426	-0.43041139883869	-0.153358500501294	-0.542608072132087	0.671197897379772	-1.14489494142892	-0.862325443330705	2.64870284276922	0.414898648921354	-0.845395297129925	0.338247582278396	0.0425352105024605	1.74515777958576	0.160197806702272	-1.15880756971345	-1.35565187718365	0.0211250301398746	-0.421095127523726	-0.495701580119077	0.0078436345608771	0.367632025932073	-0.448331342034911	-0.0319853934035445	0.477848528813389	0.185139994244362
0.06	-0.940993880281039	0.0119378615031737	0.658222146045476	-1.54494817206439	-0.0622003764179352	0.213088927427259	-0.936954162368114	0.11841153830864	-1.10596670051293	-0.469480363107301	2.55808457878372	0.240535572139417	-0.422004038455242	0.464919586758013	0.148122165811796	2.23292636653306	-0.0599199108105126	-1.05144163514451	-1.36249663617903	0.108625913079728	-0.493123459175103	-0.650042429548746	-0.175377376786506	0.428452088044429	-0.441386733671554	-0.0798111445134912	0.650222688618914	0.174133239482664
0.07	-0.3719837741327	0.01167229848733	1.07255866990953	-0.45125391503627	-0.593103905246373	-0.0487825467084195	-1.23721254987083	0.119920215814782	-0.511308389290368	-0.0674807198612752	2.38479546591156	0.250202086677544	-0.588151240819643	-0.489201046120452	-0.331898454502786	-1.88327302387801	-0.479454984654441	-1.36748525095894	-1.37094160892737	0.128791615715808	-0.468161805232772	-0.62188134804175	-0.387094089940812	0.395435451422008	-0.463997530405221	-0.127158019276893	0.798555575591222	0.157301421424109
0.08	-0.359863274131725	0.468575240551726	0.894852034082447	-0.483320627484009	-0.381069645196551	0.0448043217796169	-1.12416108390547	0.256366733037885	-0.467975158562523	-0.858023826454578	2.27917583043418	0.439760450844065	-1.00749716468933	0.652652875412823	-0.355709239318611	-1.6050232472276	-0.320906361676429	-1.72391612604321	-1.23629084873286	0.110250369757936	-0.427123128448158	-0.555183660317104	-0.395012816218003	0.356464781687166	-0.503285335544229	-0.173043564170281	0.917724096340084	0.135904209219948
0.09	-0.297896149329387	0.0343858929961718	1.06362556850645	-0.251032444737583	-0.252189316404658	0.0309497791921261	-1.04493154938181	-0.251818031524437	-0.413568898164593	-0.666287373691958	1.97180254639214	0.612574435144762	-1.32576953701171	0.152365746399977	-0.0093629840769771	0.57362792937782	0.0406442317572942	-1.96648442902397	-1.01724321517351	0.13433153604	-0.411028692850474	-0.731224136885148	-0.21321082415312	0.431859795592024	-0.542973364873422	-0.216682893503016	1.00536889169044	0.110106161467209
0.1	-0.333467177094715	0.248641043988847	0.945256686217222	-0.0533074881799414	-0.165933073314489	0.051381341543789	-1.08888477719018	0.0157035572892142	-0.386987676545293	0.475210343753597	1.65277314107811	0.547123033942849	-1.43717648785111	-0.369282941135916	0.246413634257042	0.237408188420115	0.110924428336608	-2.12299892400188	-0.882339598924896	0.182682888413802	-0.437698577383832	-0.788246792059845	-0.234906306274337	0.347158661442371	-0.571274506327873	-0.258149130004562	1.06209163859917	0.0800148703962693
0.11	-0.320090855385385	0.205270434362294	0.925583392666005	-0.0129662999495298	-0.0994680985598213	0.0368003847117902	-1.04395950633178	0.337690499123716	-0.407268958643886	-0.003268024569782	1.441283868953	0.533873043849297	-1.29347808060343	-0.333510394051188	0.40545064538287	-0.552520741769583	0.0301339090490339	-1.93617616593247	-0.829075627504235	0.21599574789205	-0.538468519971705	-0.649224282626662	-0.38682699819242	0.137100975062477	-0.585084839765544	-0.29751999538795	1.09127791722639	0.046126437472049
0.12	-0.319211463851359	0.199508346521967	0.875754727585335	0.0685806000236222	-0.0628036610542474	0.045262319163458	-0.980060668708642	0.0821712257268906	-0.381576155072214	0.088145741316128	1.38219150925564	0.499285832972781	-1.08789302580654	-0.130541241185752	0.267621192107461	-0.566195173995797	0.0949760543353875	-1.76123818093314	-0.782465306735257	0.23912376475568	-0.568828946910949	-0.700577922934511	-0.32322773390525	0.207773465124031	-0.585200182402729	-0.333851395795335	1.09551677921654	0.008932052102708
0.13	-0.274873653841117	0.324233914057583	0.872734673694664	0.0838611995039425	-0.0713801522736932	0.0311410731049598	-0.954221741650578	0.220975076219827	-0.242601435239107	0.154987958373928	1.16850639092364	0.519067676418306	-0.940568006969495	0.161061505605774	0.109666031832051	-0.166976629238014	0.141043490861823	-1.68247100275132	-0.816140954866131	0.202836664567236	-0.535682236283993	-0.557810698439246	-0.080417787438417	0.256032637130145	-0.574642800746494	-0.365389269821876	1.07931401808593	-0.0307068412869028
0.14	-0.289727164374843	0.26169880388952	0.867940710184753	0.0567881203834248	-0.0882618067264838	0.0002897381997375	-0.916006299224057	0.352771060407523	-0.321305503210803	-0.126178149645295	1.03591651290514	0.514176623938024	-0.880506841399627	0.1203132452216	0.0439771054396994	0.132175895492002	0.27791828815996	-1.84852536787926	-0.90342865420997	0.114408646482497	-0.485804563753961	-0.256274041195377	0.016125306400453	0.168029051774849	-0.556590758003983	-0.390557526566052	1.04708821148337	-0.0717813942519518
0.15	-0.302386033478803	0.291414009838558	0.885984212000287	0.0555373606585217	-0.0916732531626743	-0.0013388066020936	-0.951831786284124	0.282270955704486	-0.305309708706425	-0.338602116887812	0.938599800995905	0.426660417657583	-0.900463114365994	-0.0011442864852084	0.0817521647903378	-0.147153342308311	0.307077091065247	-1.9536566453414	-0.97684458889875	0.0182046189798127	-0.409479077679599	-0.0187026269614135	-0.192269547848515	0.107025411449414	-0.533256042817676	-0.408149112751191	1.00164148458565	-0.113155325726844
0.16	-0.273222489760293	0.338051265611439	0.908299125813288	0.0073806759164403	-0.087845735570147	-0.02333367805589	-1.01639932711527	0.30128335145721	-0.211995302329905	-0.550745138967391	0.813108714911256	0.394134531840329	-0.958636430138462	0.0169898197629226	0.179806466124297	-0.478667558476503	0.253270266732433	-1.98188553204152	-0.987621332205661	-0.0310971938865943	-0.375445205694587	0.0246234228245597	-0.399444747326046	0.0879919294363614	-0.506121075568467	-0.41796390033325	0.946487683240012	-0.153458941556285
0.17	-0.27044892792698	0.35346987202044	0.905087486963403	-0.0306729512858695	-0.0790201508898415	-0.0787626230502434	-1.0314270664054	0.32373961853266	-0.208118942104224	-0.339760045127385	0.638780142821852	0.309699284366032	-0.988283739090219	0.104798994292348	0.24812149060744	-0.632510651873587	0.190083598003458	-1.99931769263607	-0.961011197726297	-0.0183383242715596	-0.355722883448819	-0.05583204569053	-0.323379046244245	0.0752235389751704	-0.475993980340123	-0.419855322331279	0.884470215301681	-0.191444839933077
0.18	-0.308330121795495	0.346459237979038	0.909861594702223	-0.0675497606775415	-0.0837512195196706	-0.145567075244856	-0.991672847200849	0.338948752200352	-0.214758858448496	-0.0878514859166292	0.510411489692865	0.234313710241916	-0.993284878846922	0.137009325069025	0.299239383162878	-0.789109268078305	0.110970094058004	-2.04043201121642	-0.930179001944667	0.0117078597933704	-0.342456076684555	-0.0737048115847868	-0.137708594677059	0.0166868291636261	-0.444198864824475	-0.413702685377204	0.817314700745149	-0.225982936359675
0.19	-0.320860263609156	0.313775976499093	0.916118147993681	-0.105944090463906	-0.0990896582232687	-0.190999685365887	-0.997795530845967	0.366038326676873	-0.251874801403345	0.0348304410223102	0.408426809269644	0.178123535230447	-0.989826854256936	0.13505016953399	0.348903014030531	-0.94484942948582	0.0402960431559326	-2.08537124493004	-0.899847235150368	0.0413347514439913	-0.336977807598022	-0.0456918486117835	-0.0663299942244182	-0.0713935972565109	-0.412586648652872	-0.401287178125647	0.746650983620923	-0.256857505379325
0.2	-0.27064117892847	0.326149844769939	0.92004106521871	-0.132784630802694	-0.108374690486706	-0.213483201731905	-0.998702168120561	0.331337071761547	-0.198358698398999	0.0310723711299549	0.370734551172251	0.131059583487496	-0.980604725849924	0.103105056721002	0.375696768717088	-0.883023220157531	-0.0125507390527032	-2.13977881195278	-0.87588898540574	0.0822407984044755	-0.334440806452313	-0.107689423372707	-0.0958241189572747	-0.10703078460932	-0.382091096400432	-0.38471273098174	0.673940875775079	-0.284378004925884
0.21	-0.271010240572844	0.289703036526418	0.906894816366185	-0.140114211067835	-0.112263239104953	-0.238695388461825	-0.986955683255704	0.297180301094302	-0.206217374133657	-0.109020805681475	0.309142847358411	0.0799070875563346	-0.962113887429944	0.102639779111157	0.300179287153423	-0.743693495807403	-0.0142572362519784	-2.19190791938442	-0.844901012838087	0.105171801968223	-0.323080659100416	-0.259149949778004	-0.191807754229196	-0.116683330641345	-0.352860654887066	-0.366152409055294	0.601101388238724	-0.309204247749228
0.22	-0.263740749078372	0.251223672183841	0.901480743888691	-0.122487815611154	-0.0964347779762346	-0.247191025365473	-0.969615538131637	0.182619072151096	-0.220966744563959	-0.0931191260291379	0.274588110861118	0.0581812158265268	-0.923297124861039	0.132895054041558	0.185258181008042	-0.727987341416763	0.0586784966101648	-2.16986560242982	-0.820805588299088	0.11279917038714	-0.290013623516519	-0.386133892226798	-0.338715745849728	-0.122381970286369	-0.324532196076377	-0.348052385776537	0.530327446692005	-0.332581438620096
0.23	-0.249670918882944	0.246447431250066	0.900889891373265	-0.0916017961294425	-0.0677219564111605	-0.231499655616508	-0.973338460579887	0.136926102186054	-0.208307552727868	0.0480731539090324	0.267581040924807	0.0667886570817217	-0.884315875017773	0.160634753288728	0.133294811637966	-0.745530873191722	0.154303143245185	-2.11990933003042	-0.774403078521457	0.115712883439713	-0.26035023010574	-0.389846220979128	-0.388985612467999	-0.125350913629275	-0.296590283698176	-0.332305363806601	0.463791650339617	-0.355495004074462
0.24	-0.255192147009908	0.246969184370793	0.891750699827949	-0.0705521975435807	-0.0268741739112758	-0.22016917130475	-0.951403704718152	0.168359967465128	-0.198381091475282	0.143168321959855	0.258789322252987	0.0888738707656841	-0.88061145829746	0.149935492039444	0.125445251285842	-0.660775641969146	0.217767555768921	-2.15061020577415	-0.731558823719268	0.127850173142025	-0.220745304097011	-0.387889429349363	-0.268212161189095	-0.13982393940004	-0.268374483868408	-0.320159469887471	0.40369554770116	-0.378793765681698
0.25	-0.260107570081559	0.241122571692185	0.908269192614567	-0.0246446148491529	-0.0016388206768748	-0.231596151935636	-0.945589429442531	0.150955555125913	-0.209402710279949	0.237814598916893	0.234039766928205	0.104985827458336	-0.838986703801459	0.135101678830333	0.0417336696102342	-0.615958878839242	0.312611800176883	-2.1724360496202	-0.705178472131546	0.130086035725023	-0.181988887815891	-0.392618242522922	-0.149869270090504	-0.151590914284123	-0.239445308920315	-0.311907677469344	0.350845426449648	-0.403045517471986
0.26	-0.269140046301968	0.262585559042936	0.899912404671748	0.0036266319343226	0.0010650962248013	-0.225532850020491	-0.958006487976226	0.162777654157673	-0.197450506154067	0.370205827353101	0.226431686558245	0.12271956722854	-0.839898940896513	0.0940186021821395	0.0328942407836863	-0.656466862354375	0.381407161226965	-2.1697022206914	-0.692923784512733	0.125373096369128	-0.157062803038717	-0.367186439673397	-0.10788093782319	-0.15570108011436	-0.209609416549943	-0.308031281617971	0.305581891030332	-0.428675616716511
0.27	-0.260045298835354	0.261972866107826	0.919864079600021	0.0305745959416526	0.0105732975478894	-0.215967708345707	-0.977109316772521	0.188133538312706	-0.196582992445224	0.338693144977005	0.225957350421182	0.150209144332621	-0.843223415534038	0.0787163517339024	0.0229033233509503	-0.742754390292813	0.437762469857024	-2.19873714840821	-0.682280871487926	0.111241345162431	-0.141225935415196	-0.372797856667244	-0.105526276932344	-0.137032987559567	-0.178835050303229	-0.309235985071896	0.267475495804428	-0.456049549593509
0.28	-0.276778384290705	0.241490915846445	0.92806583390017	0.0689918998184821	0.0312453772549397	-0.218522648861787	-0.978014104787773	0.170277958222606	-0.244803106730775	0.303242882911534	0.192592719471036	0.164448802733836	-0.897076446953047	0.0598796416744941	0.0397769428207374	-0.823370933650747	0.467963423633383	-2.23939433359831	-0.67283584704761	0.107386279555468	-0.133052615012311	-0.392899087207048	-0.0887071436910523	-0.124711271744084	-0.14749061431213	-0.316032720347423	0.234935600925009	-0.485344215636994
0.29	-0.30564266925144	0.241157862274045	0.917373051462825	0.120762087341344	0.039879276964764	-0.262171282207752	-0.963501782364382	0.143216065852764	-0.245524239368199	0.481332165081216	0.182559840075164	0.205467921276841	-0.92674814342917	0.0558502982368085	0.0723308059612142	-0.872231164193451	0.464670719516427	-2.28738587125018	-0.678290473056914	0.103962463721644	-0.136920652543736	-0.389344578405346	-0.0643207646034687	-0.112577351285587	-0.116156193153973	-0.329045896975463	0.206501669929492	-0.51685276498354
0.3	-0.29652175387123	0.268867539635797	0.898609537926527	0.166432923621826	0.0499996367235902	-0.287413368940918	-0.959640600199697	0.224305990320402	-0.199295182615853	0.665473853838547	0.188956721289986	0.259938825014368	-0.921864652692784	0.0512611746641204	0.0830786430469831	-0.924100103465526	0.467669613223592	-2.29316964106345	-0.686109622798548	0.0939153296158344	-0.1628761370595	-0.329270325839883	-0.0123869386162883	-0.0951205064539555	-0.0850751453550835	-0.347539230176015	0.180812831074863	-0.55084583856445
0.31	-0.35079303360158	0.321602571939973	0.868928645942723	0.178728849134313	0.06470851652512	-0.29879277938317	-0.949094185719846	0.330741121545858	-0.196554478753346	0.660481693843813	0.219827325663235	0.266367512698836	-0.892216752901569	0.0387057637543369	0.0894261965320619	-1.00153269921334	0.466659544587576	-2.25804091447072	-0.689529263427529	0.0820530168874918	-0.167024905061339	-0.301453290750941	0.117879888126464	-0.0837892766458673	-0.053929232067653	-0.368923290704944	0.156949187091925	-0.587509242583582
0.32	-0.236995126703548	0.339169677686597	0.864887494388593	0.178917733597414	0.0623358138191843	-0.360996548714621	-0.912092388464524	0.334943425067932	-0.139667065426334	0.696580898246654	0.254283998497263	0.26110950978609	-0.850249354348561	0.026415888494208	0.106386262546423	-1.01031412881259	0.457982742660873	-2.22323338251578	-0.686709065644444	0.0568310106235981	-0.166107882802165	-0.286162670930914	0.245493944957805	-0.0876614151283757	-0.0215399645946773	-0.390011014153907	0.134878513833099	-0.627289434516322
0.33	-0.215243608129903	0.34037877594715	0.900326703897088	0.174386364726824	0.0470057004326271	-0.441861533257792	-0.930211282132791	0.308883551381968	-0.0946249848799923	0.755401425832273	0.247167854655166	0.254802764237423	-0.844549034149117	0.0119001872010214	0.120496679403715	-1.00290511335699	0.439959411326877	-2.21022243684082	-0.691895193983149	0.043670369681281	-0.164915385130756	-0.252932633303244	0.302040626996412	-0.113870353650775	0.0142789045408582	-0.408119025603967	0.115269766373225	-0.670516114904593
0.34	-0.295101071260463	0.345870462758329	0.861226466638884	0.157517713417012	0.0650562249463786	-0.499753041071346	-0.936571281088601	0.313215253869222	-0.143023162950329	0.786160267439101	0.263162174543056	0.25589839693892	-0.880869108507108	-0.0189414148304463	0.144510851670771	-1.08740967846362	0.422787699314208	-2.1698449175458	-0.701295237758948	0.0412986216183929	-0.162426032046862	-0.27856918292985	0.32174285957563	-0.14874050241621	0.0552984506814879	-0.421915787289788	0.0987449775920079	-0.717451950796045
0.35	-0.230062337916342	0.361751989022983	0.897098390543145	0.156627768966258	0.0621795950996791	-0.580514226558094	-0.915566950720423	0.299664553283287	-0.0957486410363138	0.816106497741003	0.301183707438096	0.290449650739638	-0.94470675923877	-0.0300414005465702	0.161616938123995	-1.14328567463792	0.430313989129961	-2.08114784916133	-0.746007518639843	0.043038074245685	-0.178276057564218	-0.27279171203772	0.314004877392577	-0.188146679996531	0.102842425849029	-0.430573060465388	0.0858023394031246	-0.768709014930898
0.36	-0.243732914036329	0.312424590079479	0.924463548748061	0.155298965392544	0.0895331355139909	-0.640737100964877	-0.960720799334565	0.269654893061374	-0.111620019984498	0.752347881446581	0.323335466353528	0.297534998304272	-0.986596619104004	-0.0554487747248705	0.175338696293577	-1.24157580098798	0.445053668152989	-1.94230817309961	-0.779069993379387	0.0465445020741817	-0.196126550633303	-0.246028123134611	0.228176047623872	-0.205608015196343	0.157121112225237	-0.434124734910575	0.0764403462062586	-0.824498648456427
0.37	-0.287871308163519	0.27010959984162	0.94073442252804	0.133700671477609	0.160188825233917	-0.649772785345371	-1.02761509580495	0.204309644132502	-0.134726110027817	0.7858204405264	0.404748879870818	0.285217399636991	-1.06200620504033	-0.099920013574338	0.190864814511993	-1.29879175727072	0.453588434015222	-1.8323273588368	-0.808220708151321	0.0555586959370032	-0.182661972859909	-0.234291214971201	0.116500118569324	-0.234420744300716	0.217416300641746	-0.433186613048385	0.0703938194195099	-0.884679459798147
0.38	-0.270272453408965	0.227420454710158	0.983094871462845	0.123258410891064	0.257382144259302	-0.597057170024773	-1.03689153478125	0.151016497287609	-0.135642195469198	0.716692184404485	0.522845117792509	0.28482544455462	-1.16701329935158	-0.14439173481108	0.224216057826348	-1.32251155746431	0.478140562185921	-1.74484995194511	-0.857422094854198	0.059403951890144	-0.147896185964499	-0.199448672173337	0.091887551087713	-0.249285489561863	0.28267902528899	-0.428867045756854	0.0676183912174664	-0.948798389778349
0.39	-0.270304889232254	0.168245940148144	0.965238700967766	0.0986125034206678	0.40257214461101	-0.474647121884521	-1.08429335759029	0.11913284990504	-0.169218219946305	0.494454815074899	0.665785194471537	0.234421607334896	-1.2493828707129	-0.182823416006568	0.281667132073703	-1.35222769071915	0.490885035084005	-1.52100186058146	-0.911151474853408	0.0537521013683239	-0.14949912649818	-0.16480003451933	0.182385692097709	-0.229013967419368	0.350927892134011	-0.423350074064221	0.0679327006144924	-1.015363139583
0.4	-0.269471119238824	0.162484844505228	0.991435887034476	0.0833415612578402	0.59340791667537	-0.345706031767505	-1.14173756689834	0.0682277097873032	-0.181033085897378	0.247398671708318	0.827980150819826	0.180863792318647	-1.25040529696723	-0.162654214336582	0.306454982947846	-1.19757615290674	0.408877780267006	-1.36077518701048	-0.999600106482365	0.0438101073512837	-0.145597438662996	-0.102430343750402	0.265043799483638	-0.297974016866245	0.420283034229477	-0.418750924304259	0.0714682978670824	-1.08259916713283
0.41	-0.242503569260038	0.172255758302357	0.974626454897375	0.0452583172552635	0.873754089214173	-0.18406281771037	-1.16413702283887	0.0674148378161256	-0.18889051066713	0.0869903764628828	0.989396586292455	0.119560792180496	-1.25395877627798	-0.0789418287936237	0.296204069894788	-0.930946825238158	0.325230789573641	-1.28244331421012	-1.07334617695007	0.0157384696568107	-0.184196889797924	0.0453050113664447	0.119028729969324	-0.377548755738097	0.489108973203567	-0.416370921162774	0.0788525759100571	-1.14822774835687
0.42	-0.246580190863047	0.1973559191216	0.993712189695825	0.0117098309674948	1.19511710948626	-0.0640848773793345	-1.19820932536992	0.10447510191579	-0.176414080592488	-0.0739108540070148	1.13346540932942	0.0886296758795966	-1.21879581893397	0.0784716854764471	0.292704372293099	-0.61180343144031	0.28780221176773	-1.09668393859538	-1.09580458304234	0.0155405865387448	-0.144672824016951	0.153761600187751	-0.160823898259051	-0.452832790149565	0.556181937973713	-0.415560434520186	0.0902710852865134	-1.20997677304578
0.43	-0.265357705799534	0.226320062762345	1.00704368390046	-0.0082864745331574	1.54872664060192	0.0171129349260709	-1.26061847956754	0.139727517768204	-0.18693582734092	-0.168296597173529	1.29573993817127	0.0470260364495199	-1.257678898625	0.174319498663622	0.317028847566509	-0.318904735953504	0.293940679059375	-0.995415859619074	-1.21611854849938	0.0696197673185774	-0.0950987731259495	0.025464723387274	-0.0956012613025063	-0.351962898883506	0.620639490055861	-0.414526457440539	0.106131787594645	-1.2654907459176
0.44	-0.260302320094356	0.281836543177682	1.00204440202327	-0.0276370494129829	1.89483907239815	0.0366378250806379	-1.24944039003234	0.161074078374652	-0.147304983620607	-0.136310965811683	1.44149593268166	0.042769868408908	-1.27702697425614	0.193747300909648	0.340907881431561	-0.216038435158768	0.329271848945013	-0.911493703637882	-1.24281246812003	0.085540361547051	-0.10391240149028	0.0501071288743519	-0.0209068414184241	-0.299797126800819	0.682158892022663	-0.410651837352627	0.127186489679342	-1.31205834451597
0.45	-0.281869582116277	0.311224662648882	1.00431756578561	-0.0604209530626508	2.25653376607002	0.0175320458939762	-1.25106774081065	0.234156740738698	-0.116718183415404	-0.115419701664438	1.57632656684729	0.0515096196900793	-1.24872070500113	0.148353747837997	0.326177472577793	-0.374751467806315	0.351066255369724	-0.880536228729912	-1.28778355743024	0.100608679816269	-0.146153437978083	0.167245826296561	-0.139756379505374	-0.34071465498674	0.741188708307002	-0.401708330998436	0.153763508815166	-1.3480077704902
0.46	-0.294703390527136	0.351072919928077	1.00891794463362	-0.129493243698849	2.62781268517018	-0.0317397256571041	-1.31317308470083	0.239304647043391	-0.101030667619247	-0.126908236601141	1.73040063085643	0.0394874061551421	-1.28499411706873	0.0930347897237766	0.299603895035391	-0.469704409631493	0.37260779336223	-0.885897494383651	-1.29031484504008	0.126029386468201	-0.154216035136321	0.231162435676744	-0.167964517597324	-0.382471393810815	0.79769436988288	-0.386023751977831	0.186316538166573	-1.37113161053511
0.47	-0.308131026474314	0.374137324208086	1.00675432707308	-0.226240961017275	3.01517763025741	-0.126906631245793	-1.31893982672073	0.228328616862285	-0.0952569083726017	-0.0863794451665396	1.87732762751629	0.0531667459160339	-1.31949278683579	0.0717313193494126	0.276075670943213	-0.503221810432278	0.38696477142061	-0.892053947742322	-1.27419857837786	0.125805933561915	-0.129039877307541	0.222278781169868	-0.0388267375285522	-0.278622378486683	0.850682549892653	-0.362773859761353	0.224788836438455	-1.37898464173229
0.48	-0.355496256741289	0.347973111595583	0.98500784684206	-0.325334518680302	3.42802814047361	-0.23923720655948	-1.3293534128523	0.204369606266427	-0.0705577050301577	-0.0174641167661731	2.0008912804329	0.0915610274675826	-1.30763358525521	0.109260484872214	0.244278171459977	-0.546420522795788	0.353013500765961	-0.804108007247648	-1.28797549255124	0.108299148393596	-0.0623551766001804	0.204417327344455	-0.0178342457959634	-0.229957933412015	0.898015340235696	-0.332406702386796	0.267787439694441	-1.37020332076538
0.49	-0.373276536896066	0.376009736447421	0.98088182031343	-0.436397015638034	3.83943393490817	-0.327835190442772	-1.31682223597011	0.198529795644295	-0.122265956481998	0.0699745875639873	2.13250664949964	0.134652991361514	-1.26327704259146	0.141536458963696	0.212927616250142	-0.630746326769448	0.303603714750026	-0.649990282418305	-1.31886314787108	0.0749037576726021	0.0235338441152791	0.217336941899548	-0.0054288996416131	-0.218019992204722	0.935636605186369	-0.295008025984806	0.313108886504719	-1.3421810858636
0.5	-0.394722213854577	0.366580283549269	0.945184960584202	-0.525413705572213	4.28819215144439	-0.40026303737053	-1.31913764174671	0.194459718833392	-0.118051289443851	0.0905758334380552	2.25073661930059	0.158853602780331	-1.24259808070591	0.127858124068689	0.169802724262301	-0.683624869938892	0.259463533180578	-0.448852743279936	-1.288034426242	0.0308372544039722	0.0426050657222176	0.39850660666491	-0.0266495999178667	-0.314613799554294	0.958842231020222	-0.250619845865641	0.357442812867792	-1.29265991693541
0.51	-0.400970434988492	0.311574880833156	0.886936915975412	-0.652850838069341	4.77037460970175	-0.49135999654062	-1.31287506257525	0.180686525235966	-0.0909586877838	0.129629419567318	2.37405599334456	0.183350230984167	-1.20971433413882	0.103159520675863	0.0840066664101847	-0.734997801042651	0.202877280038037	-0.251623098269783	-1.26577147384223	-8.67003626785095e-05	0.0113812582211993	0.281597103832116	0.133288675474021	-0.380530129194327	0.964458317659419	-0.199733093131046	0.397199882393506	-1.22103747040403
0.52	-0.423954997234917	0.327038258533857	0.820096758033033	-0.766653424767216	5.35040023519346	-0.637369473526579	-1.36252682123184	0.18540659903689	-0.0629135748710486	0.174699697153701	2.45510683666055	0.21335588319594	-1.19438398061161	0.12910187618913	0.0364233729357196	-0.641467420776561	0.156140515783755	-0.0562316113290445	-1.29933517026995	-0.0371018688407582	-0.0915796262616577	0.446508996908162	0.0545428513745793	-0.427767910129445	0.949291047935155	-0.143180203543127	0.428066470307761	-1.12639817187104
0.53	-0.818395506514154	0.110308892953192	0.690972690429955	-1.02516105789742	6.14379476830394	-0.871922846078666	-1.41655666596921	0.221532336016251	-0.231731830339835	0.116891403182735	2.58936803442321	0.222248371794485	-1.29838370356513	0.1594442256673	0.141658226914031	-0.264500513189841	0.163211311729662	0.140359867675988	-1.37453176761775	-0.0474222022849119	-0.194989639851213	0.524331145373932	-0.181725584898785	-0.432607248340001	0.912149726389478	-0.0836233700947395	0.445570536382202	-1.0107177802895
0.54	-0.496167479301404	0.318864188657622	1.10933968712084	-0.931704023871704	6.99024945940724	-1.039877576142	-1.64449526565611	0.100208962533853	0.171197461105213	0.367135687664828	2.83925342911108	0.178855136771819	-1.43795934151619	0.123099741233381	0.257006799583963	0.101064819714194	0.169242621199878	0.444167889048085	-1.37774577052447	-0.0676288849593457	-0.381480866562418	0.603140194071687	-0.144966141724954	-0.397462591871337	0.855667476339735	-0.0252928729334735	0.446971190139881	-0.878260118453252
0.55	-0.464763044492329	0.52041968963347	1.25089103249243	-0.858854089468279	7.36914882825625	-1.20726857293289	-1.77491413715081	0.0755452568307882	0.306963576360232	0.246230041014613	2.67926863687301	0.338105697594651	-1.5051192604104	-0.0024467787564375	0.238056089088035	0.133053455169693	0.173852023337362	0.835974677316623	-1.28087718642068	-0.0639838532080256	-0.531101645005064	0.535132641740255	-0.142180987772263	-0.347648343226034	0.786242410501709	0.0263406591092237	0.431201312200636	-0.734239433449352
0.56	-1.28449748877118	0.389888235836776	1.23659355164756	-0.799998512253152	7.5634376109759	-1.33509847415801	-1.71519962300385	0.215982767923385	-0.0115390957334522	0.497804789913873	2.60422139242401	0.53420866878201	-1.47065359679311	0.0217891506159642	0.119995208726283	-0.0023612417722457	0.132489408335159	1.26222853181487	-1.09342306177843	-0.0669726065140796	-0.587682352785987	0.025333281437299	-0.374688011003865	-0.325430965438834	0.710814553753087	0.0660825248091613	0.39937312231488	-0.586370700509412
0.57	-1.7473875912176	0.401019596015592	1.17888371586125	-0.24867479998361	7.41189397063029	-1.41895154358058	-1.84572565964035	0.284027477068844	-0.1022052629834	0.743826677322856	2.84247217131299	0.692347933866534	-1.47337041687128	0.104136364346938	-0.0274365188527382	0.322546064620477	0.0521658404540863	1.63826388796192	-1.03748113123602	-0.150164181821486	-0.60529047355112	-0.26844445651192	-0.547825745849442	-0.34104450789779	0.634164423464528	0.0901820623267686	0.353539883305444	-0.442281174618476
0.58	-1.25002681104921	0.430348918868549	1.32809759310115	-0.0930429521024306	7.35506299411225	-1.69801192538955	-1.9108143514563	0.227869155507396	0.193716234942441	0.955234764283015	3.03779977825941	0.77829467053625	-1.43159576631269	0.279044862668264	-0.184065996399562	1.13350419482818	0.0475961837570333	2.13983716479833	-1.05236239491347	-0.203804022951305	-0.583412097992527	-0.0240040945285751	-0.537541445885192	-0.275887369638909	0.563878493612516	0.0967609969472916	0.298815511460057	-0.309899710449805
0.59	-0.997129595417545	0.271726175424662	1.33378640274276	-0.0402614739714969	7.56306971501603	-1.79166274284235	-1.80819790449188	0.172756271003636	0.309955346441359	1.13991565463304	3.00357714673623	0.692575388434142	-1.37444676535996	0.386777567044559	-0.190865984985093	1.21970695542322	0.242755564677596	2.7248708516228	-1.0527089454671	-0.210018451304613	-0.489954512635908	0.170768679044671	-0.581018866525955	-0.160660951716487	0.508119771301943	0.0896201101624496	0.244004806431898	-0.194820018307711
0.6	-1.18416809787844	0.597142502152305	1.45863712017924	0.0782763815830218	7.72366257662898	-1.63943408616738	-1.70139805519644	0.250842472841336	0.304815805554637	1.51331018390085	2.83658362702788	0.458502532775685	-1.43306858007842	0.140896412027288	-0.0807968368072562	0.459888925606867	0.28625876483494	3.29670163096114	-1.01502204066505	-0.193669894215797	-0.396918015913095	0.203470973647261	-0.687952001102214	-0.0968921732884041	0.470680290867	0.0745977606257137	0.196100829390641	-0.100877416916222
0.61	-1.34348473282331	0.71380221529479	1.71659546964588	-0.0132225362813651	7.34896007894362	-1.46320864370013	-1.60012199880182	0.434732515568597	0.237165212276726	1.0088865798173	2.46544019788984	0.351515596253307	-1.41626633757863	-0.109854212864276	0.0577549804125274	-0.163393926178747	-0.101546301326751	3.25759341758636	-0.942432632833224	-0.185456546601926	-0.361855902032002	0.321938976148906	-0.608041252386457	-0.120824208446581	0.450486920948751	0.0574403972452857	0.160003688587692	-0.031457014607115
0.62	-1.45011856683014	0.495768702251936	2.13714186413374	0.79957873258995	6.51256868625066	-1.26799815782385	-1.4788216119132	0.612964405193654	0.173383558042279	0.303979991670156	1.97099729300216	0.426877644314076	-1.3932639938483	-0.370709262034816	0.102490138286479	-0.658905527088124	-0.558909589646826	2.90428535565639	-0.901469005325821	-0.185873741262939	-0.371554944638848	0.462354767725603	-0.351242185714555	-0.144356443023985	0.440130704062055	0.0421448849991579	0.136120113570461	0.0153796610756855
0.63	-1.76356766189137	0.540686095632941	2.82133307992094	3.59618507664698	4.63524636157837	-1.47508923342008	-1.18276527641931	0.611990557717729	-0.354059880835414	-0.514532869205803	1.82942462089199	0.545383427745053	-1.43851908998193	-0.545407630282615	0.102012346949182	-0.387735407953209	-0.746149905384433	2.6530699876474	-0.894623258010356	-0.165058383433488	-0.407772353530261	0.415252214979084	-0.160461624254364	-0.128490447998047	0.432368049238888	0.0308584757468083	0.123008384570696	0.042022485329152
0.64	-2.00356425534031	1.37089586781764	3.25556464738232	2.35551759707575	1.25603046433717	-1.94321196803184	-0.861074132993449	0.904381827857444	-0.722090756556135	-0.508006745942134	1.70800896270429	0.399284701228174	-1.43434954879057	-0.530358468083336	0.20054937651015	0.207753316772882	-0.761389637659589	2.47730199727884	-0.902576258006575	-0.120152366643538	-0.400551298355284	0.210157382532752	-0.133395548081412	-0.129247611322121	0.421068577492237	0.0242367829645594	0.117208700730287	0.0524991661054165
0.65	-1.73978042475732	1.20697810568932	3.08405938200684	0.921875169371996	-2.55348916987727	-1.42366545968735	-0.880960669677915	0.419298938334203	-0.286384751514945	0.576146719665542	1.31840287325441	0.0621648168839307	-1.41630797846691	-0.449547309678811	0.264655292687173	0.835860980105731	-0.683718508320906	2.43267555702794	-0.91517160531976	-0.0828903769230547	-0.369009275615732	-0.0170977610586627	-0.137554541905711	-0.097534991378264	0.403290738382863	0.021163942603602	0.11413198322401	0.052881685455741
0.66	-0.31127213919487	1.07201185568543	1.63042298732314	0.530811229069662	-4.65453145525287	-1.14181516761645	-1.15994241697723	0.0666208058433905	0.27213949543981	1.29692156197874	0.59868485056953	-0.142081189782716	-1.39517922944236	-0.37618815354605	0.27687727727901	1.15568090692904	-0.577803158970582	2.56085103839144	-0.934813364331439	-0.0651601067623132	-0.333500286364102	-0.0947951456619225	-0.122442782847102	-0.0694211785753362	0.37838135438551	0.0202504465517962	0.110535654463023	0.0474339236399533
0.67	0.263013563674595	0.762671277688438	0.975969503581172	0.374425993070092	-4.71522767608995	-0.662450602724022	-1.08975759587039	0.0060599105115382	0.279464763995319	0.78180337443756	0.0572390307996134	0.090044791597615	-1.35402758258532	-0.338883517092678	0.217351911333727	1.24936245335449	-0.526038213732736	2.81214314593035	-0.976013346452139	-0.0699223093329553	-0.309278511560575	-0.0286924223980405	-0.105630803393354	-0.0503471786381318	0.347542038087859	0.0199214214165024	0.10433179249431	0.0394973493615834
0.68	0.266556819178221	0.757271484472523	0.790946214007715	0.378897221085087	-4.17537542595133	-0.186523905580302	-0.914574605815226	0.0242864692942041	0.145010376664266	0.250728719242576	-0.495528339025828	0.146908428969297	-1.29912560659981	-0.216749207226336	0.166215114197874	1.47843207134249	-0.499205150629124	2.93339904795124	-1.00175881022669	-0.0914967994560572	-0.289204147983823	0.107061366961377	-0.118016598878225	-0.0552025578963401	0.313422976814797	0.0188225912983092	0.0949546312093578	0.031348215972256
0.69	-0.0142538701454184	0.7386539984079	0.96469172554092	0.33786449342171	-3.95428743888006	0.279547725828928	-0.757397561558621	-0.0919107137158065	-0.0050640468144822	0.329298501458006	-1.0443544583808	0.0484752972088362	-1.22115319808517	-0.0828224342800192	0.0974883675251686	1.71732859741487	-0.501941464592611	2.92630536556244	-0.976943982766626	-0.114477616741208	-0.254678406944551	0.239163599557588	-0.237718713577731	-0.0649603606161681	0.278674433032325	0.0159821428596389	0.0825914555400766	0.0242186114474994
0.7	-0.24297599392453	0.728863545457673	1.05656796166251	0.339012869714687	-4.2454171920792	0.844153654252248	-0.687381495477749	0.0737471171038164	-0.111521097738485	0.57647329483706	-1.52799316685394	-0.100998237326379	-1.13826829004549	-0.0307505852656805	-0.0150707230111739	1.76963750473885	-0.521250117964243	2.92678079083735	-0.934920850507585	-0.125091192338061	-0.225911076622136	0.3226752861228	-0.464577335989322	-0.0520456936880151	0.245839325396649	0.0108712143947148	0.0680492330126538	0.0187028766569389
0.71	-0.242921200421973	0.596628632913472	0.993952430078819	0.155622762775334	-4.7215917137665	1.32232653522891	-0.655477760125196	0.231114639830741	-0.108000054506522	0.605550708712682	-1.96870578308616	-0.285609903186114	-1.05375059449465	-0.0325625752234528	-0.108709854433493	1.57411790479553	-0.522236966494697	2.95168429889981	-0.877601693416067	-0.121959476647902	-0.23005861455864	0.347502157693266	-0.668164181197003	-0.0222308812736176	0.216641229335595	0.0035239244922657	0.0523739529899746	0.014867693721884
0.72	-0.166759908390892	0.41328497008473	0.833992814627258	0.0918794988243542	-4.98573492202232	1.58145720446776	-0.705967603812058	0.23362517357719	-0.0492793576583705	0.199926148115343	-2.45199018200765	-0.390003423298211	-0.993467521379145	-0.0489566002284887	-0.141459713726501	1.1779136028776	-0.501937763094515	2.89833419316798	-0.823694570961749	-0.126184987605696	-0.20409497140632	0.318034882091807	-0.804979784851117	-0.0117156512065182	0.192263556940626	-0.0057838588358935	0.0364606179008813	0.012640001359398
0.73	-0.259964833680398	0.202302475005804	0.797543781750255	0.233956627279599	-5.03971010756717	1.67977962744208	-0.737610078724022	0.223730023748281	-0.102849046870003	-0.449339702949786	-2.85953306536677	-0.401727053367939	-0.979206343605452	-0.0309871037403534	-0.103054106731635	0.817796832076266	-0.476194395530009	2.82707171951542	-0.789104795832176	-0.120502873236819	-0.190725803821467	0.31090212476668	-0.769627232795481	-0.0044691815195641	0.172956081645861	-0.016357894641313	0.0210560221083675	0.0117380630204493
0.74	-0.302685380902229	0.0514548359639327	0.745425817075564	0.511381654735616	-5.08478608061449	1.62346643936459	-0.765351840391992	0.183170870758978	-0.131238035435986	-0.836803758967137	-3.20913372106325	-0.510264332810229	-0.916704583234897	-0.0302670880946815	-0.0549001122240459	0.567022653919599	-0.450324412822657	2.70077640774497	-0.754026176489144	-0.109745876509377	-0.179183390537596	0.298575996523491	-0.629703555241204	0.0111816657185824	0.158281324244946	-0.0273251181936209	0.0066238462178778	0.0118273774564394
0.75	-0.401054830155087	0.0058400170796326	0.791622144519701	0.796032185604073	-5.05530320013843	1.38293107088816	-0.8287888848196	0.0951496520386266	-0.225610742603433	-0.970496923035032	-3.49411149011894	-0.556715590112595	-0.906260270006306	-0.0385873577981817	-0.0118851429692718	0.392589821597057	-0.485500369147134	2.62846474799545	-0.731612304114251	-0.104265227637147	-0.158305776940047	0.261170307154297	-0.516772731892154	0.0256510207747468	0.147714598932378	-0.0377290891449549	-0.0065260215801769	0.012643125201383
0.76	-0.434944285680025	0.0971319814105004	0.830215806164998	0.82595237946035	-5.03604767760814	1.11042828036534	-0.887432646166715	0.0612903303123153	-0.267558091248319	-0.781554765883229	-3.77929973928061	-0.608438743757555	-0.876735310131131	-0.0756407797423927	0.0316057099317033	0.495068697481359	-0.549212816846899	2.58013719486563	-0.698543394159428	-0.105047011276226	-0.139218769476928	0.272524024190266	-0.36911359395572	0.044251843842634	0.140189089505599	-0.0466700384249157	-0.0183783934331243	0.0138969197058611
0.77	-0.515775603206681	0.153850384322008	0.902352028674546	0.80886589720966	-4.99487118431116	0.970565202833784	-0.89681274627234	0.0095945826928126	-0.336920709544006	-0.69009622011894	-4.05335319815773	-0.659079740048481	-0.830237050385313	-0.147815174017039	0.0351461717064338	0.747406009106247	-0.581463432640251	2.51823977964164	-0.698519810556602	-0.115511181374706	-0.13275251458515	0.374119664742719	-0.262187882835335	0.0548662866985238	0.13463202797755	-0.0534499842641148	-0.0290870103849499	0.0153723518394237
0.78	-0.637800071757223	0.208040322618378	0.956644641516634	0.984643515136491	-4.94531360828718	1.01665129414608	-0.946480029667751	-0.0140603574740529	-0.411950821613518	-0.483815158631667	-4.32312549175694	-0.686325869300978	-0.757436124600086	-0.196917334863946	-0.0308405381379404	0.888832662974314	-0.527488271231175	2.43168976497228	-0.708188086136865	-0.115892032056183	-0.140649859424353	0.532315314131219	-0.201735871496828	0.0737361506705358	0.129980044072379	-0.0574093883028049	-0.0389056555058009	0.0169090941410852
0.79	-0.757142584842907	0.268303560976927	1.00654481729241	1.15515532631274	-4.89540088708628	1.19022012619762	-1.00681799470936	-0.0073198881701118	-0.464242093080796	-0.289553703336618	-4.55282770384465	-0.646933934070778	-0.682563977028353	-0.18831127317554	-0.123244683281747	0.967723925022427	-0.421915661896476	2.3202320038346	-0.719475404584847	-0.12098221479357	-0.140862560043988	0.651731173882698	-0.151701003969523	0.104598443193567	0.124995686036173	-0.0584396295417873	-0.0483321994870799	0.0183839818358468
0.8	-0.834323834337329	0.265108985892323	1.05144863207564	1.25750124580691	-4.82390768472721	1.38630284771776	-1.06331057522821	0.0471949158614688	-0.512923044742072	-0.0362770883223635	-4.72798622691239	-0.577368647186825	-0.628363354108904	-0.128546442791169	-0.183995183026776	1.00350448912007	-0.306581388539731	2.20400693324775	-0.726555655070753	-0.127909395539771	-0.138327891524156	0.688620911749591	-0.0574394077450467	0.123048400557596	0.118438133760111	-0.0566252127182317	-0.0579380333801911	0.0197149201824521
0.81	-0.936227048950381	0.220071553160495	1.13974739212373	1.35137738724214	-4.71831143691465	1.53251581073249	-1.13183663283824	0.151713775749741	-0.54706928644551	-0.0039651935610453	-4.86163864520868	-0.531314434801432	-0.590835334775606	-0.0495689970128596	-0.227426067373415	0.925604069513927	-0.234694743752334	2.09070175235971	-0.746162985898393	-0.127173136343414	-0.119570853252684	0.683992820819802	0.0714501388283399	0.12117706098906	0.108665079931539	-0.0521281160988905	-0.0684885851789575	0.0208203413025085
0.82	-1.00517296816955	0.200848926308494	1.155672518859	1.32268388055544	-4.66848969260378	1.58685752296283	-1.20134244874861	0.234342170618872	-0.598977998131244	-0.136062928450922	-4.94848906464075	-0.520547191107655	-0.595692922412517	0.019556336733482	-0.218390664816813	0.704745526000443	-0.180937234136939	1.98145472425951	-0.7575971482576	-0.113593143143252	-0.0904656015465416	0.651125629308063	0.15759607019847	0.114389815794441	0.0943053912524976	-0.0456447054214899	-0.080700197825418	0.0216515339057739
0.83	-1.02922987717698	0.17150112717593	1.06820454518503	1.23191183650299	-4.5236675446137	1.56519050161316	-1.21987787576339	0.248798450755088	-0.645086429304893	-0.299347757144036	-4.97519376553307	-0.570775148752019	-0.606002059760194	0.0643046537335817	-0.155026306750195	0.244380972976572	-0.16121613138787	1.88007698599915	-0.765247543832401	-0.103325620510378	-0.073584973145912	0.568984694563699	0.212214650721331	0.109426818781556	0.0737778997585755	-0.0378011518139036	-0.0953309916437925	0.0221419833736523
0.84	-1.10373669641132	0.202243133070484	1.01168144440489	1.11112745606682	-4.2152572038076	1.54375980682145	-1.22330269359934	0.269970425476259	-0.689617555033006	-0.496394105539659	-4.96251189763297	-0.62919855037656	-0.59655376143569	0.0747835975034823	-0.0783315525823857	-0.246841747016471	-0.159780674101474	1.78817996736741	-0.771020804943622	-0.103925007363824	-0.0626968740953285	0.476354635337392	0.23556534290532	0.105012129732635	0.0452698146879242	-0.0292958443684257	-0.113201885329111	0.0221992480608422
0.85	-1.26093119862893	0.277849796608399	1.03032821573014	1.03422459963391	-3.94812764710044	1.61418945234512	-1.20546232706682	0.312979846882188	-0.767615159576549	-0.726274583065902	-4.9174640695827	-0.678695442517521	-0.555985210537643	0.0902876566496022	-0.010151692004612	-0.598565325745592	-0.189274056923825	1.68998541086395	-0.771346821993739	-0.105111306005358	-0.0737036662843246	0.441890237773968	0.228212589653281	0.0951843937177209	0.0081440140934788	-0.0208577828993922	-0.134606464594649	0.0217728708392396
0.86	-1.42647227861863	0.355098794806815	1.03152992824022	0.967586456522131	-3.74505073767129	1.85333289523541	-1.17917133793318	0.308622098165735	-0.84789936340068	-1.02241993289646	-4.80324579044362	-0.721610255482257	-0.511230595264534	0.109067045676166	0.0293027135161164	-0.824767470550973	-0.224186170553599	1.54998586825332	-0.783596307593844	-0.102495331888913	-0.0695113924909821	0.47526365686534	0.192972624953785	0.0892944402557295	-0.0381175154393554	-0.0130786667793174	-0.159740416846589	0.0207947045054306
0.87	-1.5563401158148	0.335750359500631	0.93102496930794	0.795620475390443	-3.59888782442833	2.14147428551929	-1.14385084679766	0.314675935973943	-0.885967206122478	-1.22113466083831	-4.63623786482993	-0.76682694358343	-0.490640631020083	0.152248209641248	0.0965485804534361	-0.995155062474455	-0.245001547858457	1.37593178473023	-0.814475095458674	-0.100945407819756	-0.069921420719861	0.511876929912923	0.150222619726222	0.0907049162761571	-0.0930881338566261	-0.0064424916929632	-0.188368624972489	0.0192218717319032
0.88	-1.67156166943808	0.21109236797342	0.86075152595601	0.75797870573248	-3.3970727230629	2.35755886686532	-1.13192119718891	0.352607189958037	-0.951617760919112	-1.35548879970201	-4.46032134535255	-0.77639748489209	-0.489734110948964	0.238643473336461	0.17726530951565	-1.13856976956409	-0.255956238439706	1.17165611934926	-0.854349587068693	-0.0915106570581576	-0.0652495887196599	0.528545798034139	0.124911987459832	0.100884232568935	-0.154480711859098	-0.0011555900147721	-0.219468700879172	0.0171084908297923
0.89	-1.8493375139839	0.12346659282354	0.80439638791602	0.843379234672229	-3.18949585806369	2.45031134655354	-1.1308531548482	0.390922190562365	-1.0619966757413	-1.45425344857078	-4.20456542725436	-0.778768826910438	-0.486200239937687	0.329974990842145	0.247927701275011	-1.10855785784217	-0.268012994727394	0.954193033018963	-0.885705284951748	-0.0857229869369441	-0.0688740558086416	0.503534230823646	0.133316382876239	0.125693375746318	-0.219172799217074	0.0026707956458273	-0.251638393856993	0.014539527320041
0.9	-2.03718432264551	0.0504305752213826	0.629946648981838	0.781252411246586	-3.00734264734308	2.43499343735729	-1.0671048285034	0.38157590801009	-1.15723239387185	-1.41496114052062	-3.85103905304026	-0.747429219823976	-0.478226854181019	0.416979762412547	0.319577287895597	-0.743993991646953	-0.262760048162814	0.730888538148952	-0.920901051843339	-0.0845303567454885	-0.0703609350772285	0.430940432594859	0.148758028894966	0.15803525645731	-0.282578403576896	0.0050905354152322	-0.282841526798672	0.0116923052822528
0.91	-2.16295170219821	-0.129555502340456	0.405966245047131	0.475248421323102	-2.78798819667876	2.33242412364891	-0.953218953637071	0.37591686150019	-1.25079573078613	-1.24383805476957	-3.40708366206773	-0.67782070785234	-0.511204523661676	0.524945313109818	0.353576761715271	-0.0773163522652845	-0.255859437942426	0.557840944207904	-0.956737481136778	-0.0821729823726399	-0.0593139579041861	0.339011038779208	0.154094708344318	0.187995465577859	-0.339589365492128	0.0062718393876711	-0.310821505996907	0.0088148211815042
0.92	-2.13792462237779	-0.376233451942033	0.0948913894712376	0.288898626603913	-2.41878440315778	2.04782258434215	-0.882055506866228	0.380902867819458	-1.26880107355877	-1.09636462291219	-2.93809678821145	-0.62288229068438	-0.597879612302842	0.615257919087175	0.363465358276165	0.706956082902165	-0.237292382341751	0.465572071004188	-1.0046303639356	-0.0979253980604416	-0.0568590741564731	0.256802671838711	0.107558718957809	0.211315348768686	-0.38435934125605	0.006246979736237	-0.332942181061989	0.0061987303434276
0.93	-2.11882064884327	-0.551870021873575	-0.115828054474895	0.234473074926075	-1.83098607586794	1.56542696861	-0.848381514716308	0.383954961854189	-1.31222945957266	-0.865423411922732	-2.40305998269446	-0.536602768184431	-0.711429206171925	0.711366303904943	0.347401820435905	1.44544854568347	-0.234504156911848	0.383952156021978	-1.04428280285544	-0.112950463528862	-0.0517658576979591	0.207734026583047	0.060972945862036	0.229324573980239	-0.411750012438651	0.0049940877656758	-0.346860369275212	0.0041460691460183
0.94	-2.31956825410435	-0.551469404587223	-0.138667516295785	0.281976145648759	-1.33062813203817	1.03145642159736	-0.773358853380587	0.429694331334894	-1.3826162986095	-0.598206865760413	-1.81573264981066	-0.395771525095389	-0.808271931709232	0.82964069905761	0.31218131799037	1.73720668028082	-0.253468982245294	0.288993723529569	-1.07405658768207	-0.124008158458456	-0.0341593348425822	0.158503418652732	0.0261324636138932	0.240687136397973	-0.418297469922002	0.0024158052046498	-0.350940243462095	0.0028989834215844
0.95	-2.34910315359164	-0.447509623477418	-0.303027326059625	0.110273432946971	-0.886273926278987	0.517422596224224	-0.645241405113178	0.489652073634331	-1.42323214009797	-0.313443122675106	-1.1224414667267	-0.228842478047698	-0.838995323855298	0.910633995345277	0.292887106259962	1.50096363834731	-0.278224080971539	0.205052950443109	-1.11078165574407	-0.128602985909611	0.0004049551231224	0.071459214543744	0.0346862721844689	0.260531698000019	-0.400703973501378	-0.0016992660368658	-0.343514696849769	0.0026878195847304
0.96	-2.3664981663022	-0.394254143259144	-0.435807408425419	0.0345772184969255	-0.333742892455955	0.115209070150225	-0.599648080333653	0.545021363159528	-1.41585814171898	-0.155533730994176	-0.475575244180359	-0.0735628361237029	-0.815104834605419	0.894913149779695	0.27980524488876	0.917117018584556	-0.304587548754808	0.155676739824359	-1.14884099161457	-0.129869843374235	0.0238375829181845	-0.0164181846540553	0.08870686065975	0.280872273621782	-0.359651711829764	-0.0073195059031014	-0.324684435678817	0.0035598437111455
0.97	-2.33127804542592	-0.263774512531469	-0.52720814943567	0.0441902513165094	0.196572574086975	-0.11467560648286	-0.589610667290859	0.53977534526411	-1.43715559837344	-0.153676617039367	0.230449533522842	0.110651569985081	-0.776537659594281	0.835929438022538	0.249426015908671	0.359369756544701	-0.326618983599147	0.12455104023958	-1.18961724571665	-0.142875311926021	0.0323984247975708	-0.0219496183525093	0.1053336886177	0.304475691664763	-0.298068291730222	-0.0141621476423606	-0.295527545882373	0.0054376580488894
0.98	-2.24719176859698	-0.185761363336023	-0.533000354121017	0.0034292586058232	0.871843120890622	-0.269825776283396	-0.563801391037395	0.511231472249304	-1.39526872524369	-0.0254424604866431	0.814030374106369	0.257800999082694	-0.746898286926336	0.791114804920331	0.216297395495514	-0.125195622486032	-0.347249360551698	0.118682988490932	-1.18679721580721	-0.121710784496249	0.0967759849416279	-0.136097400937055	0.161225193494867	0.311802228759898	-0.220126073896825	-0.0216556638597608	-0.257578580232544	0.0081729024498854
0.99	-2.35726232895345	-0.0752607936384392	-0.7051930658082	-0.175240235947614	1.43015769381761	-0.365310820337367	-0.527453137841639	0.485034558333718	-1.41251526529002	0.074482299128751	1.38222691455618	0.490106641342317	-0.728989200593422	0.862235145362364	0.164912158598004	-0.33007618137356	-0.342982970848879	0.0343065073788915	-1.21293500519939	-0.121438728529669	0.0946480680201257	-0.260671670824914	0.221296322840248	0.284722682968098	-0.2295283911607686	0.0172406681927434	-0.2147133251924773	0.0358224664293145
1.0	-2.39391427567707	-0.850076335616548	-1.68858989094501	-0.693630069361218	2.58519828838643	-0.657529708033011	-0.565616187757834	0.51245039203429	-1.73966875661029	-0.266921265492319	1.95062585448197	0.838861493499614	-0.7626531013535	0.972425999098537	0.180079919302369	-0.330233661169822	-0.355626115345128	0.0904259512457102	-1.24850250533165	-0.106078804565833	0.103109359943532	-0.110768540252666	0.0895949430636764	0.344196526523736	-0.2389307084247123	0.0561370002452476	-0.1718480701524106	0.0634720304087436
0.0	-2.15140568507916	-0.467619611950341	-0.812843224846777	-0.148122542500709	1.84755898886635	-0.156699860172962	-0.592253526908879	0.669997723946774	-1.1342222718446	-0.449265533491279	1.67992443873795	0.436267230958731	-0.55651548466277	0.291746279666978	0.191367598942819	0.662057850218716	-0.207703336367955	-0.44862661901828	-1.24539549203702	-0.0911818768755058	0.192079341171016	-0.433668805139975	0.0454880923267209	0.414114892549957	-0.248333025688656	0.0950333322977519	-0.128982815112344	0.0911215943881727
0.01	-1.67123579320894	0.120956396661151	-0.271954817873998	0.0990891475236006	3.84341875680013	-1.65043470386703	-1.36542495320139	0.837225162440591	-0.552371251630863	-0.401177672209255	1.94748296382254	0.765317906007823	-0.519217289038586	0.325285110902471	-0.0241166847241163	1.41754204848654	-0.0802885592386905	-0.566942200304379	-1.22553993519548	-0.0870822544547219	0.173307494371117	-0.400111648010729	0.0257412387262658	0.395891257314428	-0.324898143004259	0.0992678397263939	-0.0604920365143066	0.129108695359423
0.02	-1.85143971359859	1.49247740870277	3.84169995764506	-0.390246478272522	3.61048964774025	-1.84516070964194	-2.14421306338631	-0.118038354972853	-0.465647088522008	-0.064522515923914	2.51400412392008	0.833928695929397	-0.882603280991468	0.83079390597735	-0.114929129551154	1.9599416923247	0.140740507678056	-0.445905622233488	-1.25902713481662	-0.0791599411223161	0.116913076772156	-0.374989795808119	0.0579541703427775	0.361730580748251	-0.401535086199233	0.0914820244714199	0.0265217197600373	0.161566823752294
0.03	1.11730796983224	0.217458738115831	1.84304933566736	-2.52523724887217	0.736747966048071	-0.326455721853601	-1.54248603052171	-0.25327739569457	0.764390569771555	1.15998472935832	2.59698810355135	0.512599472480548	-1.47074481142066	1.10295972406748	0.311358045672184	1.98995543965882	0.248152867001796	-0.151465127188028	-1.30560833160015	-0.097644132494081	0.0029576288483123	-0.384819167584444	0.069434037717665	0.31502043294395	-0.444386008714472	0.0641822842344032	0.146645828378256	0.182266262294948
0.04	0.0883977449296095	0.430613708307015	0.827996432177723	-2.09485157760284	1.67251691835918	-0.693910182478157	-0.751146594592818	0.171538722784086	0.172770322144586	-0.252873016737052	2.24329087655756	0.65246245678251	-1.77918498608405	0.587963113158783	0.357014379086222	0.515371120465856	0.286525349088652	-0.451359394258484	-1.31154095062449	-0.110616763322197	-0.0795038270651243	-0.283597246390488	-0.0929135079999359	0.27456245915872	-0.451827388352545	0.0193580482640644	0.29877653604192	0.189841696806786
0.05	-1.87778120751208	-0.124677550111105	1.84806595797229	-1.60704871274512	-0.269786205484592	-0.570298922419795	-0.590996726992085	0.7086476805426	-0.837694221007277	-0.297252997051217	2.32665299048716	0.570509179595296	-1.22901062797643	0.33756699226017	-0.136385345194922	0.141937779373091	0.406889197737313	-1.04646761435145	-1.32569602811337	-0.0508791826990245	-0.11750034292678	-0.152462676751237	-0.385068417164083	0.230600229688664	-0.445930387242327	-0.0356728197225704	0.469287090049403	0.184275349852908
0.06	-0.98594035118682	0.925049034415898	0.443840301493096	-0.860607133516001	-0.380476276774829	-0.203944621089832	-0.829032316876853	0.366718559449119	-0.835705731296754	0.151460571386058	2.20964333028094	0.26544949351635	-0.439195288239256	0.246443005063262	-0.357516687455399	0.225047089791371	0.0149561525556913	-1.34862369684356	-1.31167094701771	0.0417288462404579	-0.193165771646331	-0.1840365287865	-0.499165667717671	0.247338824650235	-0.451249843108363	-0.0913974923841387	0.637919777107271	0.16781566944786
0.07	-0.582090948448126	0.071132445632416	1.07690366568741	-1.13360015351575	-0.477935793571188	0.103075999169396	-1.07917532554633	0.579376417884709	-0.481120118158958	-0.0317373808024603	2.22204766396513	0.302004832349137	-0.373168342270777	-0.13669884246771	-0.0682818482290266	-0.157083997716162	-0.690971545982465	-1.81332670807057	-1.30055330253603	0.0913652916013081	-0.273473633181224	-0.295605510978561	-0.322336705864817	0.300885962793109	-0.477790529318471	-0.142372570712469	0.789386798521971	0.142366491923341
0.08	-0.431234715931507	0.161470683962272	0.933839201606419	-0.567614759996629	-0.542456889302407	-0.021424891497491	-1.09717055520537	0.28022010162629	-0.468086194721613	-1.76553183010774	2.29344159677057	0.393563592032981	-0.684183163890383	0.49261428762434	0.0705874332551326	-0.441951977967089	-0.855745924325171	-1.86915555733873	-1.22681920536781	0.133873873785351	-0.320308165370547	-0.37714260674747	-0.0155423812710638	0.325845547152628	-0.517776839588974	-0.188192343793537	0.916364591000012	0.109806327140295
0.09	-0.227186891371203	0.137328161403698	0.99984180889306	-0.470671071100192	-0.347236398285137	0.0606140384981486	-1.01348961848432	-0.280368952742358	-0.337407381199126	-0.458598055998278	1.94646177759543	0.2827002513901	-1.10499873310292	-0.123172285718662	0.159488288378411	0.149305964747808	-0.385051523492874	-1.99009966902322	-1.0777752984261	0.155328314755979	-0.271976939921999	-0.482238637169448	0.169547498884057	0.289470886763876	-0.556564105744816	-0.230872801804189	1.0159655117925	0.0712662818438453
0.1	-0.350718068670655	0.211902929761737	0.903547381166002	-0.246469284334517	-0.283182362390497	0.0129623532279314	-0.983513997726772	0.16097180637302	-0.374555065086457	-0.203826285019031	1.67993809223427	0.432893226679888	-1.28854677211154	-0.311648944017022	0.556925015628481	0.100686566199893	-0.174015993584435	-1.90630403458853	-0.990781894851898	0.168375703815152	-0.266769479061706	-0.497193873318908	0.252994813666834	0.163526179212643	-0.58387217307144	-0.272505357984017	1.08773153778996	0.027786134444825
0.11	-0.306255440867517	0.181795013039037	0.920572378564474	-0.175085462644117	-0.221808657395244	-0.010249662884177	-1.01160593576339	0.150610104958069	-0.48577911367614	-0.158723390325007	1.45611020477284	0.450018219139546	-1.30496323101786	-0.230347859325978	0.469406367686805	-0.0216148322974878	0.0074821346853812	-1.60736415896325	-0.978834755016972	0.167222530422606	-0.377153553865568	-0.407916164346094	0.253032487292139	0.0844403735757928	-0.597070361332478	-0.313957416675315	1.13241026767597	-0.0194480765854992
0.12	-0.298186083078487	0.200143730659241	0.915100054848228	-0.0175584064281183	-0.176219178589097	-0.0038075091291382	-1.0387185520522	0.0293005472962143	-0.376953105437184	-0.0198715207100889	1.32036402823181	0.502894695055734	-1.23871356048665	-0.0575935563146621	0.0769643043276952	-0.274841657272648	0.154942920368199	-1.39946184438378	-0.961207426585007	0.148135392586155	-0.446553557297028	-0.31464831875389	0.154608322948008	0.0812343924764443	-0.596712100126192	-0.354510479061383	1.1508985973077	-0.0693818106041226
0.13	-0.325451377282524	0.263169910428582	0.908803828967441	0.0237326615626746	-0.15136395879101	-0.0093797586647626	-0.993010514117013	0.222068040791105	-0.399495260671417	0.260665795650638	1.12868134840875	0.498823170607694	-1.0789848788698	0.252511482522216	-0.139568079862169	0.147294170105505	0.183105460137248	-1.43273293020063	-0.963300258195927	0.131205982773879	-0.448338748559822	-0.257275747154279	0.0685891126621786	0.0006020246128388	-0.585486009424095	-0.39201419905464	1.14595922119574	-0.121094760124487
0.14	-0.313575530564965	0.288878162136185	0.920824749595145	0.0332520827651024	-0.138821468046765	-0.0034124422918302	-0.984050792018821	0.330803106443487	-0.33818150798497	-0.0384616805239037	1.0282734922144	0.511437162117166	-1.04073085502435	0.147723927236986	-0.153245245904478	0.427649194139145	0.203619740159955	-1.80437705437768	-1.03733543777784	0.172305227769046	-0.427961249033342	-0.219332903321805	0.0108552759825172	0.024233760511571	-0.565650031273316	-0.423721861486136	1.11884180696855	-0.174178203554511
0.15	-0.28885243295475	0.284312370756437	0.936059293315057	0.0474088666431759	-0.114561137023063	-0.0172313296331892	-1.03443200075458	0.341320684106062	-0.31216360769362	-0.545142749183182	0.846848250397953	0.44119168977492	-1.05341919136692	0.0487984252988906	-0.0685145390051118	0.0438058361996407	0.0813100141148473	-2.00965512705053	-1.04766509568593	0.123862676621979	-0.380126940502009	-0.0843300706942281	-0.0766077076036031	0.0484825328711982	-0.53933392655425	-0.448185123097574	1.07337087207425	-0.228307656199149
0.16	-0.262584980623478	0.281318861286954	0.9305023611455	0.0781504389954598	-0.0719163080219571	-0.0308819382090904	-1.05453894889664	0.205380278421522	-0.279587762202254	-0.499255763550549	0.658912410959998	0.370055975379584	-1.04355498468539	0.0976771647178675	0.0286607899525289	-0.587064494505622	0.0058619740253241	-1.9979084214498	-1.06671935113298	0.0887632974662586	-0.279196983392319	0.0454010753137304	-0.1647363953213	0.0008659847426733	-0.507770515957394	-0.464546316259486	1.01181474757561	-0.283288057793014
0.17	-0.266684049352044	0.284879707947018	0.914458012869212	0.107586711721968	-0.0358786342973798	-0.0635362075608158	-1.00881310633296	0.227134769738175	-0.285473644625018	-0.179643124026531	0.480027594474954	0.320409247502451	-1.00186642214302	0.132625015103723	0.117894728643554	-0.834953590046319	0.0154072737773754	-2.00046313714378	-1.05966899074959	0.0527421246990757	-0.198082156802841	0.0290742622279369	-0.108688318781452	-0.0250338340617892	-0.473828019036579	-0.474147068154564	0.938336586796158	-0.338754303181906
0.18	-0.263259616004959	0.274232956110342	0.904015204286597	0.13899920345285	-0.003185293613173	-0.102105962975601	-0.989709674532155	0.222759775033657	-0.288165753151347	0.155483931646797	0.343027512379529	0.319045896365066	-0.963220996659045	0.130129491730693	0.194707083942359	-0.885532445238903	0.0522889714956628	-2.03531192857768	-1.04183185114252	0.0604512593865419	-0.208760483362604	-0.0176858979461536	-0.0139427371728974	-0.0960612396684605	-0.440404894721177	-0.478176938407543	0.855166984981164	-0.394320988284259
0.19	-0.269800198342963	0.266368209959219	0.902737863254755	0.167159425490708	0.0251770500301625	-0.122140601209238	-0.991042321771271	0.262845199632766	-0.287950005427423	0.359014830391098	0.238963257969164	0.317737201668584	-0.937311447425088	0.119566652330342	0.253450707976469	-0.910799573600467	0.0958891161725077	-2.05933390492187	-1.0062983303795	0.0835597158876484	-0.260446761865887	-0.0121702312585846	-0.0934375541433564	-0.135735771029883	-0.409372635564432	-0.47894468724437	0.766040142633797	-0.449502049268818
0.2	-0.260457291474408	0.302257876277223	0.912810861666948	0.182746662560714	0.0706309146714211	-0.12546639863239	-1.01730400315293	0.318171042729463	-0.236698585037992	0.39629662465777	0.182643839236068	0.269849725613903	-0.927274072037101	0.117019668205302	0.293311240399683	-0.892080805474559	0.166645033325683	-2.08542848203241	-0.959377411114269	0.110343019966461	-0.246051230503739	-0.0571069834079083	-0.162586915617977	-0.134158447332438	-0.381167388121634	-0.477715065764571	0.674194959063936	-0.503596788139111
0.21	-0.256359500952903	0.31287993946248	0.912486194928737	0.176521026487059	0.109994203814344	-0.136214952083681	-1.02823625921778	0.324558664347575	-0.204367389145452	0.285941004762422	0.142142385373658	0.220394856649046	-0.944551919185234	0.129653261740426	0.307695797744778	-0.815451546730805	0.215187347906283	-2.10804329482942	-0.908163280590063	0.114027312807177	-0.231273398920618	-0.182194656971975	-0.0682504414471816	-0.146980322482409	-0.354656423321495	-0.475016124719264	0.583592888940615	-0.555758966771066
0.22	-0.285982514990534	0.315392976342689	0.914955159051301	0.147826004144625	0.170054347625519	-0.136439191594065	-1.01553427683239	0.317715514022398	-0.21460342412638	0.24514172138434	0.123923710795927	0.159708590048097	-0.967655769668778	0.145612838554185	0.329069615407159	-0.716696883050677	0.255289554675172	-2.09074946252956	-0.865299059117944	0.105489082516794	-0.217211664503615	-0.277563810828117	0.0522401872804196	-0.181041181804131	-0.328634984505245	-0.470412218849952	0.498170419254618	-0.604599347851333
0.23	-0.271657023973805	0.335964024070229	0.913596205452381	0.129010273901024	0.225407613264565	-0.147810472928529	-1.00973097193462	0.291864940514267	-0.189696023429351	0.28863558317792	0.128587823791374	0.145777136912098	-0.98196197598224	0.126422034331702	0.334402233674824	-0.540089332690217	0.256940132077433	-2.08348053517053	-0.8185914651951	0.112005438732143	-0.202370863126204	-0.352941129132325	0.154585157412591	-0.171646084703568	-0.301950606589454	-0.463412262986292	0.421003145729119	-0.648730519826433
0.24	-0.278863305485275	0.316243899220781	0.911361480103132	0.114642164245735	0.287467150000366	-0.193795072647989	-1.01720359981786	0.28315789140774	-0.208367239760186	0.419756370527745	0.113678714288239	0.144864849300647	-0.986827053118606	0.107774782233972	0.296478120274545	-0.357938241556287	0.256807648696563	-2.13454719847624	-0.788648358774598	0.126338184888147	-0.188647320104732	-0.385507477879936	0.191466094316244	-0.126181481365928	-0.273968162041791	-0.453592182451146	0.354557366808246	-0.686590079108447
0.25	-0.502510297937897	0.35180349214357	0.841550786116511	0.129771534884332	0.375959538351264	-0.228399446338489	-0.998363380326221	0.34950237162233	-0.317702313964182	0.409976778844994	0.110597306388792	0.18445614491606	-0.984770728914374	0.11674088442296	0.211568307783739	-0.274095601920725	0.267831852805712	-2.17775092438178	-0.784032406111462	0.131022451961517	-0.150257057913059	-0.399294450926869	0.219774911325409	-0.0813013656873979	-0.244940412676455	-0.440876794434637	0.299432603594012	-0.717425093177294
0.26	-0.145356879939353	0.314052507031316	0.96136852853504	0.136532146574541	0.409129754527824	-0.269019561554837	-1.0136134308907	0.221950599294762	-0.0941809849795585	0.556529708220214	0.119941457542479	0.153496709408345	-0.933319066622911	0.0971796333604133	0.136027435884377	-0.354352686464418	0.330258658694843	-2.12882941129451	-0.775637575339581	0.119884538884204	-0.146345865090701	-0.395855631269315	0.241094877199791	-0.0642998684087001	-0.214244555393267	-0.425739543141903	0.255727895186837	-0.741139495428378
0.27	-0.260768752914024	0.315777564957305	0.924327457788011	0.141236935958318	0.499418066229862	-0.312234471414541	-1.03988234511394	0.223692706143272	-0.202287756546802	0.557860156994085	0.0138181166071417	0.1821153524101	-0.951248595808653	0.0791481911893133	0.132029240970351	-0.397911856281271	0.328746393515325	-2.14061697348622	-0.764474652167187	0.102149000892577	-0.150453527186078	-0.383954934310513	0.198025945818655	-0.0458407410247471	-0.180457891140084	-0.409666202684072	0.222829906879794	-0.758249501560243
0.28	-0.283380691523861	0.29956360577249	0.921482394546381	0.157680616129298	0.60578587586695	-0.380650727908169	-1.07814371744765	0.282902626264829	-0.236954388019818	0.645098099826969	-0.0047817279735044	0.187161537830779	-0.999074259651896	0.0497284304050643	0.0896895130341051	-0.559907299703203	0.300012935543722	-2.19178923442311	-0.764818036658256	0.0930911950680389	-0.141784754050288	-0.394040101453324	0.147136060025055	-0.0436904966027125	-0.143994406164602	-0.39471876314861	0.198293216588626	-0.769985373205714
0.29	-0.27365439477671	0.270238005320062	0.915719711550864	0.178266541688564	0.690159457786765	-0.434995757918329	-0.999802427030574	0.18765809424968	-0.213395207727737	0.739025845826278	-0.0217041215583205	0.207233633141557	-1.03961217292796	0.0329281396214056	0.0486625826689994	-0.760127514991654	0.280541229611714	-2.20571457224978	-0.765791339494705	0.0857731616584693	-0.120995395101828	-0.399801660046344	0.142416804580451	-0.0563532305639153	-0.105903662500089	-0.383391402025577	0.179511561279976	-0.777949832238402
0.3	-0.326498774679343	0.243011482821445	0.907706126646858	0.200231893553048	0.736822617362303	-0.424706289711323	-0.970536135733044	0.180631870729747	-0.234656843558028	0.835052166041671	-0.0382787731122743	0.196217614203989	-1.01790134372974	0.0190894031459786	0.0396708738142335	-0.928449835682791	0.264547801005318	-2.21205303861488	-0.758418240545642	0.0809671116006806	-0.097570981888731	-0.38543425083464	0.159631481728727	-0.0721760939617188	-0.0670843466679416	-0.377972711362378	0.163989579470279	-0.784268329616851
0.31	-0.342110630431354	0.239072124839697	0.888087765153784	0.236477236763306	0.749321058637197	-0.385317955557577	-0.940832856732497	0.179711347404008	-0.220376255055081	0.858430595791923	-0.0034785239079193	0.208988525565598	-0.942400069388867	-0.0154633673379898	0.0252686938054075	-1.07397375923472	0.264533009730357	-2.22978515353457	-0.752956667413358	0.0697859783061823	-0.0904708253654046	-0.358139938630817	0.215911165063491	-0.0790444631121963	-0.0279256983118559	-0.380541955339565	0.150182896031618	-0.79094601220821
0.32	-0.335142857149494	0.241260935476197	0.891674498431146	0.243752276661977	0.743734013575037	-0.32341352133649	-0.90168882660603	0.189369206019169	-0.192082740561272	0.849242317952258	0.0232954394611663	0.188831834134816	-0.846004783069582	-0.0445996089239576	0.0376229575104333	-1.16512014901075	0.27366780718857	-2.2456649686997	-0.749956465367044	0.0580226959840824	-0.0807128079501568	-0.310790417906833	0.257980727801415	-0.0979042673013113	0.0118900866380687	-0.390994453367998	0.137151413316621	-0.799675506984388
0.33	-0.359630740145671	0.280991888950238	0.868859647352657	0.21549806948339	0.746103615543019	-0.267153787140693	-0.92441596072009	0.242968899407415	-0.168315922385246	0.71973599212056	0.0842271789340629	0.162831751609996	-0.84046841735854	-0.0474979972820465	0.0412982622133513	-1.23603083679295	0.270430018141517	-2.22941981985676	-0.752242340672955	0.0470729623403365	-0.0819487078878701	-0.262037152005477	0.243242991911459	-0.121046131438745	0.0532616276389916	-0.408307991228485	0.124568882019157	-0.811967548581483
0.34	-0.353809973815056	0.317449722419032	0.862603919853735	0.180233317908754	0.747682988807584	-0.256434766861797	-0.942157897665432	0.315691153400153	-0.159818759035625	0.485254075435104	0.130348942653578	0.138194755931149	-0.867205527806972	-0.0486214292453021	0.0512340645691488	-1.34179398939934	0.289199640741468	-2.12131719241314	-0.754500815570765	0.031455314191926	-0.0733747698159804	-0.185675852776553	0.215259407822783	-0.154203177037117	0.0968138234842754	-0.429155823283084	0.112179887454341	-0.828430621807167
0.35	-0.360582907047936	0.324384257226527	0.850440079113878	0.153382676076847	0.766944717522398	-0.275503121985026	-0.928173507498329	0.284078640376172	-0.152414933749326	0.472436958282094	0.170831049180702	0.127527780167048	-0.923710445185239	-0.0348716118028194	0.0752091698547645	-1.3029895308376	0.35764371795027	-1.99194260654216	-0.763132701567828	0.0264245065073154	-0.078810192400904	-0.154285152150663	0.25879899729921	-0.186113239745245	0.14314620449792	-0.450010358749336	0.0997828061930274	-0.849856150164712
0.36	-0.377737261304246	0.336009495232706	0.841747567097034	0.136003609783959	0.779089122650972	-0.297801156951171	-0.928485095217243	0.292261700396856	-0.147581655693825	0.524350402535038	0.216925861629319	0.131383417330644	-0.971712819620381	-0.0476524464795763	0.135183770431654	-1.18273744808717	0.426985184951852	-1.78150006720124	-0.78891372878563	0.0272808505467045	-0.0906186929889712	-0.19176230534718	0.367815665735244	-0.195427256355383	0.19180189492342	-0.467875490853066	0.0871597875706732	-0.875992919009298
0.37	-0.373844389811901	0.314515346754548	0.855008318648375	0.117668528533554	0.799482242125755	-0.318097751171143	-0.940216418154362	0.284427429602923	-0.133536187082107	0.523043923755448	0.282585361364751	0.139352878924561	-1.02122030011715	-0.0631617791760013	0.199768734606263	-1.07156932591469	0.487711341380173	-1.61709146445702	-0.827299086205377	0.02936634915546	-0.0991449687079943	-0.232382488233509	0.4630355012326	-0.164305228255265	0.242142100512942	-0.481208523407603	0.0743561878185868	-0.906824147225937
0.38	-0.385467548883503	0.292621253705891	0.855563592939584	0.105928194115029	0.863147989614273	-0.330562351844378	-0.976685450550302	0.246442745606872	-0.146357209167554	0.502010788058978	0.344402895285405	0.117957186867643	-1.0427719046503	-0.109920249846195	0.251947575143186	-1.06166640867605	0.538498929641077	-1.42815222181032	-0.86147827127989	0.0402196875729416	-0.111672906460439	-0.255344217558267	0.50253701210022	-0.0958069357129235	0.293246584649953	-0.490766478061056	0.061934026039823	-0.941429685990609
0.39	-0.390889489347382	0.271287015071413	0.859381003889047	0.0759847179608668	0.94849360268632	-0.306601649390919	-1.00634629254077	0.195562969045395	-0.119510988548919	0.469697491680988	0.460000198092625	0.103626737116352	-1.08985050572118	-0.161902538369614	0.305673489490741	-1.23180120457909	0.530617497621589	-1.26690129802803	-0.901603131951076	0.0288037099426192	-0.088943172501188	-0.171372168029151	0.477234438068052	-0.117499896856778	0.344364288334999	-0.497975133712585	0.0509755144233965	-0.978885904632839
0.4	-0.391577605365504	0.243998845675499	0.876913937442142	0.0462621078286671	1.06070765303352	-0.251357479257338	-1.00393606656896	0.162304955261245	-0.099174453307305	0.341181952055183	0.602630789654912	0.0879153438148511	-1.10565301283006	-0.181075773195165	0.364990263394556	-1.36418947881559	0.487737106789835	-1.19146078038321	-0.946554805234086	0.0122440860256433	-0.0920481388117622	-0.0940629680837182	0.463481949034053	-0.136001531680295	0.394834196064844	-0.50432469582051	0.0427258532366981	-1.01780240583838
0.41	-0.392720079486496	0.230558972225627	0.898783880787768	0.0133598514836527	1.19813097934015	-0.163374352869198	-1.02770788796288	0.173366241382828	-0.0742101911748998	0.141157113832863	0.764472875615772	0.0517984346883132	-1.13088293491382	-0.115999271841058	0.391863013116228	-1.22946790177746	0.423229806899149	-1.2125679037937	-1.028815249318	-0.0018797746076206	-0.0905992803271465	-0.0380384398314043	0.136517431283237	-0.34983510832064	0.443841592767473	-0.510128622252224	0.0385100619029421	-1.05664785142149
0.42	-0.430098633697969	0.293538802135664	0.884858811341488	-0.0021059446195985	1.34606918938705	-0.101803906024573	-1.04833762890561	0.224274209457648	-0.0737466301941771	-0.0463850776845186	0.93958342969976	0.0107787077752772	-1.16830861703787	-0.0271492646336244	0.382368725934833	-0.937473734654189	0.388262852854956	-1.25322189700815	-0.937142493696799	0.0035664188396688	-0.0997495903688301	0.116204312935959	-0.159787199891504	-0.253221943014194	0.490523420980633	-0.514054239866406	0.0393150855673621	-1.09373263636091
0.43	-0.424497271131487	0.339621465400709	0.881344673124565	-0.0319511507950727	1.48666984072966	-0.0887505506905889	-1.059270379125	0.265428378270254	-0.0492435684288602	-0.116429794289459	1.10293582410862	0.0043866640485604	-1.16885894126549	0.111313995117304	0.390020452625745	-0.653763027253797	0.324768667654668	-1.00546609764309	-1.04369215948737	0.0336553873336996	-0.0590022295824198	0.0327320636580039	0.107157937595652	-0.22057236479572	0.534308555163405	-0.51362814093397	0.0461310771291142	-1.12724183361655
0.44	-0.423543238141741	0.347393820744119	0.8779452695362	-0.0821496670958536	1.64141752833126	-0.124174002958297	-1.06735569732305	0.304406882542204	-0.0377076343510055	-0.15159303689831	1.27047528089438	-0.0002398947293067	-1.16588478450522	0.15163136381585	0.336063564944984	-0.512286805039776	0.279376274642956	-0.889945702551583	-1.07530983079955	0.0586359035484471	-0.0772562430761609	0.0304739368850445	0.311122206110502	-0.285872554699238	0.575237273443198	-0.50662735011789	0.0601014372755533	-1.15525684911928
0.45	-0.436986243106979	0.383206122919211	0.865710590270037	-0.127994492927656	1.80917302765336	-0.167624628553561	-1.07714586578034	0.292073924311112	-0.0118026418698412	-0.121883404663786	1.45461307873482	0.0005308729913494	-1.15440999997583	0.177316031450478	0.262354999304318	-0.563744284055016	0.214937435383652	-0.781134965140369	-1.12496114073717	0.0701170571582466	-0.0857273814774252	0.185427217896914	0.286862278842374	-0.348135442231288	0.614011099476384	-0.492139936960432	0.0821901255539555	-1.1760525020466
0.46	-0.46003775919705	0.372621848026635	0.868128724370974	-0.159841116737595	2.0185089265355	-0.24854845626267	-1.09539130213194	0.273021008987482	-0.0123733720293224	-0.100038757533463	1.63897855423964	0.024141883996513	-1.16972560449546	0.191261129141666	0.170393995370665	-0.670938127647651	0.135198648463719	-0.671607844395594	-1.15885372089962	0.0462695942599692	-0.0707868737687377	0.279791794031623	0.194343436954422	-0.507140005840731	0.651411144609207	-0.470030206545213	0.11335989285221	-1.18779202320121
0.47	-0.468080456529038	0.335225255207479	0.869879143753119	-0.213363737049941	2.25822620624108	-0.302420027112571	-1.1207554490631	0.234708695406632	-0.032985747041752	-0.151177467348715	1.83534735869	0.0475730489748076	-1.1712166216928	0.213958014866502	0.086330709855156	-0.6736553354628	0.0603457508643508	-0.556758795951557	-1.1530289374164	0.0443951107487088	-0.0185507503799152	0.20596173384421	0.210952890889731	-0.497441851060126	0.687567116615411	-0.441549509992056	0.153049471029685	-1.18953959264548
0.48	-0.471804239870784	0.310565180593476	0.838340451207319	-0.251164317270828	2.54697129910433	-0.333436573213446	-1.12288378181702	0.177128905509196	-0.0649003269573571	-0.139780727971658	2.00570203791984	0.0807545332635687	-1.14037032802795	0.218743270435229	0.0181554331329849	-0.652508038690014	0.0051961965940963	-0.399688529894277	-1.15440619853928	0.0304612591208964	-0.0205841210469013	0.182964847826618	0.216512092413583	-0.293139322627614	0.72107985136562	-0.407798779966636	0.200082544373065	-1.17969543184752
0.49	-0.49236251586868	0.302064408215554	0.861718577335592	-0.321676996191212	2.86346155187874	-0.362049697546077	-1.13467928075615	0.147528801717136	-0.139997428637382	-0.110317744756124	2.14486229564542	0.131115381937985	-1.11729170505965	0.191245539246264	0.0064784231809451	-0.632950206648276	-0.0201026786278525	-0.193909172641153	-1.13044423750787	-0.0200534218560877	0.004415654056218	0.263929050477923	0.108034162812015	-0.298012105054737	0.749307057461797	-0.370023074668584	0.251237273178186	-1.15772692256306
0.5	-0.511168026577877	0.291057422190584	0.856794732187768	-0.412851110496564	3.20397231562884	-0.389028976436166	-1.14982792741734	0.129363669290309	-0.189918592821814	-0.115126114341178	2.27889230070214	0.18785839754792	-1.07508230579463	0.169903717992912	0.0358835931260386	-0.725990636355779	0.0190613638566403	0.0066742830902349	-1.11896898569309	-0.0669220726128214	0.0304639532245971	0.33663327003042	0.034452390575088	-0.347971519848332	0.767469104157269	-0.32805132965805	0.302533080785353	-1.12101474609467
0.51	-0.575921756153836	0.25317361202913	0.805765043329471	-0.545999096328653	3.59109999789238	-0.403206107032626	-1.16146758080804	0.135742089359499	-0.240415439067866	-0.0811467287965208	2.38008092372425	0.227244544992615	-1.06390202991636	0.14888346797271	0.0513014610844678	-0.891439717508622	0.0870418188511617	0.157942522226037	-1.11087494174621	-0.0805363016254836	0.0378725929069063	0.417993699777221	-0.001866573168832	-0.333085733809674	0.772124035975614	-0.281483525639316	0.349473069062451	-1.06861960629677
0.52	-0.572541210236132	0.177621544627097	0.704169848757006	-0.673318742579243	4.07190840069261	-0.488687017305541	-1.21767247603741	0.102151266326002	-0.237674881231312	-0.0497836253374182	2.4525911703152	0.275146091666678	-1.04732566249865	0.11932749641818	0.0546132907370993	-1.00817536040909	0.156442972933809	0.305224764882067	-1.07802423463323	-0.0701792635058225	0.0304826137538921	0.424931787104819	0.0459147594508621	-0.378172034315272	0.759542580652231	-0.229183028062607	0.387105696217136	-0.997810649641573
0.53	-0.892429416918978	0.143279525953844	0.651005837335908	-0.461317299217044	4.74818110256369	-0.648805605794662	-1.24369720033874	0.150278475757067	-0.374958891979121	0.0216445320282854	2.52360326898212	0.354090297131748	-1.03207315978214	0.128156362852228	0.116687074555365	-0.904932548619633	0.197178172892654	0.430670005612449	-1.13623021843273	-0.0366573340541616	-0.0024484902409761	0.468218784733707	0.158476823965358	-0.382760883861354	0.730314212071112	-0.171778173420178	0.412082323335944	-0.909714286981523
0.54	-0.52708189511682	0.268743053483042	1.01405821915157	-0.386977841124989	5.38683547474724	-0.716359920211083	-1.4734908179375	0.153590571479944	-0.0517888317833472	0.21202350773182	2.66207145633971	0.288262989561403	-1.30159222281834	0.0915341099517809	0.265338157873004	-0.560552210366542	0.240894703477503	0.467747345975728	-1.23706964694801	0.0253044371426271	-0.135727082080917	0.57075710361768	0.402470641838908	-0.276353637302189	0.685985352452117	-0.111124390887903	0.420679850632348	-0.805127726428799
0.55	-0.595490027953802	0.447870400252285	1.03936863638084	-0.399844507733492	5.83963276517019	-0.808660210145753	-1.54708398405068	0.144272903375625	0.0316136970508455	0.0987147636510002	2.58550828701981	0.380280057488981	-1.3608857678505	-0.0676454222623056	0.264476471369677	-0.54865365043135	0.277390339699147	0.741843130643114	-1.17470201036311	0.0591740011907409	-0.312178281363554	0.606883225395291	0.520160910730502	-0.15282628084506	0.632740229071513	-0.0512675361710797	0.412753211117297	-0.688363929855874
0.56	-1.04485258514449	0.397392576158398	0.986489919259922	-0.340592495567402	6.20708478201135	-1.0010155652293	-1.54604922976126	0.226231155382189	-0.144871986294247	0.389197668112206	2.49942084968289	0.533924095019464	-1.35655349863106	-0.238557822352856	0.108573559327477	-0.728022732510734	0.226457844323467	1.11160973198607	-1.04855016528866	0.074057718260843	-0.379247902896914	0.302645322207725	0.319939462125967	-0.114122134031965	0.574636975891332	0.0018132543585035	0.387373740187458	-0.564233218897938
0.57	-1.42836089789491	0.378877836263377	1.08901634977178	0.159515406036505	6.3086127967774	-1.18162491935567	-1.67339702226749	0.252092502761895	-0.199196847412214	0.811277415224655	2.59453751346475	0.710926461048169	-1.35315545195221	-0.164427269049098	-0.0410364468458069	-0.0843060887672293	0.132604045412283	1.44881345161904	-1.07245610512596	-0.0478420447322008	-0.485477880550636	-0.025244193556087	0.197499038472946	-0.218083730399765	0.515610016879814	0.0422231514905679	0.346526502394986	-0.438892044609322
0.58	-1.37458445858432	0.481740656843563	1.06661619204055	0.540221856588323	6.32734006115524	-1.414820524551	-1.74814133539079	0.356888882485284	-0.0728780172380224	1.12581390934125	2.71302127719933	0.828505922707513	-1.35740101109769	0.100955296020197	-0.191813011401248	1.14023333843305	0.180125807031759	1.74448916966526	-1.19736751273278	-0.212698615676037	-0.555663915514004	0.260733181365472	0.361373395220198	-0.349573397769243	0.461318413874995	0.0659108995482513	0.294822300744599	-0.31878479026458
0.59	-1.29109464248039	0.548618101357745	1.09823005344523	0.665378760595714	6.3761639169467	-1.69072070162439	-1.65393081975367	0.408045951351253	-0.0193590305665427	1.21315167641868	2.76541693026763	0.826500899305799	-1.36787533892556	0.294909387480753	-0.191943724599052	1.4086598785788	0.380486455813654	2.33231611461376	-1.22147762752278	-0.247776692906816	-0.52897216462338	0.590070791277677	0.340963439572728	-0.310137081968417	0.41718291080024	0.0732559542023877	0.239098776716226	-0.210081953298855
0.6	-1.19719185223459	0.345059447293099	1.06892994641913	0.721737146399129	6.42600112182422	-1.77206939027973	-1.56976535239003	0.351582780799187	-0.0597464464343379	1.21189883644574	2.76047449147063	0.73837901251167	-1.40712485907205	0.11675272366033	-0.0712256793925717	0.823734240583283	0.385598783686542	2.84569000288318	-1.13081532662353	-0.235473194417112	-0.432645415361518	0.612196040603919	0.0421403815230562	-0.282773585085341	0.385578201674239	0.0682893071578928	0.185829314145783	-0.118168478745018
0.61	-1.23506181613551	0.627703973092937	1.28190341639977	0.81114268805039	6.37627882004242	-1.80500983237866	-1.54956740423815	0.443738016461727	-0.0257374283360012	1.4944343915388	2.64600561560978	0.545227252435333	-1.47093946161061	-0.0881996965736332	0.0628948703818468	-0.0031420568705819	0.0514982724578792	2.92123125282282	-1.03215825273974	-0.18580826086004	-0.376729437570454	0.624811456947695	-0.0581483089548718	-0.264195550573518	0.365383011029646	0.0568052635177585	0.140089789411582	-0.0469452370507122
0.62	-1.3049902106677	0.631090310492424	1.56851981267631	0.570781821727202	5.78251559762571	-1.8740427193417	-1.46610175440144	0.563415514364282	0.0037210119677298	1.13427569577985	2.23026406792474	0.46843911570827	-1.4663073987867	-0.269390459944881	0.106003544511832	-0.519849599988188	-0.327908129135003	2.62697455341773	-0.970551682724187	-0.15536541210526	-0.403566504885096	0.622932894799754	0.183586479148036	-0.228623902340296	0.353656342032627	0.0446373953420175	0.105520058222013	0.0028324317189108
0.63	-1.45811260694029	0.625726599492111	2.02382445342065	1.42365995157909	4.67410973306873	-2.01372325864216	-1.19885434858737	0.609973050537123	-0.168689353023036	0.357425399232721	1.64875915714587	0.620615394430676	-1.46403044565334	-0.400117145825556	0.144883853852619	-0.691879163052654	-0.649670919359573	2.36297650313457	-0.983268895087321	-0.133589018888766	-0.448395827917701	0.506205246602899	0.414407695477209	-0.182856879507168	0.34712665175983	0.0356293627784909	0.0842703695864013	0.0319834996156515
0.64	-1.51998862427042	0.546669453847265	2.55191265282647	2.74270313867173	2.52869376688987	-2.14648644665477	-0.914955160306067	0.691318901171557	-0.43491783159315	-0.310947956953065	1.45160453518577	0.642796987532715	-1.47050184821711	-0.497534326863106	0.191915756767801	-0.362400156364444	-0.738766958353389	2.27442069881891	-1.03787043042706	-0.111644505524833	-0.47029527015058	0.410993715700555	0.39223629104163	-0.127888483046204	0.341432307300707	0.0309975505880969	0.0737730167281916	0.0453103928017885
0.65	-1.71147611803123	1.0300115157206	2.80445386828788	2.19202850964132	-0.473891475538848	-2.12739254195947	-0.8157780329128	0.631839106254109	-0.53266113531413	-0.0924593278665461	1.27956474381125	0.370089625298857	-1.45525240747801	-0.496765809907675	0.188344812066096	0.265115396065576	-0.631777072424097	2.22341093651675	-1.06697157114068	-0.0899714398950747	-0.483396639539834	0.3035293241031	0.20328672836231	-0.0500417470799437	0.332844082868726	0.0303812131024503	0.0699127244463832	0.0473449014800107
0.66	-1.0950243279265	1.16088375452091	2.06807049506366	1.57414050713025	-3.29105304998115	-1.57782063874817	-0.993872360455088	0.345394396373729	-0.178742994220776	0.774160203758809	0.745024643796169	-0.001291708558619	-1.42576953354142	-0.359843191600466	0.200089979504437	0.820109823015766	-0.562542407831856	2.21471028728451	-1.07472003951974	-0.0822188875353115	-0.440676108655904	0.259294936658077	0.0059480762314437	7.17530192937752e-05	0.319598065815437	0.0320502294660689	0.0679924232591202	0.0433039959921592
0.67	-0.277531136981218	1.05189077590507	1.13572285844919	1.06578423927204	-4.39391103289339	-1.14704235458448	-1.0109178375144	0.117710117047609	0.0135240432244568	0.868365755165392	0.149458761753581	0.058650478217153	-1.41479304883968	-0.23863426726006	0.168118803894178	1.1936161880818	-0.546113427800755	2.35591897336984	-1.0816020832517	-0.0664896147238437	-0.371977275748124	0.243680464239577	-0.0462700533175598	0.040973381503297	0.301308193740898	0.0343438716649165	0.0649629199363529	0.036400817478845
0.68	-0.0558170611033323	0.934376878188373	0.662194243722372	0.540857931599097	-4.21077259766736	-0.469962248417013	-0.943217619519539	0.0391402793078967	-0.0335291533325718	0.366974096340359	-0.296020572710491	0.236280026660629	-1.37484451836206	-0.200696262750697	0.137492826704739	1.52338520068728	-0.543662660952037	2.5083684042546	-1.04975394025148	-0.0646586929738727	-0.365734575630018	0.191560695583995	0.0687793961948353	0.0408902977396226	0.279722983999063	0.0358081946840681	0.0594879819021491	0.0290733915935718
0.69	-0.10507767276931	0.857955209776131	0.652350809506734	0.0947327057967103	-3.81101744453816	0.107654593463967	-0.836899540593918	-0.0054499878695205	-0.104924307876507	0.461490083196344	-0.758268899344184	0.20817074595079	-1.28397208593265	-0.138638686283987	0.0700414606094374	1.78725925966188	-0.541593227389521	2.56173849343106	-1.0211229674828	-0.0869181740612361	-0.356834491875815	0.199734635574201	0.069176282228466	0.0150048618544006	0.256967180271676	0.0354275585022877	0.0512880010358027	0.0226237260354044
0.7	-0.257162945825002	0.714561412459783	0.792650965769172	0.0426567004582403	-3.69262130491447	0.715007936742487	-0.730559909859241	0.111263855716803	-0.151648482486982	0.865903948839767	-1.24581831330625	0.0498429966270073	-1.19410164165752	-0.0575677274762712	-0.0002074906015971	1.81881542391505	-0.555265936158804	2.55584173514765	-0.985915965900965	-0.122291128917296	-0.342058185713269	0.32024278040752	-0.0515415017180242	0.0074313923460403	0.235446203715288	0.0329281669936038	0.0412214799775471	0.0175755372973711
0.71	-0.351329152751555	0.611832266941639	0.850774268170281	0.114629715168117	-3.9480301145294	1.27056435994632	-0.689686201722814	0.266203830437844	-0.16880416111123	0.59128861707907	-1.61252707293029	-0.0663036328143355	-1.10754760766164	0.0149419715532044	-0.0419464585542309	1.53234237472691	-0.56407356262207	2.53026023578576	-0.921830758775392	-0.125094779133564	-0.293032412775057	0.383583994247916	-0.176982262964563	0.0238020334602763	0.217232083289658	0.0282371055480953	0.0302660846489911	0.0141419610872225
0.72	-0.304894240745836	0.502638902602886	0.762934110992287	0.0224372584848537	-4.19858004441152	1.62439325905164	-0.69864682276544	0.353672778036868	-0.12371200105923	0.152838072635978	-1.94858468921451	-0.194741400021669	-1.03237358448123	0.0654535653289192	-0.0497255837273107	1.08833834160097	-0.560056313101372	2.49083283436238	-0.856459002233693	-0.110666390872268	-0.270561487211272	0.40868303780618	-0.155395511142489	0.0368137483710127	0.20338408102911	0.0217804347382474	0.0194814989192522	0.0121338039423821
0.73	-0.318844113982634	0.31755609469441	0.707959729500283	-0.0671444418389172	-4.30175020175482	1.75426955601205	-0.726566253585513	0.301970049887517	-0.129221994039703	-0.535451278137735	-2.31709486415531	-0.264869905843473	-1.00613436536186	0.0893674481130662	-0.0337712802879672	0.635550366357352	-0.561678663389626	2.45841198786814	-0.82034163889372	-0.108511296112551	-0.280045767538296	0.397698479167673	-0.024906889862031	0.0369828635104642	0.194477382832956	0.014022710045243	0.0097175956933593	0.0113480294914352
0.74	-0.30380075760469	0.128446102198085	0.681752722045472	0.0575695636014869	-4.35238961125389	1.71081297052649	-0.75370838415193	0.248603740400207	-0.16093218018833	-0.796361193951495	-2.63610323642122	-0.373634631873145	-0.935512366773198	0.0706942180064797	-0.0244368490436618	0.492070802513381	-0.572519209759978	2.41038899724479	-0.822845697220437	-0.106028579837158	-0.253809317205136	0.398218827391152	-0.021494873808682	0.0505190966139793	0.190132883002694	0.005587010786164	0.0014904941079769	0.0114703873105239
0.75	-0.372595340748188	0.0705212637215581	0.767073938732515	0.525064845964909	-4.29005361223677	1.47416757320524	-0.811272158544549	0.210340518585514	-0.172295122768677	-0.954272099613297	-2.96326837366307	-0.403889346186718	-0.900776428969164	0.0439922298448537	0.0208412467447636	0.609397408699868	-0.598098545679973	2.39127222929872	-0.809547084433248	-0.112610711041354	-0.234717969262003	0.395356539828607	-0.03133412098682	0.0813541651233881	0.18967516999628	-0.0029231399700079	-0.0049169113091513	0.0122361624659578
0.76	-0.47477920259834	0.197557708561783	0.885438883135676	0.665903883426069	-4.38743793951887	1.20404656361653	-0.882219040032596	0.199937488045294	-0.267120844239377	-0.919210421400853	-3.22015584881876	-0.441761146691724	-0.873928821968361	0.0312571680201991	0.0696808646988257	0.771738080138806	-0.590617289608984	2.29574920062727	-0.790812135130618	-0.129498615915807	-0.231172910954582	0.356490464507297	0.0095846975605223	0.09270018495244	0.192105134217181	-0.0109469702730452	-0.0095158822306561	0.0134074233416022
0.77	-0.499793638923711	0.252331151458484	0.924946786821665	0.565319987965865	-4.50891807702139	1.02644052672546	-0.916344008948554	0.170062826820586	-0.277617916877263	-0.765965950674902	-3.49477485959112	-0.499726315267222	-0.874170570351771	-0.0024403480691975	0.101384653657253	0.842107130014261	-0.630500865233636	2.17779799008804	-0.772178629034199	-0.137931105826404	-0.206692386608188	0.343864032297271	0.0731421953468039	0.0766112839480149	0.196355001410759	-0.0180173220320381	-0.0125508102199661	0.0147998517024673
0.78	-0.560852872507306	0.275120276676476	0.948762014794886	0.706898991998348	-4.51894670693279	1.01424849037916	-0.993492670271618	0.106223466801619	-0.323091353271603	-0.700422262640379	-3.77256454208145	-0.555724147739124	-0.870662530695311	-0.0527017104918552	0.0473334826499852	0.890142594309349	-0.701439732532045	2.0781314044745	-0.764602627356785	-0.123627681557817	-0.179906642315165	0.344872213658882	0.109268027781634	0.0751279564391293	0.201400792286647	-0.0237711908807499	-0.0144549303936326	0.0162862730966559
0.79	-0.616671936871402	0.348631724632671	0.968703900450219	0.804933522949901	-4.43119360900136	1.12809088586417	-1.05804115665948	0.0836396758722365	-0.337792732836653	-0.533755438758622	-3.9902130279231	-0.572712626525844	-0.836501379749344	-0.117587888928483	-0.0423033384288017	1.05627356944181	-0.739370328310247	2.07593421709843	-0.761417205264773	-0.121620666318261	-0.176716346233789	0.352576845768427	0.158786453872597	0.0932270763199545	0.206185530360635	-0.0280312536353218	-0.0159088549100821	0.017778832722568
0.8	-0.674957352209322	0.33993575203166	1.0209960867331	0.832423070040949	-4.34983073382761	1.26670616352835	-1.07334678228547	0.0991523732650664	-0.366072260514032	-0.322852915054539	-4.18337394992388	-0.535990532029472	-0.767481299261392	-0.0819105799496936	-0.0964614582021897	1.02527469905524	-0.660436428464202	2.10518582649124	-0.748945927052761	-0.123503783191701	-0.16942389269996	0.389527701685809	0.179845856303272	0.0983132711336038	0.209518124867973	-0.0306566653578353	-0.0177769491429191	0.0192169066087555
0.81	-0.681688037224425	0.306929069860813	1.03367807659463	0.900202401030483	-4.25696742041339	1.42111329414172	-1.08543717407099	0.153700859611532	-0.388467987626552	-0.27468507476694	-4.32647453863273	-0.518870578970491	-0.675085716856802	-0.0054395793933619	-0.104074800742051	0.714734355745226	-0.501985045313716	2.09820645021206	-0.740586945841982	-0.123781911555065	-0.158411338142671	0.398607166333313	0.207711229471692	0.0814005985118902	0.210087838317238	-0.0317221947035408	-0.0210581417727873	0.0205508145414061
0.82	-0.696679523372105	0.304865420968263	1.03404311046492	0.859185910963072	-4.11805522543523	1.49303844758426	-1.1171666503814	0.177711234533266	-0.398954747202224	-0.345254864656304	-4.43557865632212	-0.535305079408757	-0.607552580310253	0.0832725716971439	-0.0653585943483015	0.325737220649169	-0.383769158811555	2.00500955545043	-0.7288963399514	-0.108589820615079	-0.156730724978637	0.414523744301236	0.207089735773553	0.0727370737208595	0.205928329162521	-0.0312022139173806	-0.0270352274747361	0.0217072376948686
0.83	-0.745653279013554	0.25744347053223	1.06972821094109	0.809184483413334	-3.92322944376618	1.52398384452202	-1.15060251483648	0.191210663492234	-0.413546164661253	-0.377204190506186	-4.56375397669984	-0.57050445365279	-0.583044608703842	0.149686275089867	-0.0284260647683545	-0.0919175441472025	-0.305833342200055	1.86792828299752	-0.714096701157212	-0.0971465459253367	-0.150492736669991	0.40469764272592	0.195925085701279	0.0798182808454951	0.195318321546715	-0.0292764721793816	-0.0366974608903528	0.0226109359144807
0.84	-0.840660835542894	0.242668287436092	1.19553082033941	0.919089756918994	-3.81424840746998	1.52651011804474	-1.18829378369741	0.227526523482917	-0.44621731722225	-0.405340603686489	-4.71593258159235	-0.602358852779812	-0.575340055699638	0.174438117456182	0.0008465491667725	-0.446699908562705	-0.298908519838144	1.70994128747949	-0.722932954366086	-0.0840758890917514	-0.127478230213169	0.391586589119423	0.197398640188501	0.098455272846688	0.175397048946732	-0.0259453588363044	-0.0514667155633567	0.0231208891242889
0.85	-0.972487703859744	0.282385264153249	1.29123089098572	1.04385421221879	-3.8111315527819	1.53682115824383	-1.22166466426293	0.262376463115091	-0.497190805155742	-0.469123475741234	-4.82805824103542	-0.625165036444397	-0.568577488523064	0.184019138943746	0.0142375956740705	-0.677418412047853	-0.345889631809922	1.55789077204753	-0.738580001400027	-0.0665382448140129	-0.117475516896942	0.356461497053354	0.195615960099352	0.12124667232616	0.144784973138263	-0.0214436728772704	-0.0717718040025799	0.0231373699630392
0.86	-1.11537779858102	0.340821958145929	1.30438395407453	1.05855720216225	-3.85829420656936	1.5933386598993	-1.23971892575759	0.292034947448621	-0.54297131757706	-0.59002433962256	-4.86714929856676	-0.646858766166045	-0.557392439206757	0.195001416704578	0.0185294405652884	-0.782979426567502	-0.389261834899628	1.42362870422238	-0.760365728965779	-0.0571780580434042	-0.117617344307879	0.303625055892085	0.18399769957558	0.158438762818873	0.101173248420769	-0.0158970497934807	-0.0983775525791443	0.022495009041438
0.87	-1.29252172248152	0.38600280466834	1.24082951675829	1.03650772841999	-3.92558617693378	1.73157424876345	-1.24424422959682	0.327342842838708	-0.648055905974328	-0.758780202925205	-4.8394459402569	-0.664384893669253	-0.530845787796361	0.207075042828023	0.0156397659712514	-0.80258260203934	-0.423756175412976	1.30200551811935	-0.786966575566335	-0.0442265631000132	-0.111423172736908	0.26981102956391	0.165311232289431	0.192987187103412	0.0449588168075975	-0.0096439317741038	-0.130656920430461	0.021145693962854
0.88	-1.43182738340829	0.383357742771589	1.03497468463885	1.09787386280293	-2.26571110236807	1.15361601441547	-1.22829605319015	0.317993971465902	-0.707884061443102	-1.01588837029441	-4.71929532290074	-0.692418740612453	-0.491253553011494	0.222102230679133	0.0523749207820774	-0.708521092872816	-0.430589759383448	1.17060979926804	-0.818965957462407	-0.0272956548539616	-0.121851012595187	0.244688464292321	0.116918942862048	0.226891300206562	-0.0231867381389139	-0.0030117395682428	-0.167826365004955	0.019035762564986
0.89	-1.63760006156668	0.331885716742634	0.86131395763702	0.830730222155817	-3.61839645557331	2.29110021107117	-1.20637297083137	0.341426535237378	-0.81825727882591	-1.31273191990366	-4.48742761232649	-0.718329073001314	-0.453360114083469	0.265894081337475	0.0963701582890033	-0.560976880716357	-0.409188984693946	1.04147081266692	-0.859950383751283	-0.0261495084098817	-0.13327756740432	0.226657744355276	0.07283312112292	0.262727584671795	-0.0996104482036654	0.0036212435978088	-0.207844894049589	0.016275150963582
0.9	-1.82565172120477	0.200896036778981	0.62081529332184	0.541252481763865	-3.28026604023475	2.50772745045699	-1.17597687517348	0.350644397830905	-0.978265808324472	-1.48970135086641	-4.16160406820925	-0.745616945044959	-0.439410466085947	0.360025092456658	0.155675327725328	-0.362501013765504	-0.355905361065617	0.894362202838296	-0.907126329828406	-0.0363775455790444	-0.115779787374626	0.226004831686083	0.0095053902361683	0.296334511715137	-0.179344281275837	0.009956985751139	-0.248124721466282	0.0130380764830095
0.91	-2.01164590055122	-0.0406891504689665	0.380629918472682	0.228825971324009	-2.80536347242545	2.55749207466974	-1.11391127271544	0.342635615026902	-1.09910560645691	-1.51035141485931	-3.69352105178814	-0.736842006046295	-0.460182707576165	0.479524064408596	0.243559900633051	-0.0274348871586846	-0.280165158152988	0.778188967383387	-0.959970893625176	-0.060254013238785	-0.100604099511601	0.16090171050032	-0.0220521166721714	0.318964094238327	-0.2558359258211	0.0158570627916615	-0.285555207970675	0.0096217026612502
0.92	-2.21292374162971	-0.32448073383805	0.179896971072837	0.157663437634096	-2.30893397647678	2.39508034501646	-0.987835163326047	0.377955171940688	-1.23756068170859	-1.37755482136345	-3.12132438983698	-0.682163060487488	-0.517026521409056	0.602871145095224	0.35097674855583	0.444356334627638	-0.208776497141902	0.72232061724719	-1.01156702720871	-0.0694553946849735	-0.0926097443545633	0.129862364310081	-0.0203241127425432	0.334163795656424	-0.321762767380841	0.021310776051408	-0.316771914688814	0.0063856706433059
0.93	-2.36655411593137	-0.464346117810602	-0.0409906475163435	0.189744708632003	-1.8652261102404	2.02863974089662	-0.836551087070344	0.446226520232282	-1.35034991190269	-1.23874574400034	-2.45262723012502	-0.585207212874536	-0.63380225684235	0.796832006959483	0.461992377959637	0.980104375272123	-0.155835469789341	0.707844485146351	-1.07286131291325	-0.0752629007681511	-0.09609707713516	0.0836537965127849	0.0043444450597276	0.344371643583276	-0.370123495204141	0.0263443451256925	-0.33869571706097	0.0037103219374067
0.94	-2.39583297441676	-0.525767126166059	-0.269094532919429	0.0175828861127298	-1.40900063427667	1.54458605628031	-0.719046311449284	0.470690475626723	-1.4054104718644	-1.11956988431065	-1.80785834785688	-0.494777727210659	-0.729538818841317	0.997276167855138	0.517689986626838	1.33563123426193	-0.12767638262884	0.650357562346695	-1.12935219288048	-0.0718048284841701	-0.0907525212756629	0.0121407705427348	0.0201208198547458	0.359834414134154	-0.395219446141265	0.0308497537706698	-0.348931859645572	0.00193654236547
0.95	-2.44503936149507	-0.526272202454123	-0.457493483163707	-0.0715668446875555	-0.873047311506559	1.03727605831539	-0.609663955004704	0.466822775616195	-1.47236084230316	-0.96554741168143	-1.04338230090936	-0.34481413231114	-0.806910996913278	1.14170900950022	0.548414376330087	1.50704184735717	-0.14180403477347	0.507612602677953	-1.17353346171819	-0.0737906693853938	-0.0955844420495911	-0.0900820820504835	0.0141394926051933	0.377478763737595	-0.392824230581434	0.0344251771297908	-0.345759898895279	0.0013379394541497
0.96	-2.36979033891779	-0.460171272361205	-0.657982532108626	-0.144979971651376	-0.24855040264731	0.604246656612039	-0.573465191378267	0.468553405775982	-1.46255738713285	-0.694086354012444	-0.314906186767514	-0.174415212554956	-0.836873783675522	1.10903181138332	0.543640847229396	1.53491341672796	-0.232339409316732	0.40884307525527	-1.20665660293757	-0.08848800551754	-0.101000776259025	-0.210126142003249	-0.0409763243052739	0.384078199455164	-0.362732437073647	0.0364307512915875	-0.32930319367344	0.0019986964616568
0.97	-2.33199404206772	-0.378517373217102	-0.680292397245643	-0.0905955174977377	0.576139553903299	0.260287040443857	-0.586972179582212	0.488932343283869	-1.46642360817208	-0.538276411131817	0.391218956778042	0.0659897707260775	-0.793888076894913	0.937943705701745	0.441542752245414	1.28115403027107	-0.34728357248127	0.266982508164207	-1.23159680543644	-0.106423784162817	-0.102330935383243	-0.291879944785499	-0.0941024002474599	0.385285017087103	-0.306211160878396	0.0359873128585756	-0.300228042306599	0.0039171770140102
0.98	-2.24108075511225	-0.233805487805435	-0.655879081191342	0.271321828327392	1.28363574382986	0.160074786989071	-0.597566470957515	0.465126166713176	-1.44282000551683	-0.345587992029647	1.03878093517506	0.254062269796158	-0.712685659349821	0.76816893500273	0.31550655347226	0.828736165112271	-0.40905018618506	0.104827941679618	-1.25246179624046	-0.112440769382577	-0.0865930229194083	-0.334722826993815	-0.162946979399501	0.39029025019132	-0.229763190106999	0.0325858344510888	-0.261520022938406	0.0068264310059561
0.99	-2.01299922600881	-0.0672617501345224	-0.597548908323227	0.60601911901264	2.00350507855815	0.156699512807391	-0.560711706741356	0.45736046770554	-1.32021179915883	-0.0785479669993248	1.59637369811463	0.449660254113879	-0.634633425984597	0.708049991201699	0.222257635041936	0.50328011818755	-0.437857988817396	-0.0846541978173545	-1.25405893786723	-0.104736295965914	-0.0426942966901361	-0.390099924606751	-0.262708970751971	0.41209213122725	-0.140507611835587	0.0258858104326017	-0.216258332151288	0.0104159711184735
1.0	-1.83064590234211	-0.0074981778344069	-0.5865756918808	0.760144535839041	2.62291078096585	0.0582696898650727	-0.495183867253281	0.469127368366073	-1.20809282548846	-0.0120241334963149	2.01966070776663	0.667432542439132	-0.566579443397129	0.713414653394913	0.164449353719526	0.574962262266719	-0.491078992871199	-0.212564319086992	-1.24648391193305	-0.0719564459696055	-0.0014631994082473	-0.467568878380921	-0.338324222976075	0.439717313117958	-0.241605699892033	0.013892379781152	-0.181125272092679	0.0515905915387705
0.0	-1.7772781799427	-0.0401890042758545	-0.563060870888599	-0.384599514276368	2.1845812564062	-0.275632494943557	-0.437599921578397	0.493748841655913	-1.2019130639629	0.0518260250967282	2.20357580328626	0.420778684796568	-0.461734391589386	0.328316897013123	-0.350095883513787	-0.0126740563674344	-0.298944311517008	-0.101437240921121	-1.32397165899874	-0.0457612992712565	-0.0292307411181764	-0.324065076052481	0.167878860853829	0.472322733438147	-0.342703787948479	0.0018989491297023	-0.14599221203407	0.0927652119590677
0.01	-0.893651960047705	0.19073416981167	-0.375548422518635	-0.059550653100573	3.16309149101479	-0.368970652626474	-0.71463132813353	0.638968676744234	-0.123586893763456	0.0820205376387262	2.10959408459685	0.550505924744205	-0.33188601462021	-0.134402746374424	-0.702785466986756	-0.0264922660609915	0.090207633421052	-0.643090682823768	-1.33028243528001	-0.0074924666482801	-0.0855629827663649	-0.23172559707563	0.0413507660968018	0.53121106757329	-0.404776742475013	0.0124066961911595	-0.0505765411998367	0.136129413888096
0.02	-0.938866502374	2.77086342730033	2.9714618262931	-0.444344497907579	5.31272044649492	-1.57402730405108	-2.17864345749661	0.530957721195931	0.348512878556606	-0.781207083593898	1.75488022672127	0.968549688692406	-0.638628312535921	0.248185644741891	-0.714121693489729	-1.56749002876698	0.402512450738689	-1.16957801418312	-1.35096053768097	0.0208728008268283	-0.176831453064357	-0.350815587085011	-0.0216383259015912	0.511028290212907	-0.467434280239889	0.0193526752015942	0.0667011886032407	0.175518634207988
0.03	-0.719125676227256	-0.138510323420394	3.33835742743312	-5.11889861886807	0.51688981117239	-0.510015316450925	-2.22444440105359	-0.110306524756407	-0.236240530014472	-0.714058910348158	2.39752435821833	0.773416288208714	-1.36775513413626	1.17930788725264	-0.069763868616342	-0.902462654723173	0.323150066872403	-0.352143160034603	-1.40823978532039	-0.0020230500291195	-0.258156251200441	-0.373813040636438	0.182208106634765	0.524365004377055	-0.49976209113465	0.0154313952294375	0.208877010602509	0.20258103964309
0.04	-0.347216582571244	-1.00303837872533	1.01019214423709	-2.70337943700042	0.661006667082858	-0.27625205993657	-1.12008439928301	-0.417903991211123	-0.521461792113532	-0.795257072056456	2.52571565857181	0.304022738012203	-1.96725785342499	0.511790679863151	0.591569045645685	0.747897918445133	-0.126503178395795	-0.197487667500074	-1.37561889083916	-0.0378395057544279	-0.360798400452779	-0.447825017554191	0.308075161510803	0.555686722857362	-0.502476636135799	-0.0058008122977369	0.368314865967524	0.214457157094044
0.05	-1.37859078464262	-0.950356341397907	1.15912698884199	0.766856008110116	-1.48808001746562	-0.656755647827591	-0.550403905922655	-0.0167135545026832	-0.699182957546298	0.919398841578793	2.66792697517036	0.347776676649782	-1.8915139911087	0.10632162926089	0.271536675514119	1.20260503450693	-0.434175200162966	-1.24722253158192	-1.29325379740707	-0.114989338409667	-0.409900659076987	-0.459758044303589	-0.0581280022524734	0.579219153272463	-0.498146731814549	-0.0441440752483731	0.529547955923639	0.212972343841895
0.06	-0.629079956416773	1.6793788618604	0.620280333642602	-0.0471314305312678	-0.449906355224405	0.0560276436051794	-0.780316100283642	0.235669694387365	-0.607302616858548	1.8883251971664	2.39224508951048	0.454099424404331	-0.963329281720041	0.732274343595291	0.117033186627479	0.738827752436152	-0.390705602346871	-1.54212463966389	-1.23025322792143	-0.0833364917917898	-0.520550432712418	-0.293278276719562	-0.473650836877588	0.373537947622647	-0.505148282167482	-0.0942565589592134	0.677986991677888	0.200482911759805
0.07	-0.416716267182572	-0.405896426658981	1.1120045328008	-0.723467883490407	-0.233731152703553	0.0413969471387904	-1.06614889127714	0.407453585671705	-0.387882894467892	0.976072420042585	2.21229043963321	0.786542885579149	-0.433372616761229	-0.107171778624987	-0.0450195258085603	-0.734489859778882	0.0543386326215735	-1.94164970412728	-1.25643688781223	0.0073089216475906	-0.548013692685675	-0.326676069603351	-0.614034466740682	0.234464663841024	-0.52843859751541	-0.149017262301286	0.806038839248446	0.18075129628855
0.08	-0.424131570018927	0.266452099918064	0.890384281888339	0.101239462513559	-0.315753390878022	-0.0464875929703959	-1.10867736008437	0.175281680601679	-0.561631064127816	-0.557474868953649	2.19476092496796	0.67700460126621	-0.414607931064451	0.0832671107789853	0.0413539074513241	-1.78779464829579	0.176447059250538	-1.60829605830012	-1.24241987030129	0.0894278351133265	-0.508446205635166	-0.56258639358259	-0.421091473077483	0.366217825927859	-0.565089305395744	-0.20508506391302	0.909005289707815	0.155361111912279
0.09	-0.275611655254419	0.357301325156339	0.913531756572783	-0.164834617619999	-0.154250774870772	0.039253996591131	-1.0009534211242	0.151688049450399	-0.310537493249569	-0.186972152852455	2.03423974554242	0.620517266952913	-0.779969820391281	-0.161384709708716	-0.0166234732889068	-1.3215676971875	0.141912050054623	-1.45470793659069	-1.12392327529557	0.100981315475183	-0.4574348279986	-0.693547396275528	-0.0806803820592069	0.382093638396814	-0.605984090790335	-0.258868606411887	0.985831095009033	0.124820513560411
0.1	-0.307509594263971	0.235227561587578	0.909895992410854	-0.0210666370374707	-0.150163603378409	0.006106779469919	-0.92574661562375	0.481823887875621	-0.289663001633548	-0.790917329613826	1.70403054914635	0.483409438157374	-1.12612473828363	-0.0408806141854381	0.194296729336896	-0.863779380853117	0.0974072562438991	-1.77966358288678	-0.995414501190371	0.140128677336118	-0.409193657349102	-0.87261312523897	0.159023711147212	0.369405263784781	-0.641509368556812	-0.30734780953235	1.03840310495033	0.0891286455449735
0.11	-0.262936452039925	0.265752641813114	0.893736759320669	-0.0403078987659759	-0.122272905549633	-0.0156095093191524	-0.960318316921819	0.156459796490009	-0.373970578532858	-1.18924790936647	1.46774738072861	0.403415882565732	-1.26167778045277	0.149634960787318	0.359264553642917	0.0996795696515528	0.100635330291793	-1.84849072583154	-0.879360395694815	0.166039130604781	-0.506109635354311	-0.891819532168279	0.468076059053916	0.206206373759092	-0.664420068905941	-0.348676622286139	1.06683082266259	0.0476814199028473
0.12	-0.26650546498841	0.153835046327205	0.920876001947731	0.0532930617045513	-0.0975392058334154	-0.0253771064085863	-1.08114549862976	-0.181926616606268	-0.351564127801784	-0.28316958436088	1.29341631015488	0.506074603522204	-1.23460427865227	-0.160827116345994	0.340174146898291	0.299520455060757	0.105548569996482	-1.90790069609938	-0.819502935907755	0.164111142444601	-0.547021135331144	-0.847247945779418	0.586369651709208	0.0754553113980389	-0.67350334577135	-0.383421654107515	1.07446025215789	0.0008300404441898
0.13	-0.2575559290776	0.263581038428519	0.888384709396504	0.133107626679601	-0.0690179198210094	-0.0088416341210686	-0.958733116519281	0.168289652409926	-0.349006905498024	0.414029779341672	1.11771970554203	0.5813070280968	-1.0476834209325	0.0622866042295034	0.265086603726129	-0.0143049757425303	0.0989343837140462	-1.82554223671724	-0.829435388478743	0.125939324295699	-0.574838294056533	-0.712633677748462	0.327656671201562	0.115588269283663	-0.670186215185807	-0.411344847425855	1.06193633542023	-0.0515934210651615
0.14	-0.339052254453263	0.313344494949082	0.874674815236961	0.14953540712594	-0.0587454100248499	-0.0376299919079585	-0.913376695957945	0.290124784188515	-0.368974396777829	0.545335154652228	1.0257903643803	0.631205118474335	-0.931311310340375	0.105468386318931	0.138708079742207	-0.414075565801146	0.185059855459407	-1.86799567109954	-0.876060059398645	0.07684784857077	-0.55235295946015	-0.478485933404499	0.0363581151679944	0.0992501116430263	-0.658054521520162	-0.43172801779865	1.03043314542327	-0.109666447721959
0.15	-0.274612740733825	0.295576969879797	0.938456621537968	0.1309391971651	-0.049114786712947	-0.0566601646159759	-0.988101877663802	0.333320761365732	-0.288392716227229	0.387336158106012	0.870942619744287	0.581709219665996	-0.900446589985292	0.152547536944644	0.0714947034221823	-0.417505013909061	0.242978116710742	-1.94091789917905	-0.944909263943391	0.0668406886651739	-0.529835598987301	-0.279461644937961	-0.234854040248858	0.0190546824335621	-0.639136633497542	-0.444734130035775	0.982341714419132	-0.173228859329761
0.16	-0.245884751221206	0.307714307371981	0.972761564956385	0.129642737589246	-0.017528323262718	-0.0575849261306302	-1.12685041777657	0.356155428160434	-0.241503861014416	-0.0992333189914328	0.706303212605234	0.416098347190954	-0.948662234877082	0.145712268728539	0.162375577848689	-0.318738586988139	0.217965102716899	-2.04772113575849	-0.997081340200594	0.0758815007514288	-0.468092647252132	-0.242227477179356	-0.322403445464125	-0.0005503950738859	-0.61236799345299	-0.450919547146525	0.91938598699488	-0.242242634541391
0.17	-0.260753389956273	0.284089851802431	0.966530780969907	0.158821309314125	0.0204416953942301	-0.0381726824971684	-1.09660636756521	0.262499489918467	-0.256205691329423	-0.342028295124863	0.590731265259596	0.292046581821979	-1.00132953055218	0.14068857777395	0.258637800971177	-0.557404169883913	0.158725579193646	-2.12108247906344	-1.0152283378906	0.103847176374678	-0.416892328118447	-0.342939366583631	-0.334839323238242	0.0271171632279041	-0.578591546333327	-0.451908700891706	0.84533084726222	-0.315198455691503
0.18	-0.274353169812956	0.277286540588409	0.930307150308079	0.145117083721945	0.0615508501236367	-0.0295632236758579	-1.03640461400486	0.23770907617627	-0.298593661410646	-0.228312671590823	0.483638239645875	0.241289827265408	-1.0517430163295	0.137822347834853	0.272458525786335	-0.792533993379415	0.136879000635422	-2.11302361275107	-0.986223468780534	0.107055816470591	-0.38766802732143	-0.418459633914594	-0.290393952871234	0.0054633291660963	-0.540287553714622	-0.448139665925176	0.762410895004184	-0.390217538013284
0.19	-0.257964791639207	0.303850092390934	0.903283944618736	0.15181041988008	0.0852864891525522	-0.0377377578128119	-0.991942760875295	0.194053125878423	-0.293756308110122	0.0820234461490645	0.383047354047249	0.245415217520339	-1.05284763692115	0.131744099003936	0.250494809091114	-0.763704191819452	0.148839103988064	-2.11824390885173	-0.945044612384598	0.114728253253156	-0.405089452125086	-0.452751360415111	-0.27719168197981	-0.0656943663007316	-0.50095575516148	-0.439811751391762	0.673734845116177	-0.464536357135274
0.2	-0.235914205798647	0.319245666611992	0.887982620671908	0.176004871109307	0.128968835278478	-0.0553857571838564	-1.02367808639619	0.233582311135312	-0.276732700033691	0.466349467629216	0.273942242045423	0.25802620448354	-1.00678184311096	0.119683193953803	0.201118644121035	-0.662607962750506	0.167721450328831	-2.19823007181461	-0.912591383495774	0.129771249348789	-0.370123598664973	-0.550841815404916	-0.275582119561663	-0.111616949614662	-0.462911802801383	-0.427494953628159	0.583102512838961	-0.535237135119883
0.21	-0.260516605781344	0.288585922031802	0.898232773560854	0.158056473283883	0.214448205855304	-0.0796552863588837	-1.02673892095765	0.29163163286903	-0.279166505458503	0.451207316456943	0.204558729036504	0.236942390289332	-0.943093762094065	0.110139870177573	0.192129242450671	-0.600264452111451	0.186606471171393	-2.28488634852147	-0.869897018114687	0.147177135080449	-0.384704358481826	-0.660554030193097	-0.307401836402766	-0.13432008586359	-0.427482376483741	-0.412301222891623	0.494588754105602	-0.59898196613461
0.22	-0.258687342374814	0.273884827526158	0.913618683259099	0.171431579245903	0.311352287645351	-0.0418927568372666	-1.03970206442367	0.248791901472621	-0.275322665840626	0.241065114725145	0.183905433781245	0.164602270134842	-0.923985731161397	0.0985553207227442	0.19451397657759	-0.532347091005893	0.20008619334103	-2.33514132983394	-0.832097716633197	0.16399720130448	-0.363727023780547	-0.690055852068222	-0.384549211764868	-0.176230377352313	-0.394929175229404	-0.396499288143844	0.411634507355165	-0.653923550226479
0.23	-0.276000736498261	0.277518395470474	0.905192811321996	0.157715726940617	0.423015223749369	-0.0276655119737414	-1.05517873615576	0.187024687351375	-0.274397949432374	0.21764411573299	0.144750625257421	0.112519829688789	-0.959870852662105	0.0927615602433988	0.18949999661996	-0.480992826264751	0.247028369787366	-2.34978143949888	-0.791200645309962	0.159347459018937	-0.335397823950472	-0.63843185017921	-0.540275512333353	-0.233674761927228	-0.365324659453588	-0.381877782028923	0.337198668839923	-0.698297547499549
0.24	-0.396812492830304	0.319146750930501	0.909109727856363	0.154426335164682	0.542526609022062	0.011767585921365	-1.05305820108082	0.218668283320732	-0.341148362159452	0.330004168090682	0.145075623767127	0.1393183331826	-1.00193674849825	0.0998985627187489	0.178673314050966	-0.44578750457438	0.322336924366886	-2.34671836409096	-0.760644948390932	0.155689533518373	-0.289709099564216	-0.587315660132939	-0.636611215478891	-0.260028515963966	-0.338457225049546	-0.369131870200002	0.272829116031112	-0.731670060893738
0.25	-0.162883373998176	0.358539732269081	0.992498141653442	0.144089927412099	0.633680217573712	-0.0260985698801656	-1.12075284167612	0.164584311144832	-0.098012767365813	0.535667062047525	0.141839157490897	0.144665241807437	-1.02857851649086	0.0721390073093464	0.158703277223534	-0.426463836946182	0.373556403937196	-2.34312778508897	-0.723649247641221	0.149473249990765	-0.249760675597097	-0.573602974469057	-0.580588050507866	-0.251730948713716	-0.312556062406758	-0.358017774777546	0.219004857517954	-0.754898542795123
0.26	-0.247738895073755	0.337867383328687	0.970742848892613	0.164599403178149	0.766391033919733	-0.118503581768644	-1.12515396054181	0.23404953860321	-0.168076502219083	0.445058550885626	0.050038867624849	0.179151986462926	-1.06926354078668	0.0675199484215715	0.126639593033007	-0.408841641644312	0.403193807377847	-2.34635971130976	-0.703970196918638	0.145187549786575	-0.224194589364417	-0.588264788984091	-0.386603469877848	-0.227578877065858	-0.284907596969446	-0.348241741358551	0.176459197866257	-0.768473214714702
0.27	-0.288700607490079	0.310858265264839	0.944585534734986	0.158580817575468	0.910501480393946	-0.201087360889775	-1.14176983664874	0.237228207281	-0.231708142233632	0.440889818477686	0.0431064701725113	0.181310809590636	-1.08924580510898	0.0760736977237865	0.0757670793715699	-0.502092722040861	0.441173172901142	-2.32246251222959	-0.71900040669344	0.150959990180891	-0.222801496794581	-0.564713634739411	-0.192524695697344	-0.190112956540997	-0.25533168569045	-0.339750603714299	0.142563983694647	-0.774725180963063
0.28	-0.31191636092192	0.287070660179065	0.915566225055315	0.179350768574901	1.03016687405391	-0.248458505026222	-1.06685424725322	0.154007933112722	-0.236944592422538	0.519532050554248	0.0465591142550043	0.202613181405242	-1.06296130099276	0.063997360533836	0.08935571749936	-0.647935032814585	0.494888665850302	-2.28314089091559	-0.736922153613124	0.140817452832438	-0.237938925498091	-0.551060681326249	-0.0668560687373175	-0.152955329701832	-0.224961583080478	-0.333506220330083	0.115048500646047	-0.775593705448516
0.29	-0.309713404189237	0.285111855656846	0.900674039914158	0.193849584727462	1.11965519233178	-0.258099122149971	-0.998613953693525	0.177818814328909	-0.197437614239445	0.736542633076993	0.0455725869866371	0.215189314046074	-1.02309751213904	0.0771198351924112	0.105100859370892	-0.766956128321029	0.517047497460793	-2.2784272637693	-0.735590488856272	0.111921304013366	-0.240246165324899	-0.52152676133829	-0.0285087138451082	-0.149355360817562	-0.194811315323687	-0.331005764210265	0.0918604137129786	-0.773486018532859
0.3	-0.325670593736454	0.267852649583677	0.875191971402309	0.212652688373453	1.1673455681855	-0.277646829832917	-0.962482630062639	0.225311561919332	-0.188455136358382	0.736861204934696	0.060328170929378	0.222029216676938	-0.958171600925506	0.0584401357101851	0.100606864819249	-0.900565178085503	0.495508372793595	-2.24934637911772	-0.73040548445617	0.105816669729815	-0.210447211136567	-0.449695688173054	-0.0250100080806071	-0.147100634543586	-0.165270598450393	-0.33335164929748	0.0716378318841479	-0.770629608717939
0.31	-0.344857557445165	0.275954804636243	0.86340444188415	0.210500523699592	1.18184465457999	-0.26549360901153	-0.924782633055689	0.232629610973997	-0.167970849882215	0.684488417561137	0.0951225748507763	0.196890808814835	-0.847566894391818	0.0386251258242515	0.0855818764865525	-0.971819369737221	0.443772905264683	-2.21677171452818	-0.708648401509652	0.0819256849536084	-0.178891094441906	-0.422746930403005	0.0709115365771537	-0.127083836475025	-0.135947035559538	-0.341152206067605	0.0539871081565097	-0.768946028759532
0.32	-0.358498463577156	0.303788644395135	0.849386052055019	0.217315363758368	1.18890828523844	-0.265369722460779	-0.916547544762981	0.247552450410167	-0.150906484069927	0.654441601786226	0.139223595190869	0.15575100584823	-0.785557754797805	0.0290771332263272	0.0866495321285546	-1.06053416227497	0.392237028044656	-2.21198689849575	-0.688633728995025	0.0570941669449174	-0.166887911522873	-0.421743600782841	0.209629675346853	-0.0985808106497899	-0.10540970075084	-0.353174324108595	0.038781338439717	-0.769876652671736
0.33	-0.370036496925375	0.333101728913503	0.836204468528959	0.229313522443934	1.19583777723207	-0.270440228332243	-0.907911826903583	0.274158543241634	-0.13348820328898	0.651786327362061	0.186484818112254	0.146904580164727	-0.794640712796687	-6.49678716828619e-05	0.110664782335138	-1.16429839546343	0.380890532791706	-2.21112029758324	-0.685849014029918	0.0316258845513365	-0.167630723650158	-0.385122743046881	0.270896563648544	-0.129723681063701	-0.0715634837567733	-0.368156609771111	0.0265261989988109	-0.774846445719854
0.34	-0.390673087748404	0.344189985121271	0.822213529522887	0.231897513854188	1.168470022886	-0.31409476209087	-0.889637951572298	0.274000923009423	-0.119734607208454	0.61323368288136	0.228013549918696	0.162935399252787	-0.847409492847426	-0.026537426439966	0.133851978793985	-1.11224048529969	0.415638287586868	-2.22464002845989	-0.68966504947962	0.01810127801602	-0.180587454861081	-0.366265400426228	0.205031913661344	-0.141926294392329	-0.0323724554720882	-0.384806432863873	0.017698505822414	-0.785060108815175
0.35	-0.393409412215856	0.35424888597566	0.827945970306587	0.229351392083634	1.11842907207306	-0.339498748013594	-0.861936958727999	0.256219518952964	-0.112219746262285	0.615686363059879	0.286109956557053	0.164539091261998	-0.913311140308804	-0.0168409941581331	0.154477425322863	-0.980290352760513	0.462225679379048	-2.16910934218108	-0.703183766963457	0.0057557351463858	-0.180196728860621	-0.341098108291626	0.0626292523741728	-0.156296212077145	0.0132814083536715	-0.402266788310127	0.0124230904701087	-0.801223680852902
0.36	-0.436725089723032	0.325173317715087	0.823975401256695	0.1589861345011	1.07784704106773	-0.342137200492344	-0.876870887825845	0.250933079977174	-0.131775953120688	0.522516425118126	0.349362512464515	0.182211275846638	-0.983379250080255	0.0113921782293509	0.172278778398858	-0.915554226577185	0.512169594226019	-1.98001420403678	-0.732247317563994	0.0152107689866399	-0.170706379025285	-0.310753846160753	-0.0664818279865643	-0.198642309725982	0.0661963987922269	-0.420066185955368	0.0108298024528035	-0.824303533460516
0.37	-0.449570842465624	0.306104749767892	0.825516793337098	0.114862442922704	1.04712176573301	-0.329520455289487	-0.886075070400926	0.230230891242705	-0.142604518104143	0.403854421629767	0.44271692963816	0.167559542891409	-1.02295484966651	-0.0129750961830188	0.194111896517798	-1.02486473458913	0.546397854418405	-1.73208811618112	-0.751664563609398	0.0142623238163946	-0.149832869222888	-0.314275350903059	-0.0817845193361371	-0.213525274347288	0.125287050072742	-0.437772253111222	0.0122927867011986	-0.853894427802305
0.38	-0.455081247119038	0.284359878350993	0.82672902665854	0.0735391809803047	1.03933212605063	-0.273493506751899	-0.923177938456211	0.216021239456344	-0.134102136340624	0.278453813608215	0.545067022878518	0.143551637914681	-0.993563741622212	-0.0951213854587554	0.219943209321411	-1.28975025617523	0.544738279371525	-1.46795913401677	-0.795452909013068	0.0033058382842879	-0.133529123132814	-0.302302048496578	-0.029135081660377	-0.212799488551842	0.189782672928919	-0.454968402460723	0.0166067872320076	-0.88985218005698
0.39	-0.451503915829233	0.286092711978091	0.825244189938548	0.0244973564224671	1.06826784206003	-0.201175368328073	-0.95952840895438	0.205340873045753	-0.126069669532581	0.0887139118909596	0.665184021480369	0.105933611272564	-0.973028722745971	-0.1763019600088	0.260081421487759	-1.53934049693979	0.48633350918049	-1.31804154375728	-0.847004392571793	-0.0006424852124707	-0.146191240095967	-0.263264893910846	0.033106443379416	-0.202378899150698	0.258652353857112	-0.471347663688474	0.0237417539540857	-0.93138976643809
0.4	-0.44888913862316	0.252916785224681	0.831574265254343	-0.0378099209419185	1.13800238763809	-0.135915025246986	-0.996233345996893	0.192386003136964	-0.101907847936656	-0.187003130772154	0.819625648957496	0.060655998336367	-1.02965563296803	-0.232868011922582	0.314520486814967	-1.5445486387612	0.413100139524808	-1.40942462299572	-0.916632348211412	-0.0133812103249602	-0.125198575854522	-0.170516494570306	0.0028057796350984	-0.282623425289061	0.330876708823191	-0.486608389373454	0.0338715360152822	-0.977162057232366
0.41	-0.440142165628895	0.299964791396091	0.8297772165307	-0.0939118212597454	1.23048639426909	-0.0824749257821054	-1.02035881581785	0.201837851184326	-0.0852647795625243	-0.333243209335786	0.954439718161903	0.0199980996497995	-1.1018247524689	-0.186962788599735	0.325175465906158	-1.49413992861566	0.331875649351638	-1.29278138816702	-0.988759884273361	-0.0198749399463037	-0.134492802620659	-0.0804619763368335	-0.0612452364155144	-0.272510419224337	0.405841359830049	-0.499654890723391	0.0476968872872445	-1.02573386350415
0.42	-0.453229471055319	0.338124966544916	0.827349560589961	-0.166839607141445	1.32824613403807	-0.0764546264412019	-1.02930394393286	0.228438141349893	-0.069720918860583	-0.453372496012596	1.0922203383983	0.0192928381339451	-1.10010703534953	-0.0944857100057638	0.304234859281026	-1.25321110307228	0.296357089657571	-1.22171854571669	-1.03972047860395	-0.0235848869926415	-0.150005341729244	0.0267033385508068	-0.196809926508389	-0.27303536078689	0.482406174829754	-0.508817554191806	0.0653498302930874	-1.07496469928108
0.43	-0.462201987187743	0.325720717018893	0.849107194192353	-0.275536044625715	1.46603766003461	-0.0757950850038074	-1.06743726821343	0.283171509365924	-0.0814939979938975	-0.603558153735447	1.23651655521676	-0.0081331481254737	-1.14965307131552	-0.0396647181744217	0.265426810269586	-0.853086259687956	0.245669929946366	-1.1606381820781	-1.04034123155478	-0.017531444351974	-0.134291634950021	0.143104268894533	-0.324613662410138	-0.321465205237503	0.559378167143301	-0.51173656664397	0.0871889838315095	-1.12269064291714
0.44	-0.487150007315846	0.354916836102419	0.856894995061517	-0.362242789416091	1.64630886921478	-0.0906496439173549	-1.08527014886339	0.240842500111026	-0.0694684968912722	-0.616695475704834	1.3971609157571	-0.0460271245646	-1.14683969446577	0.0865864384975465	0.267120669887723	-0.478419333151448	0.190157817161991	-1.00397853842519	-1.06135125210671	-0.00394671716736	-0.110972440229324	0.202195109800071	-0.236778452145556	-0.347965651060674	0.635521898534895	-0.506486218469147	0.113473756063618	-1.16655881438575
0.45	-0.480906891920496	0.365679565122158	0.865329259083303	-0.435012757892613	1.85099775221793	-0.105432088097698	-1.08037802660151	0.232648718009698	-0.0456322920822661	-0.586071987672599	1.56260349186356	-0.0235478874063755	-1.12006356535876	0.184585041779595	0.249712170417938	-0.167253349221744	0.132581284618666	-0.895192233274196	-1.10540042121265	0.0345393068750272	-0.111217080902733	0.26892810190158	-0.0309441294210293	-0.3712000867117	0.709749021600796	-0.492389628578608	0.144364275832578	-1.2043378548492
0.46	-0.487189506906989	0.3093584001723	0.882009990298709	-0.460965655159228	2.11512034602425	-0.11406660588545	-1.11871273479042	0.223823333820957	-0.0965930967347974	-0.626264410318198	1.70198983411666	-0.0184929191124953	-1.14276349833149	0.165368173208979	0.187966149521344	-0.0985368726922208	0.0711032243473536	-0.759589791109287	-1.15163337861766	0.0677911721051738	-0.0906130295218886	0.364144862114056	0.0981945624636825	-0.396027829198104	0.779995652458138	-0.469063141978147	0.18022444168309	-1.23267493404033
0.47	-0.499243851827537	0.307391019525583	0.87569762884119	-0.461452486192716	2.47002876614805	-0.120384387389722	-1.19376401550361	0.190622748799903	-0.122998019786985	-0.567776537795941	1.84068843094363	-0.0262433682243259	-1.1945387575675	0.163407595532706	0.129261700714349	-0.417540644545416	0.11816079580689	-0.798096179650305	-1.20845846753367	0.0613640252451017	-0.088295431482923	0.494891266610141	0.165364413429473	-0.419814489800113	0.84336591059807	-0.438080153369633	0.219982191885671	-1.2490917004688
0.48	-0.526182742736687	0.334878614400817	0.856054013675902	-0.517272294712692	2.86509129482674	-0.172055095302901	-1.25461861483835	0.212148056629075	-0.159258794126873	-0.500278351899548	1.94838813969499	0.0041501467899883	-1.24350121545786	0.107344797978972	0.0890575215580407	-0.585625323995191	0.0936257791195793	-0.624224587185067	-1.26013054986843	0.033994736263688	-0.0646271375161813	0.560343843454555	0.163858462089919	-0.41691792596856	0.895268798359444	-0.400181815343132	0.262135640492471	-1.24977064607596
0.49	-0.518193092991587	0.299457300362076	0.839617468616747	-0.539611836733992	3.30001459116026	-0.248660788877907	-1.27494269770418	0.177095880451076	-0.142601030746671	-0.341083886320163	2.06086166119013	0.0243855855671134	-1.22790827393528	0.0790525087057926	0.0981867763631585	-0.947465196149558	0.0990058530897051	-0.459437315919383	-1.28801024955219	0.0093038953773731	-0.0542803361187666	0.586940251284384	0.0063866140407891	-0.374466493227695	0.931176724022473	-0.356074892702093	0.304406879259795	-1.23134490637633
0.5	-0.525593167548132	0.267602081957548	0.804844685520828	-0.591475875437158	3.70706483625957	-0.355244159682272	-1.24354719577276	0.166581210459049	-0.140279499260568	-0.190174852190637	2.14948575711539	0.060841822555328	-1.20991136266564	0.0584982060129399	0.1050629329562	-1.289306412983	0.093673376096866	-0.260975739590552	-1.29905567446944	-0.0020172091296232	-0.0117944154693544	0.67946929119919	-0.236181721632484	-0.370104449683225	0.94822036398158	-0.306279428086824	0.344313668240902	-1.19176284193975
0.51	-0.56507635725786	0.267770915526862	0.788821127089811	-0.592132999222978	4.17571725533832	-0.529684946984596	-1.25373949158446	0.175581039941029	-0.0897004440781946	-0.0676091697826841	2.26834288545717	0.0993109169082031	-1.18315666168718	0.0899238509130721	0.0845809278172278	-1.34393171294165	0.0695131246798777	-0.109518403555319	-1.27744302398429	0.0061396458432843	0.0351792754963228	0.682664991187864	-0.302095595628451	-0.41814206053942	0.943157064978089	-0.250639460677139	0.378791294336092	-1.12759842297589
0.52	-0.599530016660476	0.241013917514313	0.657000435198687	-0.526358287268916	4.71727375002743	-0.725617464196324	-1.28671176119549	0.178680793368349	-0.050516925728156	0.0097907106658153	2.35907271966352	0.139299561598049	-1.15999450093675	0.169152158332928	0.0724334353765386	-1.14920114109565	0.0084395006975083	-0.0095132024999489	-1.26800289489401	-0.0006756353873616	0.0271544608315749	0.691323091795581	-0.237167526675294	-0.469023512432934	0.917922400952393	-0.190046860067698	0.405456277190202	-1.04026017027359
[truncated: 28,126 more rows]
