# Supplementary material for: Estimation of lower limb torque: a novel hybrid method based on continuous wavelet transform and deep learning approach
Source: PeerJ Comput Sci. 2025 May 30;11:e2888. doi: 10.7717/peerj-cs.2888 (PMC12192784; doi:10.7717/peerj-cs.2888)
Supplement: Supplemental Information 2 [file peerj-cs-11-2888-s002.zip › Processed data/2_filtering_AB0_e_rampascent_imu.csv]

Header	foot_Accel_X	foot_Accel_Y	foot_Accel_Z	foot_Gyro_X	foot_Gyro_Y	foot_Gyro_Z	shank_Accel_X	shank_Accel_Y	shank_Accel_Z	shank_Gyro_X	shank_Gyro_Y	shank_Gyro_Z	thigh_Accel_X	thigh_Accel_Y	thigh_Accel_Z	thigh_Gyro_X	thigh_Gyro_Y	thigh_Gyro_Z	trunk_Accel_X	trunk_Accel_Y	trunk_Accel_Z	trunk_Gyro_X	trunk_Gyro_Y	trunk_Gyro_Z	hip_flexion_r_moment	hip_adduction_r_moment	knee_angle_r_moment	ankle_angle_r_moment	Cycle_Index
0.0	-0.5401494433995462	0.19582395212834586	0.46713573712909906	0.40638835428734027	1.9381268521356754	-1.5923516889992066	-0.4640157935136847	0.0021297593936062554	-0.17904053253071256	0.2550946200812253	-2.253347803620138	-0.09031876905835817	-0.42035462124339307	0.1976006072759563	-0.050655407647722576	-0.3738810311705075	0.017670308450630896	0.727448004970562	-0.5641864567092201	-0.00512754631612304	-0.03972606040719628	-0.28183598531956705	0.24321155997483276	0.3328265334792648	-0.476145870136343	0.0859304436104577	-0.137157582215737	0.142053462550453	0
0.01	-0.7516157290426073	0.2919631061240295	0.7354318636625364	0.2753997875174964	1.6609330543336918	-1.3899597569899558	-0.6700007729025469	0.0033757667568999478	-0.27154132783742	0.23692316027892113	-2.193154113509887	-0.09444064828372321	-0.6321639836273646	0.23939638120153295	-0.05321003096892518	-0.3253175769494394	0.02265664983086335	0.40405055382369537	-0.8297883881506647	0.0008403296720862624	-0.07683990890421448	-0.34359939761607616	0.20277345624876678	0.3158152557782784	-0.533770180287089	0.0946066409916138	-0.0353315102737798	0.191200499923689	0
0.02	-0.9660750311445445	0.37681316022054745	1.0148846972985412	0.146647002459033	1.3889903262776773	-1.1898593610709396	-0.8749277051822124	0.0050789549228133085	-0.3746977232389165	0.21844495067364927	-2.1329087695317015	-0.09827602943284987	-0.8522176630701657	0.2516752644415077	-0.041679952007832324	-0.2770150982670055	0.02683615244816973	0.08505253551837083	-1.1008851649132743	0.013050760978864108	-0.12935119889103525	-0.4034507459742737	0.1627480520498999	0.29814373547018647	-0.572975004866968	0.0839249341572053	0.090039524984653	0.230408194581301	0
0.03	-1.0367179529521804	0.40195986117371657	1.2059332808745722	0.023483998930693757	1.1272139351745043	-0.9954522003261392	-0.9570546711214525	0.007013170928001005	-0.44503326071118154	0.19885555577667063	-2.0716583572701532	-0.10173499048619057	-0.9701769869401848	0.18392080655653836	0.000399083159668856	-0.23055820687797676	0.030315582963167734	-0.22525718986649398	-1.2301502438878595	0.03515910023180899	-0.19213733997439308	-0.459565172041557	0.12382446369241201	0.27952701522962065	-0.570826458896091	0.0513438464464324	0.244611486920062	0.254200531278999	0
0.04	-1.0297482483818747	0.40072007437945045	1.3010842305294796	-0.0909442803496061	0.8802962397301758	-0.8100156189319685	-0.9867733592232968	0.0098456586273631	-0.502756854797085	0.17735618955443105	-2.00852847403202	-0.10475152630122708	-1.0304684648500337	0.0878339062829348	0.05257721169080997	-0.18752495740912462	0.033241859415550586	-0.5228617510787589	-1.289036278064881	0.06162265013680955	-0.2618987785568132	-0.5102817463076573	0.08669280788388385	0.25973347121567025	-0.530925849412998	0.0012654891075969	0.421293282134919	0.260747069931668	0
0.05	-0.947754846777403	0.35553854293615617	1.2827014295347516	-0.19382213528469536	0.6525532220583611	-0.6366032883986296	-0.968852979267756	0.013963676071104967	-0.5437045138207025	0.1531899417205902	-1.9427711549901134	-0.10728555577886326	-1.0365947461216931	-0.02725507168430463	0.09936834214834389	-0.14943656531985774	0.035798694035158014	-0.8041361500944704	-1.275487873492813	0.08892428934447924	-0.3311460621951621	-0.5541714583175217	0.05202488219779157	0.23859919191158935	-0.478717755603609	-0.0586948374883516	0.599606024545786	0.250459012203214	0
0.06	-0.8623055188755825	0.2982597316497544	1.2072149090416802	-0.2827657045849408	0.4477796433118695	-0.4779529741011318	-0.9371935565362763	0.01985401093556153	-0.5725838458662544	0.1256773793127031	-1.873803635482085	-0.10932344298108544	-1.0190349595914763	-0.11186240378289605	0.1324256430872094	-0.11770869120129002	0.03820222739478047	-1.0659504174982262	-1.2242306618461187	0.11348245932030007	-0.3921833808868814	-0.5900939821052739	0.020453765003614358	0.21603894635538437	-0.438651500167949	-0.120720738296259	0.758281416398099	0.22651144398091	0
0.07	-0.7446829271948321	0.25580961225665716	1.1148527230772902	-0.3559034359578574	0.2691185136335715	-0.33640465488474913	-0.9051721250186083	0.027821242475404726	-0.5883030153954943	0.094250089501031	-1.8012365789959488	-0.11087694275352467	-1.0010228937297538	-0.16547658793742112	0.15323532836520273	-0.09360596337647566	0.040695749753197	-1.3057519246267615	-1.1544898858257293	0.13341019376716592	-0.44022789555805414	-0.6172405040151392	-0.00744705022011574	0.19205311777661566	-0.418722481956637	-0.180178333713814	0.885167804888055	0.191786460554391	0
0.08	-0.614967930339224	0.2344632162687539	1.020552266560189	-0.41193141018116497	0.11895036823215946	-0.2138318331159844	-0.8847386811361871	0.03799781095394938	-0.5911327315760284	0.05848082124132	-1.724890671764096	-0.11198054907314207	-1.0016617437080866	-0.20035531394371522	0.16324625301731505	-0.07820122270293862	0.04354360294020972	-1.5216238181474477	-1.085353572267794	0.14634782798807358	-0.4717375034723755	-0.6351605798393903	-0.03118420086488298	0.16673020488741255	-0.414673480430418	-0.234892242781389	0.975110978877675	0.148558761881843	0
0.09	-0.509542603074458	0.22068886308285848	0.9554839400405892	-0.45014212504484213	-0.0011926250099390375	-0.11158833410706744	-0.8761639928717263	0.050189146472966725	-0.5800615807885363	0.01810902196978805	-1.6448013047857957	-0.11268729851385677	-1.018918626664537	-0.21233050715338483	0.17125692957219152	-0.07234075124099576	0.04702434624408111	-1.7123177539986412	-1.023923324556051	0.152132814567482	-0.48488525461972554	-0.6437717856191901	-0.0503637512608564	0.1402447397333462	-0.417450552636837	-0.283528389175376	1.02745986365633	0.0984507805752744	0
0.1	-0.4317529719620831	0.23144578053012804	0.9255548640438604	-0.4704269445503872	-0.09068343398948447	-0.03047227747944482	-0.8783819532388697	0.06388539948344979	-0.5560687276107992	-0.02693925945973746	-1.5612118684812277	-0.11306315997877747	-1.0427909560977455	-0.19575740944328274	0.1854286304660291	-0.0766165147207754	0.051423256899021975	-1.8772603745305005	-0.9754201796046329	0.15106562910763108	-0.48158689527291326	-0.6433518078435442	-0.06470821265493223	0.11285072090877528	-0.419296187812914	-0.326063172492919	1.04631335327022	0.0431041530832046	0
0.11	-0.3706884167321007	0.2486747766222029	0.9117904384461712	-0.47325387060303364	-0.1498244868893835	0.029291758130257386	-0.8893268296211128	0.07824439872412148	-0.5217391400151639	-0.07653793084990833	-1.4745569144077928	-0.11318022229927856	-1.0584586049347475	-0.1706663653361157	0.20056126581219186	-0.09134622346619359	0.05702422749395747	-2.016534218932334	-0.941855763174953	0.14257382308181554	-0.46645160624142323	-0.6345135412193201	-0.07407023525270781	0.08487089797303825	-0.415745508741693	-0.363011573110725	1.03594252338606	-0.0160815732984799	0
0.12	-0.33847469753648085	0.2646458181510592	0.9029250430835833	-0.45962350432294746	-0.17983739857708272	0.06805202755882556	-0.9063911770652617	0.0921624168239403	-0.4806441786398305	-0.1303544831843646	-1.385437041984712	-0.11310896956737582	-1.055623972121233	-0.13737520248007176	0.20930884210054743	-0.11656180088891278	0.06410112720222241	-2.130834911426649	-0.9207453686297691	0.12765255720826144	-0.44446087040694127	-0.6181646736473952	-0.07844198054259591	0.05668245362627555	-0.404154554552609	-0.394718272472379	1.00128076171725	-0.0776742309113198	0
0.13	-0.32762013243293786	0.27692328939350197	0.8986120251911337	-0.4310069696177008	-0.1828172477004363	0.08671067030707276	-0.9268741785549881	0.1044284548338529	-0.43665948350661454	-0.18785106119105802	-1.2945878079458881	-0.11291000544080343	-1.034012037551091	-0.09043452748551326	0.20991574026600257	-0.15200663553769272	0.07290871702303961	-2.2214074731298705	-0.9082443422690569	0.10944709663864566	-0.4201540042185695	-0.5954540797987871	-0.07795933349611213	0.028699804773066485	-0.384269468693002	-0.421120089188467	0.948305699540993	-0.140317991263422	0
0.14	-0.3207530030387311	0.2913783458824257	0.8958818718527525	-0.38927014314221803	-0.16165193362789118	0.08668742507550518	-0.9483026114324726	0.11392865470627755	-0.3933968085676664	-0.2482931139012991	-1.2028452088268098	-0.11262564695817055	-1.0020424237328052	-0.04026256871101696	0.20039001578872687	-0.19714177036949007	0.08367325247340299	-2.2899654045958693	-0.9008728981682681	0.0911066169065574	-0.397526827926328	-0.5677080563971988	-0.0729003503226668	0.001355375901012282	-0.358313557216382	-0.441825721533523	0.882665153865005	-0.203064239315718	0
0.15	-0.3157134844643296	0.3006171078476532	0.8968753600129162	-0.3365887726292329	-0.11990854160370822	0.06986744722699888	-0.9686277848098019	0.11986483615152291	-0.35378958935892746	-0.310765516559146	-1.111110343997418	-0.11227185046211391	-0.9697601420297305	0.002267166540974955	0.18493106782284605	-0.2511609419572415	0.09658296663712677	-2.3385967556132665	-0.8947769335537442	0.0757687028283966	-0.3782628504659891	-0.5363599591122162	-0.06367763980813142	-0.024920714679278325	-0.328476686226204	-0.455856749779427	0.808846458463591	-0.265333703728251	0
0.16	-0.3114537353192554	0.3068643935082452	0.8998175272284743	-0.27535899538539743	-0.06169000801477837	0.038535122174851125	-0.9863140818365758	0.12192780582798204	-0.31986005279227153	-0.37419580787450024	-1.0203157350598138	-0.11183095246931948	-0.9469686808088669	0.03841659614995126	0.1718914870089111	-0.3130141194547452	0.11177869464181929	-2.3696617223922662	-0.8861371023058948	0.06618651357471733	-0.3610427443175231	-0.5028771009956841	-0.05082471793751807	-0.0497210737693781	-0.295673918994414	-0.461688776255249	0.731105198993804	-0.326614696913474	0
0.17	-0.30655351864001285	0.30982632912368036	0.9040068822827038	-0.20810743527399403	0.008533344065966517	-0.004703867066350285	-1.000342791790988	0.1203781484126504	-0.2926744750916821	-0.43738393909518763	-0.9313954763564319	-0.11124570329240027	-0.9394594032615857	0.0665177156834095	0.16563181535665078	-0.38143891226581117	0.12934496796397438	-2.3856863915629365	-0.8729104636159298	0.06328953778926216	-0.3436470327385869	-0.46868882307773146	-0.034976726285923604	-0.07268057863931826	-0.260394770117384	-0.458893934980129	0.653312146099124	-0.386352120870412	0
0.18	-0.3039326753977105	0.3089282775946473	0.9069198063272703	-0.13740451738682313	0.08611168029337468	-0.057009683807543586	-1.0101757857604377	0.11601607178240794	-0.2724421631826405	-0.4990376876307745	-0.8452609510113139	-0.11041503903528889	-0.945421187165881	0.08406903820545325	0.1649493732334976	-0.4549989268402245	0.14930196350208147	-2.3892571013964092	-0.8549321467170208	0.06615016629001261	-0.32456714660482383	-0.4351194493695647	-0.016846236349513856	-0.09349411576090334	-0.2229529069998	-0.44892497173644	0.578448575213949	-0.443859975233224	0
0.19	-0.30362391190867166	0.3041823480267476	0.9078327797513305	-0.06578395934718079	0.16641624336532498	-0.11540196820871917	-1.0157206987834442	0.11003459006382954	-0.25868761807790047	-0.5578126539767915	-0.7627833051541407	-0.10919197825613741	-0.9579728861191066	0.09155724443762436	0.16644163397219663	-0.5321278713564288	0.1715987288837558	-2.3829195409878627	-0.8327924488821662	0.07282446468770153	-0.3029042527296851	-0.40332941430425684	0.0028048480073815316	-0.11193166517712996	-0.183457278804371	-0.434607128830241	0.508952906437379	-0.498266122518878	0
0.2	-0.3042639088831802	0.29836222614836744	0.9068968634143889	0.0043293572810397035	0.24504518159181618	-0.1768571179868946	-1.0172858055594882	0.10377789982829855	-0.25047147632214983	-0.6123555448618699	-0.6847832720391015	-0.10738394511045912	-0.9705863421094751	0.08950617104674527	0.16386865236796144	-0.6111779483215655	0.1961081143714582	-2.369086194176281	-0.808222999868964	0.08116086308074205	-0.2786192100418486	-0.3742672431593269	0.02319604512333987	-0.1278500040112806	-0.142467923243335	-0.419296907524971	0.446921741532451	-0.548463876992835	0
0.21	-0.30607799181305945	0.2935632157800451	0.9044436575712989	0.07068169997224065	0.3180266066296309	-0.23840634202365527	-1.0155302864083355	0.09846554306247443	-0.2465982907905886	-0.6613492586141979	-0.6120283212649038	-0.10475571502953179	-0.9782642645462152	0.07835886204061664	0.15352026257614568	-0.6904708547543673	0.22262381776106221	-2.349955098879995	-0.7841630513337894	0.0893275716873959	-0.25312408984068613	-0.34863433092010876	0.043560296152551074	-0.14120045528363237	-0.101722972814629	-0.405820899363538	0.392958845864029	-0.593733356902876	0
0.22	-0.3101873042599847	0.2905777193854282	0.9012122217557577	0.1312422719319741	0.38201059444496793	-0.29723163067771907	-1.0114043299517463	0.09494268226245511	-0.2457800107873928	-0.7035581432574508	-0.5452365181829771	-0.10103505742727724	-0.9779289334648174	0.059662081976878674	0.13489859386508926	-0.7683495412314416	0.2508598896133109	-2.3274421793052285	-0.7635941419024116	0.09575741104043554	-0.22848623361828369	-0.32686366366425523	0.06317570573267396	-0.1520322866729339	-0.0633108105627649	-0.395507825344976	0.34683601116902	-0.63356267874771	0
0.23	-0.3130398472502234	0.28964536619331666	0.8992279605961693	0.18424439789171995	0.43444185513267664	-0.35075686189662886	-1.0060613572840715	0.09350947082366025	-0.24675268162272926	-0.7378717071452385	-0.4850859525974974	-0.0959210191828988	-0.9695052723705944	0.03528867760571089	0.1108529820930569	-0.8432287763291064	0.28045295326393	-2.303128663035168	-0.7483151512068623	0.09938837384001935	-0.20692040416525775	-0.30911281868072393	0.0813954943805604	-0.16049156120809058	-0.0287529665370069	-0.388383560778415	0.307884038826883	-0.667684019522188	0
0.24	-0.315525575217845	0.29039274615974425	0.8985576270535421	0.22821654805477776	0.47370511229215767	-0.3967313859792848	-1.0007429042268912	0.09387613165542083	-0.2483429890297375	-0.7633450388187305	-0.4322281655005957	-0.08909465993267845	-0.9567237997487628	0.008082383489697774	0.08618302238821227	-0.9136425319543552	0.31096727210243486	-2.2782243592693745	-0.7393811538816178	0.09985572426049526	-0.1904037018056161	-0.295270817787276	0.09767468458085309	-0.16681544980215646	0.0009839175607545	-0.383832678424337	0.275205009606798	-0.695954758658003	0
0.25	-0.31970967281379803	0.2905783632975478	0.8981530249683487	0.2620040098840495	0.4992358610794013	-0.43330360109011945	-0.9966569400641154	0.09524283552670773	-0.24947371937581725	-0.7792342478681372	-0.387303691595036	-0.08023192274386572	-0.9433281324050137	-0.01877998095770335	0.06635015663778589	-0.9782862564411087	0.34190265354549076	-2.2535468849761155	-0.7368882569877032	0.0970700124411844	-0.18036354473508398	-0.2849777343290273	0.11159216440430983	-0.1713222245881562	0.026674427168893	-0.381096343305668	0.247282148486884	-0.719201051909398	0
0.26	-0.3251921764144146	0.2888927580401	0.8975133409111234	0.28478223748776715	0.5115901167081309	-0.4590822462827735	-0.9948468030923524	0.09647837186151395	-0.2491523880228382	-0.7850253787393785	-0.35095765886317865	-0.06901820820063108	-0.9321075510197774	-0.04316498266358999	0.05418793648028122	-1.0360522430195422	0.37270502531576255	-2.2295163117360475	-0.7395469072194036	0.09136299053458113	-0.1770379620856255	-0.277655397095642	0.12286696361130828	-0.17439735210758645	0.050229067341031	-0.380072191982023	0.223158012731336	-0.73836045081564	0
0.27	-0.3310284955625119	0.28507682150916674	0.8965590583934254	0.2960629825451683	0.5124680123062234	-0.47318340114476914	-0.9960801528682701	0.09636834731009963	-0.24644206729539783	-0.7804554761978333	-0.3238533506704872	-0.05516412194382909	-0.9247305073159926	-0.065290115195651	0.05126340919757871	-1.0860565353281897	0.40277936679096543	-2.2061641886373646	-0.7454016615808878	0.08377489673656335	-0.178892452222091	-0.2725471102778781	0.13136783299001317	-0.17647628661104386	0.0731412211493416	-0.38080786837187	0.201555641719	-0.754602941634971	0
0.28	-0.3399799378024257	0.28017145127647397	0.8940271008827446	0.29569425446926006	0.5046876348153695	-0.4752614947669869	-1.0007950248811097	0.09387821950860142	-0.24039516188629453	-0.7655247896584754	-0.30668173842808427	-0.03842178955789922	-0.9227670356959885	-0.08617577642230916	0.05778490739877165	-1.1276561384396202	0.43150453825758706	-2.183155488244015	-0.7526830092566563	0.0756849064484856	-0.18315368962584028	-0.2687640229427831	0.13711553006099714	-0.17802471709822268	0.0962880406040127	-0.383430803771842	0.180952626776729	-0.769226557633382	0
0.29	-0.3499114176082001	0.27502518307119617	0.8904264940541663	0.283854995026601	0.49210726515493364	-0.465522994886604	-1.0090856304456137	0.08838419398462377	-0.22999119107078916	-0.7404994819442879	-0.30016522336553514	-0.018601081172863725	-0.9264951861421938	-0.10749865398517935	0.07291601686096834	-1.1604557166408351	0.4582494349867383	-2.1598217277515155	-0.7601528728958649	0.06825942247556216	-0.18671224146203294	-0.2653356310615933	0.14027757057549556	-0.1795171399343468	0.120859211692146	-0.388009697595274	0.160267541898115	-0.783601569015738	0
0.3	-0.3582672091854995	0.2709798309832027	0.8869378018395148	0.2610451145605728	0.4794961658061395	-0.44472187233283383	-1.020718893180996	0.07984300918949108	-0.21411468594303404	-0.7059046375392376	-0.30505416740111224	0.00441493744016641	-0.9364852520702837	-0.1310326734743667	0.09451528601077458	-1.1843034439046771	0.4823898104541132	-2.135203333053626	-0.7673057326756847	0.06240912167198072	-0.18672734791224802	-0.2612618706577776	0.14115558783170762	-0.18141470666767912	0.148178711344251	-0.394659525199814	0.138983880067941	-0.798756570642852	0
0.31	-0.36535733203533033	0.2680542095037621	0.8839453461091469	0.22807125790910202	0.47235617383188894	-0.4141364149804329	-1.0351940206373602	0.06885416832399581	-0.19158096742806205	-0.6625078214688979	-0.32211522302991524	0.030656010122081644	-0.9523130585879557	-0.15747501969909902	0.12102935927198574	-1.1992762080788177	0.5033250705199613	-2.1080992306639827	-0.7746607915270299	0.05864883805179434	-0.18179214365784352	-0.25556434939346145	0.14016582891151189	-0.18414333098369476	0.179480887828783	-0.403446875573989	0.116883816796691	-0.815456818209576	0
0.32	-0.37169545583344393	0.26517732897409063	0.8813120646601409	0.18602838418466525	0.47669853660276046	-0.3755274943192893	-1.0518187520963225	0.056573787527465044	-0.1612601711220983	-0.6112938938073096	-0.3521109644647195	0.06005280936251469	-0.973230677729664	-0.18456897796476607	0.1508876381901765	-1.2056549271357722	0.5204943416735508	-2.0771216578710825	-0.783553945959738	0.05681692445670187	-0.17279306328679217	-0.24733445128949355	0.13781368430703692	-0.18807302870859383	0.215933923380231	-0.414378474496219	0.0940599850663589	-0.834230855013698	0
0.33	-0.3766323326068259	0.2617042780191877	0.8791937875194881	0.13627699100170934	0.49878258740701437	-0.3310789576449066	-1.0697730011257525	0.04449668790967429	-0.12235557469825155	-0.5534322058921188	-0.3957708488579322	0.09242777768018488	-0.9973422090896714	-0.2072693176028409	0.18197223971670684	-1.2038912823725512	0.5333911619131827	-2.0407542588070915	-0.7955801336827191	0.05601765562192162	-0.16154970357891257	-0.23577631976340138	0.1346634711240772	-0.1934994116559817	0.257708131539959	-0.427307309861657	0.0707785366359807	-0.85523173752725	0
0.34	-0.38195108900372216	0.25736031212003085	0.8773493920595492	0.08041562251362241	0.5448249072587424	-0.283321417094652	-1.088195250196249	0.0341369577490388	-0.07476695432511779	-0.49023766302562893	-0.4537540689161908	0.1274892294014071	-1.0223008322744052	-0.21857913204404406	0.21091001137283888	-1.1945676738231972	0.5415762295525484	-1.9974116654786567	-0.8118531394778267	0.05533708441218386	-0.15054070862995797	-0.22024306156596368	0.1313049492322597	-0.20062816305553605	0.304347909551058	-0.442307500132331	0.0473203977280744	-0.878572197453716	0
0.35	-0.389522228619399	0.25228029004427754	0.8752853816308647	0.02024819847006574	0.6206894616308345	-0.23504131690201455	-1.106289936588757	0.026675398172883363	-0.019452342946611523	-0.4231274090593262	-0.5266053694963776	0.1648291606124675	-1.046088376706111	-0.21157090945613072	0.2340880727803684	-1.1783526221664165	0.5446877672456663	-1.94549893034314	-0.8331143984399065	0.05417939214475808	-0.14248185078721765	-0.20026490147126108	0.1283182288624969	-0.20956319412309712	0.355019519202489	-0.459590271825072	0.0241943625390903	-0.904393572926457	0
0.36	-0.3993312763977486	0.24788931887447482	0.8728070973890103	-0.04225429206441435	0.7315707396986793	-0.18917776230729916	-1.12342736447037	0.022687580235173786	0.041314723006569534	-0.35357505179465365	-0.6147053664088232	0.203925106755147	-1.0690702259376965	-0.18130690851061312	0.2484165427508216	-1.155954146589058	0.5424492072329558	-1.8834693638940658	-0.8593726555754965	0.05214773842107098	-0.13855053040516832	-0.17556843670992392	0.12623881842131338	-0.22029902412639885	0.408638799310909	-0.478990603184797	0.0022169572556953	-0.932850788682209	0
0.37	-0.41098837510828956	0.24620800651200883	0.8700786672058489	-0.10499806294206139	0.8816830653460889	-0.14871016413887897	-1.1392341155100736	0.022043590452713722	0.10394007685672735	-0.2830643944776721	-0.7182173049497463	0.24414626266029815	-1.0914797654780972	-0.1271605376621911	0.25237383449207274	-1.12807381190566	0.5346740686032008	-1.809879522140236	-0.8895027625916206	0.04908823588346899	-0.1380993599163133	-0.1460865722021819	0.12552456078554264	-0.23271774706270676	0.463973444485398	-0.499660416365039	-0.017651403464176	-0.963977894623375	0
0.38	-0.42388268813293273	0.24741920868291445	0.8674850166360369	-0.16581685382048197	1.0739699076362075	-0.11654026584102109	-1.1536617152649686	0.02400613103775822	0.16388772974441326	-0.21304456796911064	-0.8370325123896903	0.28476394052154536	-1.1138796556364245	-0.05439534127990624	0.24603447419360774	-1.0953641404044971	0.521268066160908	-1.7234402727464069	-0.9223184400282036	0.04560957572335498	-0.14033127527294403	-0.11195914326526617	0.1265261191973669	-0.24659075435808486	0.520203573537399	-0.520081178438707	-0.0341572344529029	-0.997767470884179	0
0.39	-0.4368730002465057	0.251334651220644	0.8652281064298705	-0.22252803196321427	1.3098471200665438	-0.09537254635191102	-1.1669909950503394	0.027498298925462284	0.21638846523004446	-0.14488828104537269	-0.970717021282557	0.32496628953388673	-1.137000362797119	0.02712465208261908	0.23176729402789778	-1.0583919133989528	0.5022286504338794	-1.6230630361121163	-0.9568543963270087	0.0424016688305328	-0.1437141885567081	-0.07352463269140427	0.1294625087459727	-0.26158518274515136	0.577255144944788	-0.53777405010838	-0.0454378611688572	-1.03397564338663	0
0.4	-0.44860208857873723	0.25770963530493207	0.8637911619238576	-0.2729937541784026	1.5889935265760082	-0.08759730381276759	-1.1797790039527918	0.031455288472732504	0.257338317297514	-0.07985464271843976	-1.1184619622710865	0.36387703953166944	-1.160272933905581	0.10522358993947967	0.21346162052147807	-1.017609544745291	0.47764231665315326	-1.507900443548381	-0.9921055403458693	0.039730246393475666	-0.14624151092430138	-0.03130374664235147	0.13440293764985894	-0.27727485780795097	0.635789572797918	-0.550044397760713	-0.0493180304045462	-1.07179584546763	0
0.41	-0.4589094741668205	0.26524971902201455	0.8634582005838713	-0.31518596206871197	1.9092011145498	-0.09518089392309678	-1.1927926444612753	0.03514787782980237	0.28422081655621734	-0.01905768747545315	-1.2790403436088287	0.40057786389890504	-1.1810374256240945	0.16899199341169685	0.19488012237934474	-0.9733362072530761	0.4476801254575722	-1.3773807774604405	-1.0276062237559944	0.037580451538691904	-0.14714282884626143	0.014024085556166301	0.14125593656913113	-0.29315531475813517	0.696681041941772	-0.555141696652085	-0.0437667805468879	-1.10991176174354	0
0.42	-0.46812722256365985	0.2725204992883415	0.864047602376849	-0.3472534523804381	2.26629528537759	-0.11956759844976293	-1.2069399029554118	0.038386484725894815	0.29677560980568085	0.036558617361111136	-1.4507727511358308	0.43413378953544624	-1.197908733088399	0.21118014250487427	0.17793870128552228	-0.9257497607354847	0.41259194012800343	-1.2312356601753356	-1.0636215786249372	0.03602237220959526	-0.14628249705506668	0.06164998897650941	0.1497664264007651	-0.30866230673223305	0.760663264710788	-0.55237950445441	-0.0268498736627543	-1.14657673809612	0
0.43	-0.47710727757715465	0.27965899572457054	0.8649629119681945	-0.3675887532728764	2.6541331781046953	-0.16159741496326557	-1.2232125257844577	0.04155598350103614	0.297123230411934	0.08623845286765601	-1.6315043211051397	0.4636209203506975	-1.2100342806203086	0.23043831774527174	0.16309957564662758	-0.8748898091566679	0.3726998982928177	-1.069520544053912	-1.099655520207303	0.03443498934900501	-0.14273041811812898	0.11066923789409595	0.15952101754909453	-0.32319306454620844	0.827967406551702	-0.541790906776228	0.0032425150754136	-1.17940875541862	0
0.44	-0.4865937711346964	0.286648838869201	0.8650274924494569	-0.3748920939326646	3.0646850834890724	-0.2214436767310779	-1.2426568881618294	0.04549778779546841	0.28932414694345127	0.12942521074068322	-1.818595065441502	0.4881555934409929	-1.216615159247832	0.22956709850434892	0.15017786841065375	-0.8206714578329657	0.32839159870281076	-0.8926276334889856	-1.1344932831658834	0.03189543428905082	-0.1355314208406809	0.16011761935222918	0.1699614587176012	-0.3361294566305569	0.897432019532639	-0.524334947113795	0.0465133390310809	-1.2058608359189	0
0.45	-0.49753196566223257	0.2924300948901725	0.8621550195119014	-0.3682294265265421	3.488200503385283	-0.2985738294127631	-1.2663223073189354	0.051297311968343036	0.2784197724122744	0.16576570305093813	-2.008925272764686	0.5069239624565266	-1.2177307635231442	0.2149607553987109	0.1397142625498588	-0.762908612274606	0.2801133994204501	-0.7012909484585783	-1.1666840620190266	0.027699114536908872	-0.12374444037241264	0.20900899851711097	0.18040577386348874	-0.34686211861674543	0.966565423767671	-0.50069560975633	0.101650889966946	-1.22338455722527	0
0.46	-0.5114762357669828	0.29584143641734456	0.8541575104908468	-0.34708129010913713	3.9134566190021896	-0.39173591691711845	-1.295098117270953	0.060025771722363244	0.26907422192098385	0.19510790246252185	-2.198917278234407	0.5192109096509803	-1.2162007235399017	0.19297602363622085	0.13466918980776124	-0.7013450228999877	0.2283641013304943	-0.4965833290893067	-1.1956930455509904	0.021417582055088813	-0.10720539868530779	0.2563725643846076	0.1900762564847682	-0.3548145819641946	1.03155238962918	-0.470794821086502	0.166179706818742	-1.22937230050317	0
0.47	-0.5281219897400737	0.29727447213748576	0.84216483444307	-0.31137933280603874	4.328082979140409	-0.4989723822170009	-1.3294997705692122	0.07249636170069454	0.2643014911000792	0.21749275357207076	-2.3845744017244486	0.5244271353284229	-1.214677859863013	0.16769342590125058	0.14047421704584812	-0.635690794088602	0.1736891433967259	-0.27990529031224426	-1.2215761889822574	0.012300229059305345	-0.08909302732238258	0.30128833633649	0.19813314660853729	-0.35946643164208814	1.08692046523911	-0.433527101418855	0.236507760688182	-1.22054910644183	0
0.48	-0.5474223980399047	0.29863280988431584	0.8292504802659352	-0.2615275576092823	4.718952300492268	-0.6176617017957945	-1.3694192228455142	0.08907237756445165	0.2646482347355795	0.23314070224964265	-2.5615373093122513	0.5221332683310506	-1.2155620620703298	0.139977743234141	0.16295103172597153	-0.5656617873511341	0.1166752796758492	-0.05296577278335317	-1.24440953768623	0.0006884361823633785	-0.07597556439156262	0.34291966167095844	0.20371251426075518	-0.3603745640977265	1.12751716142936	-0.388059412305266	0.307730980847679	-1.1948038664314	0
0.49	-0.5781504579344768	0.3013777604072701	0.8209418453013708	-0.19840584046768983	5.072623598657841	-0.7445871881162601	-1.4137756390098197	0.1095227042638113	0.2678194904988916	0.24243365724692245	-2.7251574717319724	0.5120598894445096	-1.2222849022559312	0.11162883952172391	0.20471086605108685	-0.49101928044190685	0.057945559969103215	0.18224499422188903	-1.2642186139444036	-0.011790303720425707	-0.07656488401322542	0.38054162198632085	0.20596663040083896	-0.357191696833253	1.14869175512348	-0.333742921460015	0.374968491620915	-1.14998361324991	0
0.5	-0.630216925310041	0.3088558375690834	0.8240967220124752	-0.12335398200310428	5.37582065926835	-0.876031066884333	-1.460271859179631	0.13292175778643123	0.2690696433071227	0.24589314170436194	-2.8705867915315633	0.4941224641567057	-1.2392742890424877	0.08476781637720074	0.2616097191679988	-0.4116073942910068	-0.0018456874602180025	0.4234900991228549	-1.2807080410319869	-0.02372187226415427	-0.1000875322630653	0.4135644817844533	0.2041049381719272	-0.34968139657480296	1.14711810405995	-0.270694655577113	0.433420897913986	-1.0844898962699	0
0.51	-0.7051234449579805	0.326526883777814	0.8473317338528541	-0.03813547215547996	5.615926325254087	-1.007890726970494	-1.5054303815691783	0.15762457302623845	0.26237328377750563	0.24415542515045321	-2.992881866550641	0.4684303419565819	-1.2652553496621781	0.06206131618317433	0.32042465544916365	-0.32738613869256145	-0.062018257516514005	0.6683273719347897	-1.2902282025434766	-0.03451302243427363	-0.15177370230740178	0.44155154470461894	0.1974336582537879	-0.33772903937612525	1.12038466401748	-0.200035328306731	0.477744096337171	-0.997004880324813	0
0.52	-0.8078765836656596	0.35378035270119534	0.8911424389438933	0.0551187732657363	5.78147140926642	-1.1358129177740552	-1.5447498532553134	0.1813340300489485	0.24171324120972987	0.23794445875414608	-3.087120771116144	0.43528919260889665	-1.29647931447546	0.04930528108561989	0.362469826652894	-0.23845840533863383	-0.12187227662809376	0.9141567212505407	-1.2872533541396909	-0.04354252826211809	-0.22841839457958468	0.46423101972319264	0.1853920839412782	-0.32134828662812587	1.07071619395462	-0.125400793976708	0.504443382777307	-0.89030118649442	0
0.53	-0.9421151631037123	0.38714821847021075	0.9538892019370983	0.15398526615681998	5.86259639372333	-1.2553406998729533	-1.5729677453176112	0.20129933285463814	0.20220545394955317	0.22804347186509208	-3.1485296891881998	0.3951965081818391	-1.3303811828937095	0.05227865082382205	0.3695449026457407	-0.1450897895386601	-0.1806956214944519	1.158272222313474	-1.268605968332155	-0.0522799733026708	-0.3197633561615648	0.4815017299251972	0.16758375178042842	-0.30068284800218514	1.00194792846888	-0.0516002971182168	0.510920903805969	-0.76803976856983	0
0.54	-1.0864044676127322	0.42800525109200965	1.0323407808651563	0.25583875195371225	5.851464558436987	-1.3620672050238332	-1.5847607654815274	0.21468883489279453	0.14134067524338093	0.21526612405963128	-3.1726162466711068	0.34883009205591	-1.3625667349556125	0.06975095126667213	0.33207921231555715	-0.04772068305542383	-0.23777287762775431	1.397917552704651	-1.234218831328363	-0.0644371575938951	-0.4103720177501436	0.49343270965056263	0.14380091279535684	-0.27600349689549203	0.920419816872124	0.0153927079586021	0.496473739473879	-0.635685910314648	0
0.55	-1.2169372559659672	0.47482418589473346	1.1260692517423994	0.3579551986322383	5.742606817713331	-1.451789787996183	-1.5755419577803407	0.21908035526005498	0.059635211980205056	0.20042813660360875	-3.1553059829511754	0.2970297686269479	-1.3870112297356558	0.0928376495105261	0.2534557215958843	0.053029410719245565	-0.2923960415867359	1.6303431706996667	-1.1867951650804012	-0.0822948893851858	-0.4842566732970234	0.5002569238414732	0.11404106862777783	-0.247700496494295	0.831046297057127	0.0684816969215102	0.460777788640537	-0.50029857143755	0
0.56	-1.3286431300204482	0.5258110963704179	1.2340596977684926	0.4576222311161015	5.533181323358018	-1.5206579996619132	-1.5421008649279169	0.2129638211631767	-0.03951114328395338	0.18432033971861303	-3.0930780914316127	0.24077286356187574	-1.40389004647854	0.10894071172408828	0.15007937826188744	0.15636497849256903	-0.3438770034466695	1.8528634947334497	-1.1325160613799994	-0.1056784151669007	-0.5302661375908782	0.5023595016996188	0.07851475617081102	-0.21627177585484067	0.738652309312733	0.102785709798358	0.407395247698106	-0.369567771403666	0
0.57	-1.418379972900991	0.5900179196343174	1.36760838057267	0.5522515568212015	5.223134688947118	-1.565309005448818	-1.4831815588560606	0.1961307525913183	-0.15032240902256017	0.16768405564203423	-2.9830963585214465	0.18114430668753764	-1.4171322280310856	0.10087033489095605	0.045590753619729245	0.2613243728450278	-0.3915616507996179	2.0629122929184796	-1.0795131553968376	-0.1327493289367959	-0.5448689982898638	0.5002610051746851	0.03764423284562692	-0.18230735706616646	0.650099765359867	0.115971006887734	0.343045565334303	-0.250336447893697	0
0.58	-1.4750398589742248	0.6710288678325315	1.5294133574341564	0.639487539454015	4.815256331245531	-1.582984622135939	-1.4000032068485937	0.1698144946780356	-0.26532061516410144	0.15118968204765026	-2.823331148657806	0.11930248035026778	-1.4271786776994586	0.057557135705064835	-0.03674414079510037	0.36679567131524304	-0.43484522989537483	2.2580945451956462	-1.0338683205501962	-0.15868166483635182	-0.5318964307562074	0.4945963558116952	-0.007946804914549866	-0.14647066962231628	0.572834209997379	0.109527988938821	0.276836526676811	-0.148511351644998	0
0.59	-1.5037717634045449	0.7613289634147037	1.7096594262252442	0.7173060699617004	4.315122657448586	-1.5716250320262686	-1.2961541206253353	0.13649611310374662	-0.37662425406631045	0.135419239294425	-2.6126683230287178	0.056442159183497244	-1.4354534397125924	-0.02037190835414189	-0.08445562984470703	0.47153769965672465	-0.4731884029296626	2.4362332037010845	-0.9988922817816447	-0.1767280761707905	-0.5015356911150921	0.4860901290748565	-0.057451883239785236	-0.10947749114974532	0.5109011777031	0.0890441885814614	0.217290375855659	-0.0682865598722137	0
0.6	-1.5068594081519278	0.8570309932169189	1.8831874444908672	0.7840982771635063	3.7309333494547636	-1.5299354152643587	-1.1770584563997009	0.09945749404425679	-0.4772392178741255	0.12085349636005158	-2.351001140604109	-0.006243950978558887	-1.4437760252394356	-0.12036503663060011	-0.09677390656372441	0.5742054575292771	-0.5061332729572288	2.5954095431911015	-0.9745764105202757	-0.18240692122137156	-0.46476948349025926	0.4755290024798345	-0.1099078100701409	-0.0720733207710913	0.463084111298785	0.061946585153208	0.169597381437083	-0.0101768280446635	0
0.61	-1.4668562253412993	0.9469106600772277	2.0192087924017117	0.8387344019946715	3.0732474706599544	-1.4574231533329054	-1.0492638154645566	0.06219755183336032	-0.5619746639574665	0.10786409765161399	-2.0393014668949827	-0.06760347691319522	-1.4504113467626727	-0.22319477120117034	-0.08163414119550408	0.6733792816821706	-0.5333185283823855	2.733996143354877	-0.9593977919908894	-0.1743311419279659	-0.429963946832676	0.4637322193636065	-0.16422683456186837	-0.03501002065548095	0.426229670954448	0.0338534631552385	0.136144219865667	0.0269355527875803	0
0.62	-1.3574714630647582	1.0069965208301406	2.070654503379007	0.8806042786625107	2.35463219496253	-1.354404813906077	-0.9196130912044532	0.02786249190059057	-0.6279428094176095	0.09671088464328426	-1.679667000811678	-0.12656083335987345	-1.4498946862066941	-0.3064767917256646	-0.05229294861385861	0.7675971686543759	-0.5544928035982899	2.850681946755453	-0.950728031459162	-0.15400118115513006	-0.40262119187783146	0.45152100492872466	-0.219233385192621	0.0009774469408196998	0.396167213994432	0.0087701422749704	0.116210845708315	0.0460751307295142	0
0.63	-1.1791361449666542	1.0261028007934694	2.0156430890458057	0.9096322420850683	1.5892412916217546	-1.221983728299128	-0.7943235994810316	-0.001165792348219669	-0.6747449977350267	0.08754435508122926	-1.2753417138473224	-0.1821503244075498	-1.4392938073018686	-0.3570451584126684	-0.02245824828626154	0.8553897160740169	-0.5695253722256628	2.9444892496216566	-0.9456323514202702	-0.1258686876465824	-0.38394027330966224	0.4396879390173533	-0.2737037333760755	0.03519340248021076	0.368694754757783	-0.0109148068668403	0.105966933022076	0.0522023734988076	0
0.64	-0.948948322935873	1.0054299253446304	1.8634997838020848	0.9262658089559436	0.7923437938212602	-1.0620005084031472	-0.6784015553749727	-0.02345655285999257	-0.7040533056185168	0.08041294380239604	-0.8307072689944764	-0.2335444867893782	-1.4158622158246197	-0.37238150517333757	0.000215416111666227	0.9353171079577134	-0.5784133880282324	3.014782864980435	-0.9404658785658511	-0.09594258946651986	-0.37085967834305045	0.42896733804968734	-0.32640688452102395	0.06700223832539877	0.340983897352935	-0.024499001268896	0.10078640471054	0.0503868796707546	0
0.65	-0.696508503939471	0.9447261740419903	1.6485900053227804	0.9314390418242242	-0.02017469524056014	-0.8769602107733875	-0.5754148123023729	-0.038539044984257115	-0.7188361226326503	0.07527455995110985	-0.35124384024997574	-0.28007648080680997	-1.377852236358984	-0.3581066575023409	0.01225967119399876	1.006007467723193	-0.5812850597840606	3.0612720107062357	-0.9326277823709912	-0.06939129551492468	-0.359520038267423	0.42000771053417174	-0.37614503178001973	0.09584699280681805	0.31187147241818	-0.0322369966048252	0.097121353916522	0.0443535961672359	0
0.66	-0.4621914352086704	0.8526982746132683	1.4133823843389497	0.9265129827458167	-0.8323149774724857	-0.6699409411089878	-0.48751000876869066	-0.04677638727120854	-0.7225432612756293	0.07201159243757156	0.15654052086736744	-0.32125560214187454	-1.3257829676824913	-0.32473632595543295	0.012708602656933934	1.0661957560302202	-0.5783983741628735	3.084005692230779	-0.9201636754937101	-0.050074327684008824	-0.3469690429538319	0.41334731173436867	-0.42179200943231043	0.1212651921696793	0.281485840398018	-0.0349960302034666	0.0925646583679262	0.0367794740205764	0
0.67	-0.2903123483927402	0.7467503781085185	1.2111064830319007	0.9131968271172703	-1.6284492202339587	-0.44448942120149376	-0.41558492778320777	-0.04917060876479135	-0.7184529087380764	0.07044841438567105	0.685212035030619	-0.3567752993962768	-1.2641629195854618	-0.28388526885095644	0.0036315457720085403	1.1147622334944256	-0.5701352414496084	3.083362459076966	-0.9023542012300074	-0.040136311663042185	-0.33159327278174844	0.40939372462333146	-0.4623283430924841	0.14290155305337185	0.250985388411114	-0.0343073463241884	0.0860142427259002	0.0294337856273496	0
0.68	-0.19534799347607293	0.6374793087535561	1.0686053171463807	0.8934545116818408	-2.3937676989590133	-0.20450935886460136	-0.3595763474834485	-0.04716157911747314	-0.7092129970148908	0.07037029104162694	1.226544076470241	-0.3865134221818427	-1.198939071121103	-0.2432345871099126	-0.011240816515826799	1.150769375573714	-0.5569912058482385	3.060035419363066	-0.8799666906643455	-0.03968446292324525	-0.31383935127325	0.40840823624332295	-0.49687170301337474	0.1605172475934929	0.221903944086897	-0.0317421712920944	0.0774520650322763	0.0231995727557794	0
0.69	-0.16639936851616466	0.5299383851350102	0.9849623765266429	0.8694020531636014	-3.114670310115948	0.04585164971075254	-0.31873518070633233	-0.0424296461794699	-0.6966512552863147	0.07154253365008392	1.771679104433968	-0.41052477626524736	-1.1362162943223881	-0.20650665388675815	-0.02746045772626131	1.1734960445642653	-0.5395611094911291	3.015013312751216	-0.8556998546511463	-0.04700216702284862	-0.2956755121198235	0.41049557053644703	-0.5247018146128785	0.17399553920655114	0.195736343046558	-0.0286425234342647	0.0674217543880677	0.0184216377740308	0
0.7	-0.18109935707194286	0.429063693886591	0.9424653928355087	0.8432012656817739	-3.7790898453120554	0.3023114777717499	-0.2918702239536741	-0.03669192388713062	-0.6818275751070457	0.07372874946851075	2.311317027968623	-0.4290264087803562	-1.081095888252051	-0.17577377737013491	-0.03946012238059801	1.1824677040681801	-0.5185213066788499	2.9495582941289524	-0.8327766488923336	-0.05944932636615137	-0.27933576895138157	0.4155992978273487	-0.5452791558791406	0.18334369815026336	0.173864426918288	-0.0261393411707474	0.0567184328944825	0.0151754994482885	0
0.71	-0.21589713418976378	0.3395769964284034	0.921942847404342	0.8169554066204755	-4.3767385050581336	0.5605547565875447	-0.2775540733150559	-0.0315086087758876	-0.6652255396052866	0.0767071161301202	2.8359264289264083	-0.442376371742405	-1.0366620338656707	-0.15255032415467848	-0.04174496460146916	1.1774815030011374	-0.49460917911470903	2.8651808959382516	-0.8140906796286664	-0.07381232361561554	-0.26639849844129265	0.42350298902584504	-0.5582570616967183	0.18869120175807585	0.156897518204355	-0.0249893493369544	0.0461657732041282	0.0132508622817995	0
0.72	-0.2518882530338318	0.2660815078843799	0.9064757406065707	0.7926118808563808	-4.899273770636424	0.8163229128852226	-0.27433133304158974	-0.028106888171506667	-0.6469824006884678	0.08028375305664194	3.335974107532011	-0.45104700143436194	-1.0022719207711286	-0.1380448866220725	-0.03110061847802511	1.1586251473245024	-0.46860079866714244	2.763612445578941	-0.8010063013337688	-0.08697657158849889	-0.25666509445271185	0.43383694141372153	-0.5634871458545215	0.19028431515277747	0.144943764239564	-0.0255703569623811	0.0363238172983036	0.0123984134645056	0
0.73	-0.28549230468294723	0.21294720115105933	0.8926183542030455	0.7718764252950701	-5.340384233849065	1.0654910802982576	-0.28093212522405003	-0.02722977068072704	-0.6270981970300469	0.08430246518225705	3.802167479809459	-0.4555939922565296	-0.9737987152462089	-0.1326796533907413	-0.007202566555470894	1.1262886018506124	-0.4412876232641654	2.6467750429771586	-0.7933443114980985	-0.09681469577392249	-0.24858933179955595	0.44609009166399916	-0.5610182270136523	0.18847723474083555	0.137716495799123	-0.0279623437782136	0.0274622680120319	0.0123812266372251	0
0.74	-0.3226367806607805	0.18247243652149395	0.8859416334617252	0.756142271183257	-5.695800037383032	1.3041313535840782	-0.2964757506132173	-0.029050347081476652	-0.605597018519764	0.08865038254357527	4.225703481873442	-0.45662272652275654	-0.9459692991238045	-0.13646148377912126	0.02577661100719285	1.0811678073221505	-0.4134531011158241	2.5167490757396953	-0.7897233223373953	-0.10259707710315966	-0.2402104785789836	0.4596265638104583	-0.5510891901703503	0.18372005916069672	0.134735091358858	-0.0320289670920516	0.0195872887977879	0.0130101618419005	0
0.75	-0.3710885767207992	0.1752481632018119	0.8937676277380591	0.7464367237798196	-5.9632359860960555	1.5285631097814993	-0.32060061785963523	-0.03316800458146318	-0.5826141550073924	0.0932592978049366	4.59851686491867	-0.4547534395064899	-0.9134054804829259	-0.14842119300144802	0.059984775082252764	1.0242597525287154	-0.3858500091369518	2.3757381835002382	-0.7884217151047817	-0.1047705653705651	-0.22950808286385127	0.47370618130081266	-0.5341164174226926	0.1765439304160108	0.13487869457484	-0.0372208850065413	0.0123322998716534	0.0140803585697973	0
0.76	-0.43457565915007035	0.18656865409098145	0.9180829184559232	0.7433864944550105	-6.14227799413197	1.7353921732749022	-0.3535028312294477	-0.038683478376319816	-0.55839480755896	0.0981027948289174	4.913520145002201	-0.45058684776985836	-0.8721221423368251	-0.1657445876683985	0.0862161557847009	0.9568484107075361	-0.35917927487908097	2.2260315906779313	-0.7876820257677378	-0.10447532985813703	-0.21523377123692636	0.4875082018098506	-0.5106765724891252	0.16754376087980644	0.13706011162106	-0.0428528479585658	0.005175633611456	0.015457862363921	0
0.77	-0.5112887663843118	0.20722175655070102	0.9547087261163469	0.7472020516637456	-6.234225239666633	1.9215413588237467	-0.39581607074478414	-0.044352977316662594	-0.5332262753634821	0.10318954624579398	5.1648270554084315	-0.44467184725302716	-0.8206054865684572	-0.18412234468360258	0.09698605328747852	0.8804812466887363	-0.3340709382026181	2.069963811967666	-0.7867845814685852	-0.10307434562986192	-0.19758195001032275	0.5001575039278255	-0.4814856189355609	0.1573590283341067	0.140080540862772	-0.0480671957217045	-0.0025296646002144	0.0170379278755036	0
0.78	-0.5966316839032446	0.22819742608098262	0.997313778978214	0.7576802957483245	-6.2419011770176525	2.0842753252896804	-0.4483310579132531	-0.04880303776030549	-0.5073487310024288	0.10855341810860433	5.3479511890247	-0.4374767971650805	-0.7604151803194541	-0.1990766302664632	0.08813314295419314	0.7969362446613213	-0.3110678075176804	1.909871893630842	-0.7859943254309867	-0.10150353455704257	-0.17794071186875524	0.51075245516251	-0.447374994197718	0.1466531793595131	0.142517359441511	-0.0517900605066933	-0.0115674221219537	0.0187282978841332	0
0.79	-0.6890203136995589	0.2454439813583687	1.041300330824777	0.7742240628498503	-6.16944643477026	2.2212226865483125	-0.5115775101030846	-0.050762048426762484	-0.48090595363878863	0.11424123807514844	5.459971662787156	-0.4293657501323729	-0.6946715310065505	-0.20637247266349942	0.060951694051216365	0.7081797138142002	-0.29061226050125183	1.7480505745859694	-0.7858310648145792	-0.10015372373912111	-0.1579106641157408	0.5183937087824598	-0.409265856363344	0.13609222903273122	0.142827100235908	-0.0530835911247471	-0.0225858072820525	0.0204254148000581	0
0.8	-0.7896138340045015	0.2579790307142937	1.0829815391281983	0.7958763604145648	-6.022105693965927	2.3303979665343855	-0.5853433047263349	-0.049282012918688334	-0.45399798508832184	0.12029924566953881	5.499658126968064	-0.42058077410171596	-0.6277449905384695	-0.20202093233997387	0.022049916576195407	0.6163155101271772	-0.27303653222868207	1.586706016198158	-0.786473884175781	-0.09892598526649334	-0.1388017652651672	0.5222132021764856	-0.3681422773191127	0.12632317970604734	0.139300072059531	-0.0511397763387582	-0.0361985770819361	0.022020911541388	0
0.81	-0.9049512094072206	0.2671785367520069	1.1217661227704567	0.8213668454698408	-5.80601902435074	2.4102253001277267	-0.6682943007991509	-0.0439190480960357	-0.4267807238752582	0.12675933816872337	5.467548307277528	-0.41123124474757816	-0.5642394896106778	-0.18321694238214933	-0.01900544383077308	0.5235267622562937	-0.2585567236633751	1.427909035054113	-0.788094650801534	-0.09773633578390509	-0.12107769157668405	0.5214026541268102	-0.3250241845978143	0.11795290138556215	0.129960682045502	-0.045431486578856	-0.0529589904279729	0.0233837754115227	0
0.82	-1.0447262890986677	0.2775940299425668	1.1575477593283063	0.849167872089851	-5.5280260263434196	2.4595648484727604	-0.7577974732911413	-0.03482772224606605	-0.39964480435505517	0.13362624699437922	5.365972518646337	-0.4012906778146532	-0.5090921589724524	-0.14893966325146923	-0.05271071585067863	0.43201168413802116	-0.247270648478158	1.2735490520760138	-0.7905868099485776	-0.09634082379972353	-0.1047585236641633	0.5152408791986985	-0.28094076550165004	0.1115281189504728	0.112530951813369	-0.0358881775864539	-0.0733536484624735	0.0243537908360799	0
0.83	-1.2142155654049767	0.2934479432119125	1.1827411667706311	0.8775574341461428	-5.195488671082264	2.4777418161436753	-0.8500009387186409	-0.022758485351059253	-0.3734247350052209	0.14086672540425912	5.199021216193679	-0.39060132969294514	-0.46681223844411934	-0.0992283968513291	-0.071117533015433	0.34391555455213785	-0.23915951490776577	1.12529021615995	-0.7938780524298054	-0.0947110872065416	-0.08896123074183693	0.5031192545260854	-0.23690495058638383	0.10751713570440216	0.0854461429943797	-0.0233093588206214	-0.0974409746431726	0.0247968470704084	0
0.84	-1.407090266633252	0.3103690116300813	1.1816609807048795	0.9046864776088189	-4.816136149047958	2.464576840514642	-0.9402279447676136	-0.00895078030728984	-0.3494983485277792	0.14840170187586452	4.97245361723645	-0.3788864338002163	-0.44228911713271957	-0.033704564545739835	-0.06958719571965438	0.26126138894348483	-0.23409331231493996	0.9845313443757712	-0.798709488845079	-0.09281115181237069	-0.07314828881949029	0.48456469040122635	-0.19388949798788976	0.10629388764101719	0.0473503215505836	-0.0088765251266299	-0.125184786232271	0.0245871987191019	0
0.85	-1.6128099801139557	0.3184341984367369	1.1414021166525121	0.9286483078350631	-4.397932524405225	2.4204154854874713	-1.0236459819693355	0.005077744232763321	-0.3296608845923744	0.15610216257180806	4.693547678631813	-0.36576957368080154	-0.44004505341403083	0.04816841461287645	-0.0475589563231133	0.18588216142242278	-0.23183964245201216	0.8523714201730923	-0.8066952091745261	-0.09035954502226252	-0.05771624459225406	0.45925947526674016	-0.1528051122950138	0.1081248680437501	-0.0025307068440013	0.0058613552616829	-0.156314737569863	0.0236242459022102	0
0.86	-1.8141253405379485	0.3075982636683995	1.0511034575642888	0.9475481212531774	-3.9489657277271046	2.346153720185296	-1.0958861440449332	0.01780671820680618	-0.31598097900657	0.16378928239286852	4.37089416122055	-0.35080033606046884	-0.4632145341123533	0.14715806986464358	-0.008009318087519729	0.11935760156921918	-0.2320756084554847	0.7295823876705186	-0.8198058359111435	-0.08665940084977863	-0.04343321650648057	0.4270573920697905	-0.11448095622963941	0.11315938788212637	-0.0635966139844903	0.0192518077652069	-0.190102281859946	0.0218782391510813	0
0.87	-1.99139029600243	0.2656091986752633	0.9056035622653511	0.9595709978716552	-3.4773545594795894	2.2432556906518366	-1.1535848600777432	0.027986052804112004	-0.3104945454312921	0.17123904222894293	4.014140049362924	-0.3334850544101923	-0.5114039140919023	0.2632064201326549	0.043558047040690065	0.06295855423735507	-0.2344022575514066	0.616590862305515	-0.8398988370393792	-0.08140011387744192	-0.030622047491745137	0.38799554008444914	-0.07964785161561641	0.12142354474462513	-0.133345942410654	0.0301417201714733	-0.225296300179856	0.0194342591577531	0
0.88	-2.1314233471235053	0.1830080139774255	0.7133405527461184	0.9630469569691733	-2.9911690414613044	2.1137598682284673	-1.1947837329578301	0.034854355170281494	-0.3147321028864376	0.17819126708740604	3.633689091197332	-0.3133211624613836	-0.5809862944058748	0.3940049446098001	0.09964901304565296	0.017601636704677473	-0.23836097410255558	0.5134701421538902	-0.8682803355798886	-0.07438370862469593	-0.020005237161494164	0.34230134731433054	-0.04892441584426229	0.132818163278202	-0.208409018155195	0.0380596042977916	-0.260395567335739	0.0164298905269985	0
0.89	-2.2339276331431557	0.06371429337288856	0.4952089750037455	0.9565118694875533	-2.498358721801295	1.9602698219763353	-1.2190707628070439	0.03823827754392828	-0.32925482467669726	0.1843627138162594	3.2403695441425846	-0.2898334441194405	-0.6641163727092849	0.5328808672428655	0.15119428626064232	-0.01618353248056204	-0.24345114551502536	0.4199435551586691	-0.9051366594448707	-0.0657855546644776	-0.01138211868238891	0.29039432627426603	-0.022806336152770296	0.1471208456976029	-0.284325598246506	0.0432524873497986	-0.293527610937802	0.0130666789661808	0
0.9	-2.3019907672393334	-0.07803459581520142	0.27078924667076976	0.9387631180792945	-2.0066834414642267	1.785926420280523	-1.227449907449997	0.03849994098555137	-0.35335406318569285	0.18946354616280456	2.8450812053118573	-0.2626103069302688	-0.7495805673137607	0.6686723140576242	0.18957300231675178	-0.0382728892713828	-0.24914838099901745	0.33539972958278763	-0.9494957048675717	-0.05642544504387764	-0.003533980909738966	0.2328822131985456	-0.001658939829760022	0.16399213538115834	-0.35573060380929	0.0467108769066509	-0.32264135548781	0.0096197677033692	0
0.91	-2.344121953366913	-0.22386555023186955	0.0589752529505214	0.9089088981298262	-1.523641586486418	1.5943591888263027	-1.2222242639069838	0.03635961704871214	-0.3847510533440426	0.19321627610221895	2.458435337471595	-0.23133813422011826	-0.8254126767676906	0.786741217987305	0.20936375213728664	-0.048951366885673364	-0.2549225567642357	0.25891985127397155	-0.9993511801225318	-0.04764350767504165	0.004433786822287273	0.17055124059099946	0.014286832450030564	0.18298565453562649	-0.41735462898238	0.0495912273545471	-0.345845008183775	0.0063798511933179	0
0.92	-2.370202828887825	-0.3504271281877904	-0.12492767758229853	0.8664099777697689	-1.056391912126739	1.3896157742025086	-1.2068136244263408	0.03265397633681123	-0.4195636339755763	0.19537603945169776	2.0904020423189817	-0.19583179657479735	-0.8829855147185693	0.8734433011766269	0.20885448995651473	-0.04890112131671671	-0.260254993038816	0.18931640238605668	-1.052003380279701	-0.04042029392592361	0.012880865189634438	0.10435042854818857	0.024935005000872965	0.20356193405200182	-0.464177585907157	0.052639523932326	-0.361347506706056	0.0036269789390274	0
0.93	-2.38527930393267	-0.437462579489878	-0.2733276322582148	0.8111126166670664	-0.61166652272957	1.1760698907708635	-1.1854791028683207	0.028103643546271876	-0.4526693879060763	0.19575092455330237	1.7499798837281473	-0.15605953234211417	-0.9170305712013034	0.9203208907444081	0.18983176248087394	-0.03917520391150619	-0.26465413755081785	0.1251822979259323	-1.1043009811034334	-0.03547216350190067	0.022581378160800768	0.03536994389261838	0.0303217266890108	0.22510551629911044	-0.491075847098291	0.0558424259672646	-0.367308796173356	0.0016457060188478	0
0.94	-2.384519271599939	-0.4756022951261579	-0.38637575937393787	0.7432712304002385	-0.1956743824166076	0.9583096486752293	-1.1629618611256407	0.02316126067971657	-0.47842245347531787	0.19422099677860014	1.444902058794403	-0.11216063972755391	-0.9268312728475376	0.9264409767719725	0.15912573856552853	-0.02115802279304923	-0.2676692327891301	0.06494878709126252	-1.1528023408276424	-0.032978773008209644	0.03373910955242407	-0.035186231174038914	0.03060912682735537	0.2469447861704734	-0.49518680174971	0.0582161047169667	-0.362907678472526	0.0006253224488621	0
0.95	-2.3676469700432863	-0.46873117311185375	-0.463582635631066	0.6635593346230217	0.1860033451277459	0.7410096490391052	-1.1394603794685816	0.022129846403747315	-0.5005141712856176	0.19075466759440338	1.1813921319181364	-0.06445475390999925	-0.9175988350110297	0.8985223146313746	0.12476161166181665	0.0034855294347396638	-0.2689015732383451	0.006950002920220469	-1.1941692446350696	-0.03332033954027926	0.044541750042181485	-0.1060328589625884	0.026076075192012924	0.26837387827002757	-0.475458311678711	0.0581358603273929	-0.34802911387792	0.0006665151434321	0
0.96	-2.330679444839341	-0.4256270233302027	-0.5034850906064706	0.5730673650290109	0.5285229436515035	0.5287915675848722	-1.1155686615998277	0.02958545194972999	-0.5203377218641851	0.1854211504168866	0.9639803141897636	-0.013441898830439994	-0.8956427122583177	0.8496803830540962	0.09388117566088258	0.032870037697733494	-0.2680131039683554	-0.05050834115224591	-1.225996016039912	-0.03626228659277544	0.05358911122900739	-0.17584052994945268	0.017106147912436122	0.2886759238685235	-0.432458206136406	0.05381832250427	-0.323166692742319	0.0017914389456296	0
0.97	-2.239955186521731	-0.3559837445868312	-0.4992969943525507	0.47328618935742217	0.8278879094899362	0.3260790237593694	-1.099789506783814	0.04885793656992671	-0.5156504318413517	0.17839792770236274	0.7953885667928439	0.04020701432754056	-0.8635298198397736	0.7915344337886266	0.07193178611149235	0.06495617510873576	-0.2647322619884669	-0.1090788704961453	-1.247206331166753	-0.04112250364684173	0.059827805352523314	-0.2432763088357517	0.0041731898570840234	0.30714684413567633	-0.368105292752759	0.0436492642733585	-0.289304667875391	0.0039614143656738	0
0.98	-2.091565910396891	-0.26795157737891817	-0.4225245333402813	0.36607553245593055	1.0810526310768456	0.136953266207289	-1.1033554116710422	0.0736047691613538	-0.4875722200258985	0.16997242044907201	0.6764895645743562	0.09566904667761796	-0.8261889309435325	0.732912975537608	0.06023558761478169	0.09762146944092162	-0.2588571050400483	-0.17030396858963234	-1.2586548065559198	-0.04654844396205025	0.06159012873625102	-0.3070467242814368	-0.012175058434545756	0.32311886870930806	-0.288119825402205	0.0275176751457515	-0.248918607630074	0.0069517595989988	0
0.99	-1.891140553281658	-0.16100539195305424	-0.26814695087491125	0.25361712692647376	1.2860129153808726	-0.0349834567879449	-1.1230077455038177	0.10223250412201351	-0.4392037687627836	0.16053739152429827	0.6063409525631924	0.15199671978200482	-0.7946087348336391	0.6747038222697253	0.0550165063484818	0.12873278553377115	-0.2502558987244902	-0.23555155673714956	-1.2642894824418862	-0.052048358220057205	0.054869226759491845	-0.3659416418868204	-0.031334740778038626	0.3359829620319802	-0.19903620489987	0.0064730902676624	-0.204708727581769	0.0104878672532756	0
1.0	-1.6386776982906133	-0.03665176559095168	-0.04188377769591192	0.13835315528675296	1.4418759903553369	-0.18673005505304147	-1.1665074455248956	0.12561202820395861	-0.3549929188709739	0.15058000918030395	0.5822925793001061	0.20815289115106053	-0.7776737399614368	0.6102685241859999	0.054505670559255204	0.1562181963581237	-0.23886543432364948	-0.3059579278445124	-1.2684825398083444	-0.0549229263931602	0.03811518858687881	-0.4188773531253824	-0.05266450438092379	0.3452093738172732	-0.2694823318227145	0.0245387175916324	-0.201419778515157	0.0457110981945163	0
0.0	-1.3514587320959544	0.09777303259569389	0.26060892170319444	0.022911413354522514	1.5489029179025255	-0.3159879918576813	-1.232710969099307	0.1356112417477617	-0.23194828178084673	0.14066491986181864	0.6001607342423664	0.2630513201769593	-0.7841125507665548	0.5303757999443418	0.058055226918547594	0.17813605046593417	-0.22468742196395014	-0.3823800295774472	-1.273262763110017	-0.053032283656866894	0.009482514721453778	-0.4649370614869647	-0.0755043733220124	0.35036559293541025	-0.339928458745559	0.0426043449156025	-0.198130829448545	0.080934329135757	1
0.01	-1.1257244185580475	0.23556888725849937	0.6157198826175148	-0.08998047522768204	1.6085172709122586	-0.42123650650307104	-1.3008974092372243	0.1262519950734132	-0.14177681033059328	0.1314120959046783	0.6544600937853269	0.31560086023757	-0.8264308103137447	0.43964610686108113	0.06403057488758157	0.1927391802108787	-0.20778334598863202	-0.4653591797549713	-1.2787920896650855	-0.04538501755956317	-0.0328608850179705	-0.503406871618094	-0.09919429747577711	0.35113107313263486	-0.386292455192393	0.0590823130974346	-0.134898668482553	0.136387875081187	1
0.02	-0.9748546133486634	0.35926656095224163	0.9252557341290684	-0.19758861469950123	1.6232754197052082	-0.5017774661032847	-1.3383051928451013	0.11983110766648883	-0.09340554686791677	0.1234705955827762	0.7386813144755233	0.3647509610385345	-0.9056574184062598	0.3414397989522486	0.07394703722693079	0.19853233220933098	-0.1882681836840101	-0.5550976928515599	-1.2822874850471475	-0.032957385186157435	-0.08951219629280964	-0.5338054064670976	-0.12309182285390541	0.34730821044371235	-0.438667732271597	0.0739010790114437	-0.050972972156477	0.197867072107407	1
0.03	-0.9091533893153982	0.429842626833599	1.166180801569681	-0.29727027760068614	1.5967957519909377	-0.557747122293443	-1.3475784722150816	0.1219213167706461	-0.09380095189237607	0.11748966201607662	0.8456001838325098	0.40953604915470143	-0.9998605032869646	0.2401825900135805	0.08714874834497346	0.19432105407543024	-0.16630337916255722	-0.6514493276410568	-1.2750335752698125	-0.015618201649973941	-0.15436937569484432	-0.5559053061378412	-0.146588369833385	0.33882918124248007	-0.462504075853961	0.0758991155692786	0.0605327370802253	0.25403240808348	1
0.04	-0.9268389992515418	0.4517689895283129	1.339085940910223	-0.3865708594757127	1.5336464893117963	-0.5900936979647403	-1.319112020615481	0.13797926431653854	-0.15489440524768655	0.11408876177209303	0.96760306880948	0.44911638437933554	-1.0808012169142067	0.14920299443887175	0.0966523417482856	0.179250463332916	-0.1420894365687382	-0.7539238615775269	-1.2505530428694753	0.004208538079562664	-0.22100060340111619	-0.569745108809903	-0.1691236583310636	0.3257583915033863	-0.447513941780982	0.053851518496868	0.197008154452614	0.296040722158329	1
0.05	-0.9915841967895158	0.44078911655365777	1.4017905122491274	-0.46331577405519847	1.439194300223801	-0.600521456209429	-1.2626474819791214	0.1654761466992026	-0.27228149483237657	0.11382820417283965	1.0970131376212542	0.48281316432335586	-1.126655901013409	0.08112291131377052	0.09155963600211617	0.15283257921090687	-0.11585845615363158	-0.8617054875402019	-1.2090447811934373	0.024637905665108855	-0.2835104020317187	-0.5756303785713183	-0.19019788196099158	0.3082904369119084	-0.416555430401024	0.0087460532365841	0.342198207809749	0.321602017644388	1
0.06	-1.0105448467164808	0.38922407388009445	1.3546394298828364	-0.5256928254143884	1.319418460097371	-0.5914036043760753	-1.1932052765602217	0.20487108844712812	-0.3708554063416644	0.11718188644596227	1.2264024494863546	0.5101359587161554	-1.1221989376839203	0.021031252570323955	0.06601007056932097	0.11496123143828167	-0.08786688781067763	-0.9736841416972135	-1.154179844184557	0.044584629307164975	-0.33655805970276687	-0.5741234168435089	-0.2093813070301153	0.28674362518941454	-0.393217191759318	-0.0511353253814528	0.479313031803254	0.331299289475183	1
0.07	-0.9776810958299812	0.3155926864901976	1.2864405653848765	-0.57232101927302	1.1806976738046113	-0.5656679582195654	-1.137289000190139	0.22895425414966214	-0.4355915058042535	0.12451349525070078	1.3488764238151982	0.5308009781322565	-1.0690122014482168	-0.042117054658527484	0.021690440966651996	0.06591397462186777	-0.058388723234329754	-1.0884983326455833	-1.0927294317804161	0.06403974065784983	-0.37639023362584717	-0.5660214517484895	-0.22632105881233008	0.26154926213883867	-0.387270544905024	-0.116560501422865	0.596303662760676	0.326408695558569	1
0.08	-0.8854829174298904	0.27093203969677626	1.207654992256519	-0.6023024871024122	1.0295786740867572	-0.5266606430920362	-1.0925856203084832	0.23537257710503834	-0.45501566505363583	0.13605719551023934	1.4583192825010718	0.5447391928200074	-0.9930976743476906	-0.10095289397252222	-0.024599737054618726	0.00634091904782788	-0.027709293158225467	-1.2045875724685735	-1.0368536781487683	0.08180877272863263	-0.405301367030853	-0.5523238116449715	-0.24074495852905403	0.23323704775061568	-0.397222781668177	-0.180697117547056	0.686703905623266	0.309325342827475	1
0.09	-0.7471750133915795	0.24352044422647506	1.1102374905203938	-0.6152551352918253	0.8725371767163301	-0.4779941676094865	-1.0653297342532946	0.22647295368951195	-0.42927685236605295	0.15190349602178846	1.5495916400867829	0.5520938849896734	-0.926766134036966	-0.15359583520625045	-0.05110435432136822	-0.0627590900411472	0.0038802173254413536	-1.3202521267423013	-0.9948371362317705	0.09726273212831307	-0.4258671355014929	-0.5341892159095862	-0.2524623889343161	0.2024170648558685	-0.417585716911721	-0.24029984157304	0.748855574486328	0.28252427154703	1
0.1	-0.6040027053407775	0.22195927447908034	1.031856921191209	-0.6113247151030059	0.7157425998146574	-0.42338691922179805	-1.0444478900999112	0.2171170924210089	-0.36979905016706593	0.1719906415717942	1.618674311870153	0.5532078090513404	-0.8895306442154641	-0.20186133054406788	-0.03912828101293365	-0.1400739933967832	0.0360874730212125	-1.4337175166605363	-0.9680957359775733	0.10844824444781834	-0.43790001899325104	-0.5128849147229771	-0.26136228916175286	0.1697589669455872	-0.440187305555609	-0.29298313313693	0.783337181870305	0.247214806431335	1
0.11	-0.49215726366714213	0.22374662538914727	0.9857238410489224	-0.5911761420854622	0.5648380794940743	-0.36650147325224713	-1.0292844654889286	0.2103403146374997	-0.3055844567322598	0.19610157965556677	1.6627554295927471	0.5486007150505968	-0.8855786423059625	-0.22783606437108603	0.017559104737532596	-0.224024316291696	0.0686228975527491	-1.5432010336033335	-0.9544910325704592	0.11298078813970962	-0.4403672753458756	-0.4897299371668524	-0.2674085012537839	0.13596908034420854	-0.455536873174643	-0.337245803500668	0.792631748471551	0.203760563057789	1
0.12	-0.41367980494822965	0.24556943546107515	0.9451410828934003	-0.5559649803778268	0.42474673479750724	-0.3107890731222276	-1.0163041693497044	0.2199505201514434	-0.24696441799598864	0.22386631132439316	1.6802609158396395	0.5389385282149881	-0.9054806064987898	-0.21815198117601967	0.107649823931092	-0.3128174396753756	0.10120281645776595	-1.6469774725314767	-0.9497169088251679	0.10982657415390265	-0.4325659349096591	-0.4660351242658191	-0.2706328007345543	0.10176622504141097	-0.457982584166455	-0.373909913360155	0.781043867717106	0.152701599140716	1
0.13	-0.3683425839965473	0.2615956783256916	0.9141918781320271	-0.5072909645694051	0.299513900949682	-0.2593472469521574	-1.0076141137686512	0.2390368715062024	-0.19949844554451635	0.25476927240950853	1.670831107893128	0.5249959420781001	-0.9299013265957368	-0.1845865865974011	0.2033076614097434	-0.4045082729199045	0.13355190515682827	-1.7434413582759225	-0.9476433852744452	0.0997723358017546	-0.41319627690951555	-0.44304289849070744	-0.27112603314253336	0.06785712391791378	-0.446499820234757	-0.404366620380434	0.75148076193732	0.094494100792594	1
0.14	-0.34838509442017856	0.27966628261578713	0.899688221647696	-0.44713619779261543	0.19219325226703796	-0.21479681007695448	-1.0013682768582641	0.26180302841629427	-0.16427544481373987	0.2881613032235708	1.6352487035094876	0.5076145482024809	-0.9428904732840948	-0.13964979511031284	0.2778957452301503	-0.49706411503690023	0.1654050491206235	-1.8311631240994983	-0.9439861838220582	0.08479367617467115	-0.3837847477733177	-0.42186983042066956	-0.2690278440932025	0.03491230742051057	-0.422543723463442	-0.429575682915718	0.706675694150056	0.0299132286443765	1
0.15	-0.33678324822796674	0.29851400350021084	0.894297080160791	-0.3777912037308941	0.10478249548944756	-0.17918351362948023	-1.0004666066938694	0.2754539728313625	-0.13685107336143992	0.32327574004317	1.5753251231085679	0.4876588715084001	-0.940091990826351	-0.08920370618564046	0.31634138289097297	-0.5884314622637762	0.19650875317151698	-1.908936993725648	-0.9363401299733687	0.0690766452201017	-0.34920971863533623	-0.40345499383919675	-0.2645155337457629	0.0035434256568845457	-0.388892573318368	-0.449231457825531	0.651657906966864	-0.0391954541599989	1
0.16	-0.328927479389767	0.3111193502552665	0.8931312971675053	-0.301772312422202	0.0382117695252897	-0.15390839475325427	-1.0039395182237092	0.2800676506611458	-0.11729882606433284	0.35924817883689086	1.4937537807430625	0.46597279233216987	-0.9270777409762265	-0.04308114119247653	0.3163079611818692	-0.6766025799307511	0.22662225673604885	-1.975818699314769	-0.9237431130777674	0.05723423861541383	-0.315363526361904	-0.38851685090693155	-0.25779259131435606	-0.025717151141113163	-0.347379669179899	-0.461208891392528	0.590709083161449	-0.111189864639467	1
0.17	-0.322337208356342	0.31430140985729943	0.8962273246065032	-0.22173393765782198	-0.007614815027796685	-0.13968952762939518	-1.010300595800067	0.27225648020475574	-0.1040893595732428	0.3951394938716094	1.3939396026590383	0.44333880734413245	-0.9146065142482058	-0.00910052852961174	0.2869111303071091	-0.759679776114136	0.25551851989836505	-2.0311516177882374	-0.9065319412414531	0.05188823883072707	-0.2863629551309221	-0.377520989571488	-0.24907747370689473	-0.052433631756682184	-0.300155675633301	-0.463030492865763	0.527287415548581	-0.184515099931854	1
0.18	-0.31752351987671185	0.3119801562191885	0.9001837054679547	-0.1403791868886774	-0.03372677832032897	-0.13655643129420442	-1.0184365972734777	0.25929378118189594	-0.09858248351793844	0.4299617143967697	1.279814434055747	0.4204424118468053	-0.9122661966846913	0.01505491645179471	0.2431947934122186	-0.8359354664688486	0.282985240163793	-2.0745804040850664	-0.8852268514320778	0.05364801436539807	-0.26419041480206695	-0.37066046859431573	-0.23859318251787978	-0.07628029720356316	-0.250325771229609	-0.455494583881145	0.463939390774784	-0.257720480639002	1
0.19	-0.3141264473087597	0.30426338192983277	0.9036654525305708	-0.060371973144001174	-0.04194888729816577	-0.14387692412001107	-1.02631463277064	0.24567936046097136	-0.09862837764904202	0.46270635122217096	1.1556477677084673	0.3978435844119096	-0.921374853076925	0.03219787426542763	0.1972271517942663	-0.903866283918495	0.308826041611948	-2.1060517203403504	-0.860551437682553	0.06159022050323995	-0.24830717519772116	-0.367849845484852	-0.22655815953260977	-0.09705062370456156	-0.200273933925139	-0.44191321169147	0.402287975703986	-0.329670804379667	1
0.2	-0.31233053754843104	0.296559879882792	0.9049161535108595	0.01574658220343726	-0.03472399710705675	-0.16041478680639518	-1.0335500306880694	0.23706523536498347	-0.10250524798681952	0.4923747112578193	1.0258615715863533	0.37595693803641606	-0.936138177851284	0.042014546692953084	0.154470786377334	-0.9622396534823819	0.33286194670388275	-2.125802184197112	-0.834447197019787	0.07297371947031889	-0.2367090610074976	-0.3687332124763392	-0.21317895577450385	-0.11466164181733372	-0.151920906576462	-0.427293175842339	0.343726522188445	-0.399174430642168	1
0.21	-0.3118396943021965	0.2911490088201452	0.9042519875564574	0.08563511172084258	-0.014906312159646393	-0.18441526222055987	-1.039094419548029	0.23378414499677944	-0.10683436759194845	0.5180096418976989	0.8948569627279441	0.3550415939448323	-0.9492583917587385	0.044413380441909504	0.11686565504714382	-1.010131421000559	0.3549331967862816	-2.1343341695255336	-0.8093568366577935	0.08474110994312273	-0.22654789352197785	-0.37270579443761814	-0.19864502931409428	-0.12915333119455252	-0.107033044433716	-0.416331094385446	0.289127031234482	-0.465110588070789	1
0.22	-0.3134164683150968	0.2901082975874165	0.9018144115803308	0.14722045269112255	0.014464201776210169	-0.213714232028844	-1.0417375845673695	0.237178704956787	-0.11020355231212457	0.5387280166961642	0.7668591587608297	0.3352012643999493	-0.9552803050806542	0.039518224723898536	0.085627431632791	-1.0469533021739794	0.37490143129289805	-2.132380573341179	-0.7875013303172224	0.09456815137564528	-0.21595648648108215	-0.3789479207299405	-0.1831258952430935	-0.14068305756160504	-0.0668840659525008	-0.411005000581048	0.2390910840209	-0.526411457195376	1
0.23	-0.3168298089305477	0.2942081142037171	0.8986905932478793	0.19875616563995296	0.05039449782141836	-0.24586591045690295	-1.0407432761786146	0.24482246110398653	-0.1104123507422887	0.5537531228850934	0.6457856293589943	0.31639443258404776	-0.952983228114364	0.026758580459985692	0.06247481201030856	-1.0724691174438175	0.3926521700260889	-2.120860100429041	-0.771003288010858	0.10098655141429232	-0.2046842292070065	-0.38646951804047963	-0.16677069696647714	-0.1495152702289156	-0.0322048855992388	-0.41102687645055	0.194346642640717	-0.581865425127864	1
0.24	-0.3213061201734022	0.30141846826239405	0.8960939324268438	0.23887011769911504	0.09016599370114793	-0.2782831206394108	-1.0371432777936471	0.2543113331913889	-0.10692942801596583	0.562445957295442	0.5351407608079013	0.29845392547931043	-0.9470349842027026	0.006507501880789532	0.048949103301255875	-1.086799013089457	0.4080974717873539	-2.1008250000307815	-0.761542729074292	0.10344710881362258	-0.19332244027544854	-0.3941627239612935	-0.149710105704079	-0.15600688482572353	-0.0027188328933751	-0.414645446235155	0.155440916611848	-0.630635135713567	1
0.25	-0.32663397139721345	0.3082580595476919	0.8942515548434529	0.26660049040708245	0.1315448606358984	-0.3083836964156432	-1.0313718871845399	0.2626484870919494	-0.10155949218529209	0.5643342999145871	0.43793872684798707	0.2811146239206899	-0.944501263928865	-0.020160773998858253	0.04612482591239326	-1.0904111528858706	0.4211785720438149	-2.0734035050903272	-0.7594362648474982	0.10213703456902667	-0.18252570603295348	-0.4008598225708971	-0.1320603006881351	-0.16058896665373742	0.0228611528318265	-0.419749812734032	0.122338897458793	-0.672776201315249	1
0.26	-0.3332323671026468	0.31066645872514737	0.8930459375836732	0.2814198702503808	0.17296360850942913	-0.3337363006858198	-1.0235587511934112	0.26579055149899494	-0.09736201174226826	0.5591383344080775	0.35665470945361083	0.26404757438837484	-0.9497177214899222	-0.05235663754167269	0.054135096996911145	-1.0841007072504887	0.431868239794275	-2.0397394618106532	-0.7638445503290497	0.0974869421765039	-0.17298427369204505	-0.4053934728498767	-0.11392865005170212	-0.16374549508236444	0.0464088076430687	-0.424605460313426	0.0949438968664747	-0.708728859092504	1
0.27	-0.3400505570411582	0.307164885270888	0.892749201676174	0.2832473147529055	0.21366373960862542	-0.35219897963125013	-1.0150302253424428	0.26178089082224804	-0.09559463400954327	0.5467915422993551	0.29320320469004757	0.24689838710651574	-0.9631522235472179	-0.08866790258649467	0.07160920198902523	-1.0689563710806145	0.4401725474500739	-2.0009317834156297	-0.7732439465079146	0.09015544359780367	-0.16480563162296188	-0.40665614538706824	-0.09542061201431405	-0.1659901197466165	0.0707185028230645	-0.427721471811581	0.0730536891102649	-0.739435583207055	1
0.28	-0.3463641061389043	0.297479184939074	0.8934303525356411	0.27244846383447896	0.2537909572859195	-0.36204407917779297	-1.0080883458262533	0.25080840709571406	-0.09742679310648515	0.5274556284826044	0.24894093864640557	0.2293275460758116	-0.982101373270138	-0.1265811412472037	0.09607878256119018	-1.0463151020200256	0.4461317249349239	-1.9579764057992932	-0.7858393998794109	0.08114029361337018	-0.1571287477278617	-0.40365579772570137	-0.07664731334287714	-0.16784190784041753	0.0983452032498644	-0.42868913046329	0.0556684046399131	-0.76657856876457	1
0.29	-0.35246028906220994	0.28297802729412547	0.8940693454513209	0.249823897659761	0.2944365557872846	-0.3620637244179661	-1.0043522309426223	0.23447418928214409	-0.10381368307478586	0.5015283506863718	0.22469094939570342	0.21105013294207048	-1.0009558317695846	-0.16294991424787375	0.12588330940442885	-1.0177062728407686	0.4498197761833384	-1.9117133556064994	-0.7997727389029909	0.0713038771137627	-0.14939663384215698	-0.3955650890214718	-0.057733238645528435	-0.16980112393875463	0.131131595873411	-0.428319503284283	0.0418145440612059	-0.79157684228758	1
0.3	-0.35823735616572827	0.2659693804667296	0.8944360865302597	0.21658604439999876	0.33762109650906963	-0.3516508819278329	-1.0049091321877128	0.21490480376894996	-0.11362827940647946	0.46964332691318417	0.22078369034653128	0.1918724841696758	-1.0138574162359002	-0.19452032543668432	0.159306025605268	-0.9847869509778704	0.45134257592433596	-1.8627813592049378	-0.8140280036270741	0.06147682170544237	-0.1412073703714161	-0.38176183785644174	-0.03882347782696725	-0.17232607781877352	0.170606567305512	-0.428603881875855	0.0305856203490523	-0.815532899615298	1
0.31	-0.36303026571546637	0.2505679434548224	0.8943056023406348	0.17432503256457818	0.3862191926813916	-0.3308520563149687	-1.0096321472412824	0.19681416510059152	-0.12390612506239537	0.43266117668414217	0.237110590198626	0.17172345768135788	-1.0191869008182015	-0.2186571910527078	0.19271640240938787	-0.9492705234756712	0.4508342368719015	-1.8115821262463745	-0.8283056440996752	0.05263636679646975	-0.13250966535162167	-0.3618589351519151	-0.020090025287387177	-0.17581202281314767	0.216393896943974	-0.43213572471807	0.0207322075558658	-0.839141190519244	1
0.32	-0.3677058298573634	0.23886111075599714	0.8931672157496213	0.12496398162247181	0.44382706630977276	-0.3003888740498073	-1.017121485816057	0.1836419410120383	-0.1324266575324728	0.39165170002652605	0.2731853621830756	0.15067827095316236	-1.0181282327644052	-0.23338335644912517	0.22162483257273446	-0.9128513404689387	0.44845163852028375	-1.7582560437769073	-0.8426845111777254	0.045534481519400705	-0.12408999173289104	-0.33572250598527864	-0.0017366964715446632	-0.18057299101425542	0.267211320583093	-0.441077531441237	0.0110974797897029	-0.862609884796443	1
0.33	-0.373061685801622	0.2319568444926109	0.890631899023528	0.07070434904742055	0.5145773882438007	-0.2616471305928158	-1.0253825384875108	0.17714130270925482	-0.1369112187968383	0.3478671922276813	0.32820847391289537	0.12897327065557884	-1.0136806270319993	-0.23738737089215955	0.2415889374564203	-0.8771284176570777	0.44436713196890326	-1.702670533439867	-0.8573945412232514	0.04036977832683155	-0.11742928476618816	-0.3034777370213655	0.01599768285961036	-0.18682731798529728	0.321213445779363	-0.456743423854508	0.0005979389704996	-0.886001590052253	1
0.34	-0.3795244192514916	0.23040304159035907	0.8872908420439116	0.013962116238698224	0.6029086414683708	-0.2166332672751138	-1.033037777360413	0.177839383310002	-0.13477937880662808	0.3027074085333118	0.40113054062600173	0.10701048193474853	-1.0110404555711299	-0.23049933237892373	0.2486471714855521	-0.8435314839849528	0.43875957189394965	-1.644421779024447	-0.8733397777246213	0.03727584571173202	-0.11290902833640348	-0.26550241734201974	0.03283806028044406	-0.1946874459442842	0.376203493546349	-0.478790724021544	-0.0113907950748845	-0.909449359532864	1
0.35	-0.38747602183471924	0.23473838443926734	0.8834478600967157	-0.042704190027415594	0.7132987372326882	-0.16789964659022316	-1.0387807391912598	0.18586347260616443	-0.12441068023078052	0.25767710659008325	0.4907109508328771	0.0853513370104109	-1.0164181428633026	-0.2128065839926952	0.24144046180340245	-0.8132527576181943	0.4318039675281385	-1.582849952485679	-0.8912525461418878	0.03609725815148729	-0.11101504486835087	-0.22240884793948293	0.04847405875536192	-0.20415440902921772	0.430118837003108	-0.50605087757498	-0.0250763917821432	-0.933205502181608	1
0.36	-0.3972641427684618	0.2428318524433292	0.8795673021788573	-0.09667237588951787	0.8499747468609353	-0.11844135332771567	-1.0426451365471578	0.19872578151275178	-0.10624601963251558	0.21433748258904298	0.5955687294043677	0.06469956923439825	-1.0311428350489211	-0.18314128033023222	0.22339272145951597	-0.7871877632228552	0.42366018026031016	-1.5170674829014819	-0.9115657061221853	0.035882734965942215	-0.11228249729168277	-0.17501532961784355	0.06256304776293216	-0.21511720585212793	0.481013077452173	-0.536482431364483	-0.0402893978230591	-0.957650260795114	1
0.37	-0.4083584608932973	0.2528667791158258	0.8761631340272851	-0.14534077491125263	1.0166122819105452	-0.07156851175000958	-1.0455871464064224	0.2127780592886578	-0.08171862219178548	0.17425315988473225	0.7142234400749224	0.045873850476573406	-1.0548687088838165	-0.14091514984410214	0.200165578583063	-0.7658882586720122	0.41446121811060166	-1.445999352317899	-0.9346287302700514	0.03567867732889102	-0.11607727194019996	-0.12430891461213947	0.07473534900348107	-0.22735706143673057	0.527775234522703	-0.566675022248576	-0.0561168683122803	-0.983202519899538	1
0.38	-0.41985005433024586	0.26329206119694	0.873594961658699	-0.18621581670050336	1.2160391682810443	-0.03075922732948111	-1.048726554618115	0.22464420833535453	-0.05317256174530541	0.13893666992917564	0.8451247775477078	0.02977131739116903	-1.0857566671820202	-0.08723042543772362	0.17853505900060307	-0.7495299216454376	0.40430177961871056	-1.3684338890195051	-0.9608162786870659	0.03478311685945737	-0.12050755531866522	-0.07140148249962579	0.08460146856749409	-0.24055638053676592	0.570530933312794	-0.592725185038747	-0.0709566501836585	-1.01020440418791	1
0.39	-0.43090674308932203	0.2725168227828442	0.8718347436540639	-0.21700064803012897	1.449958540314536	0.0005008078639284009	-1.0528514666857098	0.23127429493722676	-0.02424308073744877	0.10979257143295824	0.9866703513741858	0.01732364793526734	-1.119101417190135	-0.02486059581811102	0.16446408246310587	-0.7378968671396586	0.39322777468444337	-1.2830820817501714	-0.9894499322769921	0.03224040376926253	-0.12394427730936211	-0.017481459924767524	0.09176118495810046	-0.2543120043239561	0.61020324950577	-0.610851719544862	-0.0825973602783796	-1.03889404575762	1
0.4	-0.44109191824202987	0.2780612391291597	0.8710767840637743	-0.2356821107223042	1.7187062753712548	0.018885301637522986	-1.0594221679607487	0.2303316713807118	0.0008940226711610898	0.08806347411554645	1.1372119766415254	0.009447788118779632	-1.1485489772127702	0.04062040196287996	0.16058980565076977	-0.7303843447965195	0.3812275905258346	-1.1886430725798012	-1.0195625262467805	0.027611730846133338	-0.12443625328228777	0.0362363636909751	0.09581426893243293	-0.2681522090309012	0.64861241388663	-0.618185173025101	-0.0881880672344896	-1.06915834023823	1
0.41	-0.4506641700859915	0.2803696011805718	0.8710411869643347	-0.24061304429012972	2.0210567705705214	0.021393746395272212	-1.069833249150503	0.2221698392696318	0.01900882266426536	0.07478025965325896	1.2950515237182463	0.00699376842722573	-1.1715989004717244	0.09993192161593681	0.16440556633356407	-0.726020127437789	0.36822586984664446	-1.0838732124681232	-1.050349101532473	0.021679439431537113	-0.11987870619998485	0.08856046937123284	0.0963725634811878	-0.2815567343594201	0.688160629482068	-0.614431522848136	-0.0851434146884298	-1.10026144679682	1
0.42	-0.46013578700631363	0.2803681863973496	0.8708881959816244	-0.2305866197562673	2.3540894341481997	0.005509839922560556	-1.0839089838532154	0.20922437137649613	0.02835666363170876	0.07071871766684402	1.4584280117916832	0.010692271953221798	-1.186346018221619	0.14439784456991442	0.1709498838121103	-0.7235041853238966	0.3540805186507094	-0.9676558901626036	-1.080932381506066	0.015332095108202095	-0.10947837145932564	0.13836935905948908	0.09307310667336308	-0.2939790067775428	0.730915433669004	-0.600748529020049	-0.0710088641588065	-1.13094981958554	1
0.43	-0.4710283292910813	0.2787415930863205	0.8694941096839729	-0.20489926286510865	2.713125960052127	-0.030655291000867554	-1.1005950499788837	0.19469933670842518	0.028497767963103188	0.0763646339848273	1.6254981373573043	0.021104709170023172	-1.1915903209037526	0.16868537554016022	0.1745601554954954	-0.7212652900970914	0.3385835577924666	-0.8390692774790469	-1.1099435373580573	0.009211921195649087	-0.0939964286049244	0.1846533310702616	0.08559193341448007	-0.3048696328953209	0.778155388709118	-0.579620895332357	-0.0435172435346791	-1.15913793861184	1
0.44	-0.48459111839184	0.27679521329014173	0.8654793117040573	-0.16339872759159713	3.0917455467589234	-0.08824186227857339	-1.1186697418253087	0.18184299844524318	0.020962403053630167	0.09188907995740084	1.7943127953934312	0.03857851011159456	-1.1887286636171899	0.17183240719885437	0.17125891746923347	-0.7175322631924431	0.3214662735930737	-0.6974491754672768	-1.1359965190037946	0.0041503276684187055	-0.07465071180940144	0.22654952685085591	0.07365814313927602	-0.31370018452005466	0.829106864721649	-0.554885596337481	-0.0030749651371591	-1.18251995399662	1
0.45	-0.501195253208239	0.276888076342455	0.8570772114467335	-0.10651406744931513	3.481881815781423	-0.16754825717549152	-1.1370216709958427	0.17357054029328245	0.008891143351564147	0.1171352574834412	1.9627923707779078	0.06321016204841348	-1.180796864501972	0.1579342906360907	0.1607232002751111	-0.7104167379385674	0.3024089117937825	-0.5424442970383141	-1.1574391741895744	0.0003728118033837851	-0.052515292186973095	0.26336891095438797	0.05706777074038287	-0.3199862820269945	0.881676292995047	-0.529303687011972	0.0492102723838947	-1.19858581885246	1
0.46	-0.5208414823736514	0.27787764152010436	0.8394796164529845	-0.03526464767113692	3.8740014212247673	-0.26797092808838263	-1.1546922016530186	0.17065712249928855	-0.0040965401074326314	0.1516177628371765	2.1287036497725307	0.09481820440729122	-1.1696195127214524	0.13582349392028545	0.1468785368457003	-0.698003607073939	0.28105490449300025	-0.37406157985473776	-1.1727919849624293	-0.003335795176027759	-0.028354648824086174	0.29461431251826836	0.03569695240517024	-0.3233090071997256	0.932136005115489	-0.50415632477842	0.111244461210647	-1.2043152917942	1
0.47	-0.5416178943473069	0.28140238843191606	0.8137763757958483	0.04875404039746713	4.257360387591593	-0.38798109769840045	-1.17307096921685	0.17261545584927562	-0.012580738312491846	0.1945345592136461	2.289641130610749	0.13292795399203353	-1.157792901760205	0.11514500809289802	0.136948199701437	-0.6784448371842974	0.25702933570177194	-0.192699482742626	-1.182009372572829	-0.00837647250533016	-0.003094589462366553	0.31998914573103027	0.0095138435471541	-0.3233337401220421	0.975783365892458	-0.478529872379298	0.178853405425779	-1.19777261704597	1
0.48	-0.5614582314117514	0.29090430288759306	0.7839822756516684	0.14340916103107995	4.620330260267416	-0.525140451264482	-1.1973984133259727	0.1795785726772273	-0.011017997165545591	0.2447913178629444	2.44301530749318	0.1767691902897395	-1.1514951600032886	0.10324909696442718	0.1387214788989102	-0.6500520939340504	0.22996105622674584	0.0008323301281289837	-1.1878578756785005	-0.015438106193333233	0.020105803313654736	0.33939691093482377	-0.02141126956496871	-0.3198256151173699	1.00756876673407	-0.449862080323658	0.247556718921822	-1.17703073231779	1
0.49	-0.5838814366716014	0.3084933823620802	0.7550764254665487	0.24609426540520216	4.950782407526454	-0.6761563072645567	-1.2322382540206	0.19148081479015416	0.001696499474465261	0.30103713445173874	2.5860501768544544	0.225287406732985	-1.1546180998333495	0.10304307423097357	0.15704824856266475	-0.6113836606745563	0.19950757360479707	0.2053079842611858	-1.1943710544918786	-0.024817789191917145	0.03443216456657782	0.35293203152355695	-0.05689821268615502	-0.3126609250081952	1.0217594513123	-0.414227969677168	0.312271923374604	-1.13944419241667	1
0.5	-0.6202232286650732	0.3351165620958732	0.7339224345064634	0.35381711220770057	5.236515484290503	-0.8369749447591934	-1.2807707585406818	0.20892991466686278	0.024328483224915542	0.3617099924479149	2.715791785556547	0.2771685587381568	-1.1685511964388333	0.11339513262905931	0.19110469930799254	-0.5613214458963695	0.16538158880551784	0.4190955474035241	-1.2040338854661963	-0.03597554265741479	0.03157003875564844	0.3608629828021424	-0.09665202830562943	-0.3018339669345086	1.01453307026905	-0.367570222734422	0.368033406668908	-1.08318462733039	1
0.51	-0.6774492361790768	0.3779334965329115	0.7379001007269742	0.4633093897033752	5.465708358333476	-1.002909935960222	-1.3461252944220496	0.2342394026003371	0.055961855088129106	0.4250897758676507	2.829129127951511	0.33087654728102994	-1.194845555576407	0.13118485777750025	0.23395861671704804	-0.4991344342288469	0.12737784762106924	0.6401821919735549	-1.2175269325879106	-0.047148714107749345	0.002390915692495589	0.3636090003633975	-0.14026137540410108	-0.2874590114619701	0.984912409894107	-0.307081299701188	0.410900821169025	-1.00723312001721	1
0.52	-0.7655553663866144	0.4352082917911235	0.7704049780320601	0.5711547821392586	5.627378890845473	-1.1688005751719415	-1.427203375858058	0.2693462336365762	0.08977859538904365	0.4893561784128618	2.9228281256166575	0.38470200510429126	-1.2327247143171243	0.15306256406952853	0.2724848378613605	-0.42452569247746935	0.08539883711374084	0.866213583010714	-1.2317101745983783	-0.05718326077472544	-0.05924075541878317	0.3617119052461104	-0.1872005499802989	-0.2697672834471406	0.934419104490945	-0.231745915378259	0.437559114890542	-0.911081925400337	1
0.53	-0.8913932842979799	0.5008084494412497	0.8292033066675394	0.6739304998608454	5.711828003475139	-1.3291939099627	-1.5129444602799405	0.31152812957923576	0.11602730303100876	0.5526485607078757	2.9935788151724694	0.4368203402770544	-1.2724883716762019	0.1735525051330924	0.2912429469260923	-0.33766093423931703	0.039477798316625234	1.0945460910746405	-1.2376344199742189	-0.06629790741963296	-0.14961025806445605	0.35580474381069693	-0.23683531339218333	-0.24909906046565403	0.869104308834944	-0.14469338373199	0.446541848880675	-0.79673793571596	1
0.54	-1.0455751093111338	0.5683581550277458	0.9139195469742561	0.7683562120047215	5.711048555107718	-1.4785425662964886	-1.5945219338792704	0.3595164621049491	0.13381897284717373	0.6131247095845964	3.0380552522768407	0.48535647691372186	-1.3082003532249695	0.18838559073901567	0.2793410916975562	-0.23917760639340113	-0.010202446416363151	1.322309867911396	-1.2254733993327336	-0.07526778984965014	-0.25319370315039097	0.3465790085913058	-0.2884325505473122	-0.22589121336129986	0.797415356371066	-0.0538825255891422	0.438686668311796	-0.669437505811277	1
0.55	-1.1973906000628287	0.6315440636722389	1.0212650560081626	0.8514433837260075	5.619079737870132	-1.6114096082401363	-1.6625500284537709	0.40928531995573963	0.14502950790157923	0.669015576901863	3.0529870400035923	0.5284533502325335	-1.3376681970764348	0.19436978572526384	0.23490382291456377	-0.13017442262640602	-0.06329623563616565	1.5464803512852139	-1.1930856409039294	-0.08580087075978274	-0.3511759187343394	0.33475218236094934	-0.3411735969054678	-0.20066072302555196	0.72332545788272	0.030090049237893	0.413419973726755	-0.535816089003471	1
0.56	-1.3282836137302356	0.678459481105592	1.1355940069514388	0.9206374222466636	5.432289960754303	-1.722671161679959	-1.7020859927094762	0.4538889843635092	0.14595626565582764	0.7186734251480226	3.0352408325110662	0.5643409913908389	-1.3583921742520306	0.18450223469098345	0.16642378766688595	-0.012182174860026485	-0.11928855791745888	1.7639554181442403	-1.143260037079456	-0.09927590253364606	-0.4248791796877423	0.32103723421557107	-0.3941708846853078	-0.17398489640270465	0.646845387252228	0.094946509815189	0.369887303769271	-0.404208144623812	1
0.57	-1.4268251317147664	0.7101703831985826	1.2615680070098072	0.9739448590419473	5.149574427424042	-1.8077075148892425	-1.7016820511795119	0.48871216868525597	0.1316736141952346	0.7606113656956802	2.9819096728780914	0.5914029961036977	-1.371273528191054	0.14668796090763245	0.09147538893060547	0.11288254447180605	-0.17749617438780385	1.9716352107970683	-1.0834568694646405	-0.11455046880461567	-0.4606859590211123	0.30611549966765883	-0.4464873814283695	-0.14647916161939198	0.57017486307024	0.133474716718656	0.312886921457177	-0.282324045752288	1
0.58	-1.4841544535636544	0.7318639365287161	1.4054797930176122	1.0100380970123215	4.772457669404209	-1.8625739127729022	-1.6636140422084522	0.5135408640685125	0.10367335000163076	0.7935330021859422	2.89040761617312	0.6082373174733544	-1.3827952289790528	0.07713801286699512	0.030618024411426643	0.24277841253468163	-0.2370768977808043	2.166501637713218	-1.0263283167202113	-0.12884563091730744	-0.4575899399044788	0.29061410637861956	-0.49715814725659985	-0.11877343708041797	0.498759733226849	0.143487276418268	0.25063234829071	-0.17626422573819	1
0.59	-1.5005642254957885	0.7554079951723123	1.5585597583810735	1.0283310568123458	4.3050959426926365	-1.8841432786938745	-1.5891257692789342	0.5228275667567128	0.05846262122550416	0.8163517234361872	2.758566779100605	0.6137086513202097	-1.3946995399059494	-0.02120430183927942	-0.002434378016786652	0.37501243695400005	-0.29704713254818094	2.3456947035970828	-0.9850671824179231	-0.13906575185326983	-0.4275623448972938	0.2750887779093205	-0.5452132378595206	-0.09148813474329366	0.438372337026598	0.12717506343839	0.192875981395975	-0.0912530528899233	1
0.6	-1.491564378849578	0.7894500273347558	1.7049366655682388	1.0290203516660636	3.754179362889783	-1.870214584399782	-1.4822730835600906	0.5121542547391099	-0.007296720507804218	0.8282000479310794	2.584733753496896	0.6069901704717763	-1.4054572726682395	-0.14051765987573384	-0.0039756894317502095	0.506921865982154	-0.3563073303370758	2.5065831403047922	-0.9632551868961223	-0.14189021663181292	-0.386321810705921	0.26001247976985187	-0.5897011385319251	-0.0652108689742813	0.390289872664571	0.0934675725476675	0.146481274747618	-0.0278365533582857	1
0.61	-1.4572807179447183	0.8382059612312696	1.8348870243460689	1.013088348687641	3.128738639260603	-1.8195824651972048	-1.3576931839245292	0.4796356298852968	-0.08636658278750912	0.8284302171866827	2.3678622229997175	0.5875929781369996	-1.4133718609922306	-0.2644546887507484	0.019559847266676048	0.635761624112245	-0.4136745620273607	2.646827261263162	-0.9583670421098821	-0.13617378772063077	-0.3470155433363435	0.24576998970233124	-0.6297119302689725	-0.04047489808392416	0.352614261018413	0.0512609299765127	0.114364778929194	0.0146604204983612	1
0.62	-1.3769890081190392	0.8911557651152402	1.9100284703236585	0.9822665399791246	2.4398659601818906	-1.7320658317885151	-1.2324417084280797	0.4203944408911838	-0.15560335727236363	0.8166078822831712	2.107598624004621	0.5553823443152552	-1.4138615044625873	-0.36781157026840733	0.05340269348671516	0.7587939057998154	-0.4679209835898706	2.7644325023452834	-0.9647409144715774	-0.1238541616766255	-0.3174320434322113	0.23265810402916973	-0.6643994521153967	-0.01774022793483686	0.321956438562447	0.0090403586129177	0.096316136998454	0.0381179268296474	1
0.63	-1.2362070367341254	0.9363192511144818	1.897277177773323	0.9389599173664674	1.7003636820280301	-1.6084955229206188	-1.112410969059733	0.33401094535322495	-0.20209037834346277	0.7925011555264247	1.8043577818568928	0.5105805119094422	-1.4031732284923286	-0.4336047955387844	0.08074359689478572	0.8733766322488434	-0.5178166104261799	2.857792686586519	-0.9747646443648628	-0.10795601945751107	-0.29789960897532874	0.22089085862844035	-0.6930018190769387	0.002621838583306399	0.295034213714971	-0.0268863779318691	0.0883891400126625	0.0475313213732881	1
0.64	-1.0395385485006603	0.948451802369232	1.7948985106417696	0.8861353652197813	0.924337716984304	-1.4506633169740153	-1.0014385085690134	0.23042653444552355	-0.2197823012091849	0.7560674622612253	1.459385616785388	0.4537565589277824	-1.3800564664600092	-0.45570486821305634	0.09078908895986698	0.9770476438338914	-0.5621745416525478	2.9257226009535864	-0.980403099894115	-0.09186007168115287	-0.28354220952236175	0.21060886598526493	-0.7148597659161987	0.020340107227132687	0.270068401499902	-0.0533366290133553	0.0861228829588296	0.0478494351707915	1
0.65	-0.8034425221388962	0.914824932434927	1.6249484328013795	0.8271792896803039	0.12675469732943906	-1.261236711829139	-0.9034339826019806	0.12547303562871007	-0.20751777035635216	0.7074405143452419	1.0748062374529905	0.3858044322114228	-1.3447256299944295	-0.43636673394520886	0.07935075320919922	1.0676017515603666	-0.5998966117714014	2.967479948676592	-0.9787839593259419	-0.07890401034784214	-0.2679861713633192	0.20189166136125303	-0.7294324015518547	0.035250466990126766	0.246417521443328	-0.0691570558351505	0.0857971780259176	0.0429895879231848	1
0.66	-0.5576733937965384	0.8353087899396323	1.4112727640467828	0.7657316262259403	-0.6770170113901587	-1.0436456336397844	-0.8177302503343336	0.03607026782020924	-0.1716091055146542	0.6469193595353281	0.653651012151181	0.30791078711896275	-1.2988368294953991	-0.38526021992101955	0.048262068816756806	1.1431581021497657	-0.6300174009680439	2.982777101937428	-0.97090556185201	-0.07078065704803455	-0.24824358740715446	0.19477181774385383	-0.736310068919716	0.047298275054161086	0.224091699249445	-0.0754139648665743	0.0846794368077192	0.0360698654521631	1
0.67	-0.34848771511016113	0.7225550211887014	1.2034333861955788	0.7055048657528364	-1.4716625991997834	-0.801948511651076	-0.7404627363650241	-0.02026562001328155	-0.13438961102958777	0.57496089257912	0.19986752180751352	0.22151464836358953	-1.2467523850264994	-0.31893343181104883	0.005078210710474613	1.2022157248485554	-0.6517446038852779	2.9717833069445345	-0.9589676825433235	-0.06756402791062731	-0.22520485411494653	0.18924953281515783	-0.7352241074217726	0.056536222299749174	0.2034155794408	-0.0746057261599365	0.0814320637740785	0.0290647968474385	1
0.68	-0.20994257752929923	0.5897686350350991	1.043570548470544	0.6500977000244429	-2.2423539257472305	-0.5406858606054181	-0.674449409154545	-0.03710592531389639	-0.10899976735668988	0.4921765162074553	-0.2816933471841184	0.1282611345130486	-1.192524712618535	-0.2530293687009068	-0.040390426843708166	1.24369562304562	-0.6644939274335749	2.9351180863357724	-0.9456181442478817	-0.0686285146749131	-0.20178294102110084	0.18530641122866887	-0.7260534080111458	0.06311796568677398	0.184890020037346	-0.0693148977589513	0.0756807427014015	0.0230267660542805	1
0.69	-0.14691858788521722	0.4621245418323667	0.9442673017772147	0.6028132422709186	-2.9751443420575354	-0.264729597143341	-0.6261492029686624	-0.020186348313210353	-0.0985138542748461	0.3993328930513526	-0.7853135168961038	0.029951560453427825	-1.140843536054917	-0.1976234118853276	-0.0795056551998106	1.2669683391316715	-0.6679169418998351	2.873836559705038	-0.9335135788414088	-0.07265281278722248	-0.18050624783597446	0.18291726030399894	-0.7088277335686597	0.06728800466636278	0.169018970345282	-0.0621635231142997	0.0677121655087288	0.018450566105261	1
0.7	-0.14472791045098576	0.35308024427856943	0.8957063680772995	0.5664915094943948	-3.6573122149685076	0.020864208898125746	-0.5995733606104616	0.01587704891977752	-0.10117810342341792	0.29735600927613215	-1.3044679428803805	-0.07150784193648368	-1.0961688497918831	-0.1579496576423307	-0.10488535238045121	1.2718665312916848	-0.6619206245770334	2.789407292093178	-0.9236060123433673	-0.07787545551621732	-0.16334808730200923	0.18205888398858133	-0.6837278484344861	0.06936843380861266	0.155954703191191	-0.0553584781634357	0.0583052059919826	0.0153242980494119	1
0.71	-0.1819549772901685	0.26850246050038806	0.8851535712686309	0.5433649904389266	-4.277643739346742	0.3109925176766415	-0.5954191679625355	0.054852389930657934	-0.11532730542295262	0.1873371434902703	-1.8319093578722514	-0.17415654562042693	-1.0605360056326336	-0.13613185980024226	-0.11211182686320695	1.2586827172037538	-0.6466776900763923	2.6836831203097002	-0.9154633321491944	-0.0823865628304758	-0.15037846557928786	0.1827150936169323	-0.6510825599186083	0.06974331538788903	0.145769631975006	-0.050318137517236	0.0481892550271953	0.013491140819057	1
0.72	-0.23492110630611518	0.20870033444692537	0.8921669873663797	0.5349447412624984	-4.826649405966083	0.6006273065061604	-0.6128193410762501	0.08278672801366624	-0.13466146307513635	0.07053885160110585	-2.3597773825877435	-0.2760279559304482	-1.0322606083706372	-0.1308405642165531	-0.10106352584674703	1.2281529153135895	-0.6226271777150947	2.55886523811757	-0.9083134111069842	-0.08462536875667873	-0.13980539897180755	0.184877446012933	-0.6113628214184655	0.06884147960306819	0.138496666306483	-0.0479799176446426	0.0380195360445357	0.0127504645234889	1
0.73	-0.28820387879195936	0.17322953857479148	0.9014058863075965	0.5419426576148081	-5.296712201667625	0.8849190085124645	-0.64803833320931	0.0932361577403609	-0.15615077303896113	-0.051601225201938924	-2.8797312241689523	-0.375193881389505	-1.0078005828219687	-0.13753407995822767	-0.07496151803383892	1.1814274039488208	-0.5904651487960801	2.4174606817983384	-0.901057328306716	-0.08382392581199016	-0.1295942219511848	0.18854155616434004	-0.5651730827834489	0.06711857592864694	0.133707736453761	-0.048377198454205	0.0282513524805833	0.0127754898746274	1
0.74	-0.34057620210915757	0.15646732854671802	0.9100276781024612	0.5642334979730533	-5.682169024002253	1.1592799336936226	-0.6946519269327095	0.08829650974444991	-0.1807706928096505	-0.17747102690857253	-3.38310448480264	-0.46980430000843404	-0.9817790954812973	-0.15188683854814533	-0.04009839510760495	1.1200301870651361	-0.551125723706742	2.2622332801921994	-0.8925336385668197	-0.08007039196100856	-0.11848294137042943	0.19369919365331625	-0.5132401010917218	0.0650391697095482	0.131051296894302	-0.0512145922237539	0.0190975701872505	0.0133445256485982	1
0.75	-0.39742670104877076	0.15507363523747839	0.9221199624964216	0.6008580214000304	-5.979329714253494	1.4194480162707013	-0.7470930178073268	0.07542922091844124	-0.21137529143344427	-0.3052914133293902	-3.861079840384963	-0.5581218953344441	-0.948773730513697	-0.16982632127844555	-0.005743113574680669	1.0458089859448203	-0.5057530518837491	2.0961481427462223	-0.8821883725540653	-0.0740404438392284	-0.10535546274385768	0.20032673468436688	-0.45639944655499876	0.0630596092686595	0.130187602092338	-0.0559096063974134	0.0106023535405792	0.0142973809640167	1
0.76	-0.4631284906456986	0.1659881149769329	0.9393603322021744	0.6500663968942226	-6.1864404225166565	1.6615328129164875	-0.80325782416623	0.06128754177416319	-0.24791078320151994	-0.43313207326653336	-4.304880536310445	-0.6385512342302635	-0.9054086934430383	-0.18713764765235658	0.019052602157456012	0.9608776732931074	-0.45566514972846545	1.922309870313786	-0.8700015033023952	-0.06718253822820955	-0.08969850529017294	0.2083708771093629	-0.395579955866547	0.06161228827852393	0.130584870862979	-0.0614633029790497	0.002580737380363	0.0154970111608066	1
0.77	-0.5383575458041117	0.18619447581958828	0.9609101900216694	0.7093989753459823	-6.303599641276774	1.8820468917502673	-0.8635511303670952	0.049854896750273436	-0.2890872031892078	-0.5589374178899716	-4.705974808763993	-0.7096628021572882	-0.8517789958243442	-0.19998607374020963	0.028200864048253286	0.8675530546232076	-0.40231085561996105	1.7438948903489149	-0.8565775891333993	-0.06104427490519389	-0.07202357225732364	0.2177328062569693	-0.3317864002064247	0.061091804966867023	0.131715076209774	-0.0668303976338403	-0.0052589221119704	0.0168673515844464	1
0.78	-0.6220836466133748	0.21297780843095987	0.9862753555728221	0.775799704641467	-6.332636155328416	2.077926508829366	-0.9287987513622046	0.044773202562231815	-0.33379318644054856	-0.6805632254997136	-5.056288509007436	-0.7702123765375782	-0.790153272344132	-0.20615233617945528	0.019261765717213275	0.7682878205920913	-0.34722142942457923	1.564078633285385	-0.8429640748778446	-0.056694189951821586	-0.05306334092091386	0.22825219971754246	-0.26608064793166436	0.061843383348896316	0.132909252888249	-0.0708659426313623	-0.0133236162305213	0.018365557012271	1
0.79	-0.7126123341867681	0.24487480479744428	1.0156021115278997	0.8457560042673995	-6.276958378375738	2.2465457213277986	-1.0000509138635465	0.048321035914672135	-0.3813775481358976	-0.7958240302707127	-5.348420426955833	-0.8191563860606168	-0.7247693593755009	-0.2040460551963609	-0.0058099508434385615	0.665601387560869	-0.2919585569820685	1.3859586618920432	-0.8303426496288738	-0.05472128095815253	-0.033408337808381934	0.23969256081377716	-0.19956161307858783	0.06415378137604807	0.133189921187066	-0.0725113893510201	-0.0221265904997407	0.0199477740067976	1
0.8	-0.8092744191219511	0.28029050634668834	1.0491810142179159	0.9154578587731973	-6.1413841440693995	2.385727838284398	-1.0777204231939086	0.061239314710752585	-0.4304509806890419	-0.9025503898801608	-5.57585412670956	-0.8556639635920988	-0.660353558012241	-0.19325928240728643	-0.040699133241464805	0.5620102524537582	-0.23806069724616358	1.2124753121428384	-0.8198248777410485	-0.05525860963799879	-0.014312299439454147	0.25172936301800974	-0.1333442907243937	0.06824477518433297	0.131269583746343	-0.0709983186645373	-0.032230675626614	0.0215559204400607	1
0.81	-0.9151957740347589	0.31627810611150886	1.0894110389991298	0.980968269155907	-5.931959089884372	2.493757411721913	-1.1595709313321874	0.08452170647830237	-0.4811685693797916	-0.9986542819362403	-5.7331595717215915	-0.8791263525758567	-0.601411904636142	-0.17452509987251563	-0.0770073846438692	0.45995943957142643	-0.18698981990580044	1.0463318667770152	-0.8123042821623289	-0.057781316994424355	0.003015777148800725	0.26394237021612993	-0.06853818996794474	0.07426918487163808	0.12534822070556	-0.0657419073182834	-0.0443282372763809	0.0231010547558252	1
0.82	-1.0369880783380587	0.3497616851325677	1.138337681777572	1.0383970167670362	-5.6557704408330025	2.569394915163803	-1.241022906807404	0.1208732701006369	-0.5354401655721261	-1.082200031273206	-5.816177481976988	-0.8891641818962441	-0.5512330154667071	-0.1491022774270651	-0.10648783745725557	0.36175662039936995	-0.14008061418364126	0.8899167202436017	-0.8081774056739208	-0.06155217846239919	0.018048384449349943	0.27581327883442486	-0.006225486267033198	0.08230930132405809	0.113169727623379	-0.0565714425132103	-0.0591851753891722	0.0244465447138874	1
0.83	-1.1785999369287596	0.37677236507156964	1.18983931180852	1.0840699178011708	-5.320761408921238	2.611894966561514	-1.3160682221901372	0.16964368100946303	-0.5946604014046375	-1.1514774283894396	-5.822179277441496	-0.8856329024172347	-0.51213665129104	-0.11743985315166813	-0.12273882507967776	0.2695105312200901	-0.09849419735920825	0.7452303629817593	-0.8074479882096972	-0.065803247060404	0.0303133088588928	0.2867295236583069	0.05256077110409325	0.0923774897894201	0.0927657414778421	-0.0439680910773933	-0.0773624449997019	0.0254350097877277	1
0.84	-1.3382022487144711	0.3916341192069741	1.22922985710033	1.1146863281126358	-4.935549724691266	2.6210275710211497	-1.378698520476549	0.22587880959538004	-0.6580283455717071	-1.2050731316981738	-5.749995661427999	-0.8686264084935883	-0.4859122163602697	-0.07859985050809205	-0.12215339397170445	0.1850753681237423	-0.06317821051211411	0.6138202719219757	-0.810169705938278	-0.06982725446124255	0.0390857254302399	0.29599472155237794	0.10685804197159927	0.10441868665849356	0.0621864796341084	-0.0286102776959039	-0.0993871877900944	0.0258849400843082	1
0.85	-1.5097608411766759	0.38925173960242854	1.2390998692316848	1.1274585328995745	-4.509252160521363	2.5971005336614814	-1.4230411784055157	0.2837233735095327	-0.7248534316825113	-1.2419361139977902	-5.600107414020423	-0.8384785840647656	-0.47495581792127783	-0.029354397496069055	-0.10367474248683718	0.11000286380730606	-0.03483495996252321	0.4967269049052049	-0.8161273073822002	-0.07313055157428927	0.044443433565784354	0.30284582117657227	0.1557948896450394	0.11831447198440383	0.01981236280885	-0.0114106308881061	-0.125628715383436	0.0255921288677305	1
0.86	-1.6823172480439788	0.3683178723397981	1.2026585233472806	1.1202277499940796	-4.0513154345791715	2.5409800643133535	-1.444574957009094	0.33918185090742403	-0.7935731738590543	-1.2614328645064439	-5.374692814783995	-0.795762252301857	-0.481601155896454	0.03566817506244013	-0.06824546970030536	0.045503701360224545	-0.013898952080181163	0.39444392883068974	-0.8250572657823587	-0.07569886981947566	0.04713914506173513	0.30647660771290336	0.19861037817815366	0.13388839064475308	-0.0335374414024098	0.0064908856693587	-0.155569536695857	0.0244709310055853	1
0.87	-1.843602273760955	0.32697295756051226	1.1080733843325297	1.0915527133677465	-3.571352725341553	2.454105782348005	-1.4404126771974262	0.3870307477526323	-0.8615110433779928	-1.263388320562657	-5.0776272941539595	-0.7412848055919461	-0.5085587990150894	0.12251358033934716	-0.01944578491178085	-0.007580240806113926	-0.0005247878487982955	0.3068955439800803	-0.8368451022844137	-0.07762637986285718	0.04803435338544412	0.3060668037535228	0.23467183110413242	0.15091220714008172	-0.0961634079984772	0.0242069742635847	-0.188368119178378	0.0224809350484561	1
0.88	-1.983856706601268	0.2652054301406094	0.9538414156285184	1.0407681128621822	-3.0789842790761592	2.3384959188762937	-1.4100115218764864	0.42433713692668323	-0.9263482863781412	-1.2481090822825012	-4.7144324032850555	-0.6760796790781364	-0.5583119024920155	0.23493883662397064	0.037862789157772754	-0.04879161543751517	0.005414052313516358	0.233433291274759	-0.8517060527840185	-0.07921894559210518	0.04841558388734707	0.3008156324798006	0.2634904782875285	0.1691128089110961	-0.165190843113831	0.041003837122971	-0.222679772563037	0.0196378226187541	1
0.89	-2.098290335548838	0.1847272812425474	0.7490554093181281	0.9680114828598093	-2.583680321033357	2.196738553295826	-1.3541833641311551	0.4518796354286912	-0.9873203537349698	-1.2163863368358916	-4.292172951240164	-0.6013928274911893	-0.6316047324744933	0.3716006909435733	0.09838836524361182	-0.07806054346743845	0.0043154738829860075	0.17285404993544667	-0.8699650539049713	-0.08062006044568852	0.05015810707809547	0.28997838563398015	0.2847344920145192	0.18817951587362527	-0.235944945912362	0.0564502453600046	-0.256542282618503	0.0161509733384388	1
0.9	-2.1881564412379477	0.08925322204505644	0.5110958808713428	0.8742184032555872	-2.0946047066671554	2.0319652179434535	-1.275664522419151	0.47208833395633854	-1.0435631626853938	-1.1694770371509684	-3.8193031239640582	-0.5186634817222311	-0.7249959660289753	0.5247880221174256	0.15556857414973313	-0.09569455915057028	-0.0031714922182442848	0.1234400695789324	-0.8925173118960104	-0.08207336565748102	0.05469461194303672	0.2729042819739434	0.2982389009271728	0.20777160423075608	-0.303520194899058	0.0701573758200732	-0.287846119513933	0.0122849235062357	1
0.91	-2.2586510876348336	-0.017564981137712307	0.2619029504190046	0.7610870597990697	-1.6204584454494249	1.8478041230671374	-1.1795312195809045	0.48595817724100576	-1.0939581120481723	-1.1090631688866053	-3.305464490138382	-0.4294986957489716	-0.831227513346599	0.6798529635337857	0.20216645946368852	-0.10235600126983341	-0.016176579168679723	0.08302086788352707	-0.9202391041611317	-0.08374771886990309	0.06261605600405162	0.24907372436701306	0.3040118777007829	0.22752590508812615	-0.362256549241246	0.0814548422697568	-0.314070812752926	0.0083828714005032	1
0.92	-2.3101229271208528	-0.12715881792646694	0.02161367954158075	0.6310142796367559	-1.1693233220750774	1.6483115215126094	-1.0739236613905963	0.4960370320005387	-1.136870414610156	-1.037190306677527	-2.7612409174384345	-0.33564153040805395	-0.9392599831302	0.816759012691691	0.23351917435923292	-0.09902795311205427	-0.03364646891492023	0.04905571214411898	-0.9535031071051645	-0.08600026335992282	0.07406989806387229	0.21813297507192336	0.30223692968508237	0.24706438788673873	-0.407052625133375	0.0894527397598053	-0.332967588535952	0.0048372633491925	1
0.93	-2.342574968031233	-0.23031100402757335	-0.18960882364168224	0.4870060955877086	-0.7485072102996079	1.437881244946501	-0.9679734216036835	0.5045670189588712	-1.1700392054934212	-0.9561880023176567	-2.1978774604208144	-0.23893313072564126	-1.0355083713223636	0.9166482689855371	0.24727847285139873	-0.08697045444423784	-0.05438955946369758	0.018734253282587605	-0.991977379907229	-0.08904130701177743	0.08882751259030429	0.1799242759502784	0.29327058593749583	0.26600168076283315	-0.433667596443333	0.0929804233767905	-0.342642314296736	0.0020034339355946	1
0.94	-2.35569321531605	-0.3144304078824828	-0.35302607927407115	0.3325666927104472	-0.36439417243040556	1.2211340764596148	-0.8709001666845658	0.5131591641583384	-1.1914084668832743	-0.8685757585571174	-1.6269721245144917	-0.14126940178540232	-1.106314793510927	0.9684998232914693	0.24276474365460593	-0.06766921560633905	-0.07712530401434434	-0.010908232396710012	-1.03459880506907	-0.09336781688280651	0.10624106887144197	0.13450954728938494	0.27763527202773175	0.28395251111550424	-0.437953989230081	0.0905325047013204	-0.341204673714427	0.0002118997662973	1
0.95	-2.3569146239227643	-0.38141662991511593	-0.4823422718657404	0.17157025212639757	-0.022303892296802946	1.0027902430541837	-0.7930477496352626	0.5240483176920931	-1.2104628922303147	-0.7769593256783014	-1.0601509471395625	-0.044553433093197876	-1.143915086286417	0.9726975633242487	0.22444212356426746	-0.042779397962007845	-0.10053591116759582	-0.04286553596807384	-1.0796905920408002	-0.0985357613495187	0.12346447633697705	0.0821860063376133	0.25600719612536055	0.3005390674030063	-0.41773403787421	0.0810176345526431	-0.327719088120043	-0.0003238472549605	1
0.96	-2.352599143745773	-0.40875457453839487	-0.5455574329213979	0.008120729830071706	0.27363377268538597	0.7875297820013671	-0.7513007412418357	0.5330621288022621	-1.226302368512858	-0.6839227347548219	-0.5087379634933231	0.04935477871516978	-1.147310319196111	0.9370492465514395	0.2012603252078663	-0.014067148397957656	-0.12331810699812328	-0.08003048848248015	-1.125656400328136	-0.10372647720648544	0.13736295110639118	0.023492351627683504	0.2291992340428142	0.31539828612093773	-0.374065964506407	0.0645053322201776	-0.302801938003982	0.0004170231991813	1
0.97	-2.328288478629266	-0.3891955442477295	-0.5134239350172838	-0.15359501159485275	0.5205824754614296	0.579846735741482	-0.7577714082751984	0.5332890924569398	-1.2274080437133708	-0.5919217979340166	0.016567745801419717	0.13868944180926426	-1.1235805725451895	0.8744428665516815	0.17968834348905952	0.016648520640888967	-0.14423268974551032	-0.1250660964468517	-1.1715252563405818	-0.10763942719727797	0.14384896083062207	-0.04079544545152274	0.19813899241141847	0.3281890559003374	-0.309478547126357	0.0419442086167774	-0.26773421249344	0.0023655059870573	1
0.98	-2.2711892231640247	-0.3240258977681721	-0.3886625532301593	-0.30945507426559216	0.7170743071198394	0.3839039611611021	-0.8115318636656663	0.5194211602628959	-1.2053229787801627	-0.5031847399784507	0.5059956580428538	0.22182884371294673	-1.0884657547030756	0.7922736593668842	0.16239316859094868	0.047551207704625786	-0.16214975562991202	-0.18028394030021616	-1.2167288910908733	-0.10882556630601774	0.13783045061806126	-0.10967922659233822	0.1638424410186816	0.33859930491463797	-0.228964992186036	0.0155514830366192	-0.224911992248512	0.0053252379248877	1
0.99	-2.1935613454849965	-0.23018383294260672	-0.1799767453413167	-0.455545703026034	0.8630492330415794	0.20339573041577055	-0.9044397429491627	0.491181932133532	-1.1629396822169042	-0.41962518775397534	0.950976317703301	0.29734184206411185	-1.0598104142315203	0.6943072330291261	0.1524592359804454	0.07687809953401042	-0.17608773123678298	-0.24753579914431112	-1.2609480530067319	-0.10548970372136046	0.11353136322984432	-0.18196456005610312	0.12738372851657498	0.3463529009553127	-0.340931591573505	0.0175853986257582	-0.193596970974067	0.0510273439342124	1
1.0	-2.0663286622052404	-0.07527329646487171	0.16923723109235386	-0.5882942217321823	0.9598532029369022	0.04142521601588005	-1.0239933299966657	0.4421317830730319	-1.0727671520483766	-0.342771977529089	1.3443721174890877	0.3640288878457898	-1.045603160328921	0.5794159934228938	0.14806835926153802	0.10296511748525337	-0.18524469802490534	-0.3281239673586594	-1.3027519638467322	-0.09751285714513586	0.07097026141517739	-0.2562968592576958	0.08986201954287378	0.3512162497124109	-0.4528981909609739	0.0196193142148972	-0.162281949699622	0.0967294499435372	1
0.0	-1.8537102695159726	0.08143808856095519	0.5613065154959447	-0.7045865532128991	1.010190628029348	-0.09959660678012108	-1.1336689010929255	0.38391966574421105	-0.9366817055791542	-0.2737192108280582	1.6806573764225619	0.42095569171796043	-1.046059091249374	0.4431863027290249	0.13894124528912516	0.12428543987656909	-0.18902091581910885	-0.42273489158774175	-1.3396791131941168	-0.08450135965520854	0.011705505531182707	-0.3312065022435911	0.052366403848010834	0.3530044313092527	-0.564864790348443	0.0216532298040362	-0.130966928425177	0.142431555952862	2
0.01	-1.6083535081221652	0.2099923410928362	0.8988282177331508	-0.8018647665575841	1.0180289962635747	-0.2180251055332115	-1.199010756088955	0.33432230167803473	-0.7941093287034076	-0.2130987810858423	1.9560408707478676	0.46747795461107416	-1.0548375675359742	0.2835231249922172	0.11660564050435748	0.1394810990125922	-0.18703191865875624	-0.5313996280175448	-1.367169965043311	-0.06651989461431217	-0.06014248481976205	-0.40516118971669335	0.015940116568104262	0.3515866741351057	-0.599901391568148	0.0139432216652751	-0.0303882610001913	0.17603398360123	2
0.02	-1.3802938488738057	0.30024709647643993	1.1584646030682075	-0.8782009601339466	0.9884558908771907	-0.3130250169236314	-1.2141195795831465	0.2977888007778548	-0.6776930409342146	-0.1610762949186173	2.16852646627384	0.5032559868974049	-1.0573043829203526	0.12770929996052144	0.08319160589941862	0.14738775637942877	-0.17911204000207895	-0.6534832707460214	-1.3796232639134487	-0.04427593760032005	-0.13725863885667813	-0.47662328019560474	-0.01845453975509581	0.34689093475206834	-0.608563976178228	-0.0077198906616168	0.0908561723570106	0.196687446143412	2
0.03	-1.144993219116849	0.36894884425560726	1.3178572809848121	-0.93234487943047	0.927491408245204	-0.38457982679125086	-1.1893233187073853	0.27030014258913543	-0.5851588156618109	-0.11737001123684006	2.3179102221133445	0.5282585073161631	-1.0426758451624916	-0.0023898133670883365	0.04139317506947774	0.14705305730144144	-0.16530869656369937	-0.7877040197562847	-1.372177248955774	-0.01941380726064448	-0.21052196964929804	-0.5441094366847836	-0.04996907961775082	0.338907338591121	-0.573734898099053	-0.0423515267645846	0.237817259214788	0.201343974978057	2
0.04	-0.9334936076696014	0.3572624149052792	1.3090560370553854	-0.9637439382845854	0.8418617239609293	-0.4334667748781224	-1.135113168113159	0.2590504977037278	-0.5393202812293085	-0.0812911990058708	2.4057151366336016	0.5427554119770981	-1.0168335910025113	-0.10587764125900212	-0.005922387465778601	0.13774915696767837	-0.14586819374986176	-0.9321810375518761	-1.3432784079462106	0.00711147299619443	-0.27562535268993493	-0.6062496432716685	-0.07789799584649193	0.32769024207570435	-0.510046040458866	-0.0859903875088047	0.400164605789572	0.189959166862493	2
0.05	-0.8002409966267453	0.31840457242702613	1.2122732339199784	-0.9725356867641453	0.7387421068370176	-0.4611985877892821	-1.0796957367249338	0.25288306286773404	-0.5419709828204655	-0.051803239224958754	2.435067432757377	0.5472998042541655	-0.9942615182777567	-0.17279417763324156	-0.04417238106008552	0.11898010572005312	-0.1212141866037406	-1.084508783307065	-1.2934276133351248	0.03285421240621668	-0.32988765101578355	-0.6618425305795138	-0.10170270621276496	0.3133587041670077	-0.44652145501593	-0.132964976220548	0.55803118295949	0.164005759972637	2
0.06	-0.7017960444268859	0.28069774089902516	1.1091832609517454	-0.9595141545121266	0.6254798190370141	-0.46993479077329897	-1.0482160817182151	0.23323507679071395	-0.5549718153818004	-0.02759592327515346	2.410520783033979	0.5427000503702033	-0.9870261329134884	-0.1892621268406032	-0.05399618685541656	0.0904847998480679	-0.09192021946057731	-1.2418542013123888	-1.2277164106116616	0.05598755901830607	-0.3712344151724224	-0.7099040063705375	-0.12102891869268767	0.29609520305218434	-0.405651418194334	-0.178591371350406	0.692530213617081	0.12535185229751	2
0.07	-0.5968253157672261	0.2503103921289278	1.0136150366189263	-0.9260727904147616	0.509308896911386	-0.4623670035931773	-1.041976708455999	0.2127237285165009	-0.5473386475040399	-0.00717076528182579	2.3378370221577467	0.5299830501374664	-1.0019938176810608	-0.1888635728798263	-0.03191290555998396	0.05223615940930397	-0.058677963341332254	-1.4010720512998043	-1.1551060605495143	0.0751580658775414	-0.40086981597332266	-0.7497064319287045	-0.1357162674479088	0.2761424985241153	-0.390285957264744	-0.221651319596058	0.794704335459622	0.0768990148041416	2
0.08	-0.515837389939348	0.21319242339665564	0.9436771394670445	-0.8741278180449584	0.39706966836397783	-0.4415839016857089	-1.0483315306460796	0.1991891103498819	-0.5217642720721082	0.011067232153564735	2.2237335770924247	0.5103502707385288	-1.0350092738399435	-0.1938671287030828	0.017707688446965	0.004437096340600841	-0.02226286858467136	-1.5588328577728403	-1.0849890469695875	0.08982920203477737	-0.4208555161307904	-0.780806013897899	-0.14579938510328574	0.2537986176641798	-0.393236523437071	-0.262993243256979	0.860375350852138	0.0203990715422045	2
0.09	-0.4591560621290842	0.20968059431393518	0.9163409671563945	-0.8060266495608781	0.29494597867814604	-0.4109224595249069	-1.056801379832963	0.1900753172990931	-0.4770212133907662	0.028716043874936054	2.075608984674874	0.4851283725462342	-1.0702544038956678	-0.1885499473744246	0.09114617645202133	-0.05248630834043545	0.01650104550182091	-1.7117574582295894	-1.0243678325373013	0.09949445465810004	-0.4318314671600601	-0.8030566787883734	-0.15149997729249812	0.22941002500292845	-0.405079648931788	-0.304036307866838	0.888831754157744	-0.0427717181849598	2
0.1	-0.40290323510433534	0.22183667877179966	0.9104232693481169	-0.7244464943888058	0.20823247639169737	-0.3738126531380885	-1.0597324944085973	0.1930183025160431	-0.41445288459234475	0.0472858939083033	1.9012584202853728	0.4557164537522196	-1.0885557593494313	-0.17155167889588926	0.1739553340700985	-0.11789417917016307	0.05677562383885451	-1.8565519588143722	-0.9788081952074921	0.10446996698680314	-0.4334942652815623	-0.816609432571022	-0.15320993476835046	0.20336312249916705	-0.417577742866658	-0.346225136239347	0.882589821342479	-0.111301644744219	2
0.11	-0.35941793918081416	0.23765635401951785	0.9052620658890986	-0.632288440862108	0.14114301127628717	-0.33362297232797455	-1.053425773292246	0.21680895243446077	-0.348724188906004	0.06811559089643644	1.708591121711533	0.42353205265167954	-1.0789971434496324	-0.15768216384562364	0.24315037615681664	-0.19094472972155108	0.09774074770879683	-1.9901370523689164	-0.9499665568636018	0.10383797629144427	-0.4282250070619381	-0.8218970361040799	-0.1514660287489255	0.17607430402306978	-0.423880750079427	-0.389391046197758	0.84605349417569	-0.183919642091466	2
0.12	-0.3382972086399727	0.25676948024427426	0.901547201391425	-0.5325720884358445	0.09666931134839182	-0.2935138915455365	-1.041211962268738	0.2419850389926899	-0.2908752050151717	0.09229969864418001	1.5053609873136509	0.3899580727740732	-1.045228536741046	-0.13221974007987494	0.28706252367675805	-0.27060879832074003	0.1386229794209926	-2.1097660913707417	-0.9346816474071032	0.09714878900495498	-0.4172338987678297	-0.8196046930747294	-0.14691725075280626	0.1479788591105649	-0.419874533163831	-0.430633481086035	0.787922351583895	-0.259027812583029	2
0.13	-0.32813660679346723	0.2819041087758518	0.8968118071815057	-0.42833530248977825	0.07649675339652165	-0.25630590122610186	-1.0308331882471276	0.2638999096276852	-0.24451189898399833	0.12062969229201462	1.2989205157321844	0.3562927379921493	-1.0011475871214066	-0.08923674729529378	0.3043675975884989	-0.35568732799128194	0.1787196770890766	-2.2131269947667693	-0.9276412724254974	0.08475779917214017	-0.4017651919045591	-0.8106282888988434	-0.14028633866839108	0.11951907836015535	-0.403875871316219	-0.465664120245313	0.715668509552779	-0.33530460477391	2
0.14	-0.32169166187028303	0.2988200909888123	0.8973118465956821	-0.3225429123758628	0.08098135468667733	-0.22436785323420763	-1.0287938107957648	0.28266140206908674	-0.21091304107493908	0.15355152878008244	1.0960067196744827	0.32370454481061733	-0.9615328052972741	-0.046425884107794614	0.2959742760835848	-0.44483216902150163	0.21741787147982175	-2.2984239502040915	-0.9235574683361883	0.06820793789505424	-0.3833180345050721	-0.7960224745659054	-0.13232743607019914	0.09113195590375041	-0.375988662276215	-0.490140205667045	0.636100203371596	-0.411386225491286	2
0.15	-0.31929707857672673	0.30794902981826766	0.9022032081628951	-0.2180072502540939	0.1091892317756422	-0.19953028049953697	-1.0357599042771004	0.2920025845523354	-0.1885962496833815	0.19114126830568298	0.9025657907552145	0.2931939614064671	-0.9385060006614676	-0.013905077692779995	0.26825440778647697	-0.5365705889955577	0.25420750489971516	-2.364435893015303	-0.9178442759330812	0.050099265713497	-0.36397843905825783	-0.7769415029138713	-0.12378212697147567	0.06323691164826924	-0.337723686025275	-0.501154556068071	0.554863802585994	-0.485733872480171	2
0.16	-0.3185351420142539	0.3113158802344238	0.9095141952183888	-0.11732241438234929	0.15899683539371942	-0.18302707519363084	-1.0517796922484495	0.2899506545065359	-0.17617005076598063	0.2330995510643498	0.7236212278430784	0.26556333426069045	-0.9390867425141941	0.01058615760502686	0.2315345720412671	-0.6293337915262118	0.2886889370854327	-2.4105498418297278	-0.9071065493250049	0.03450356579095441	-0.3435062503368616	-0.7545761524493108	-0.11533624829236833	0.036223966641958094	-0.292086430541032	-0.497966201606123	0.476225697852405	-0.556368164471035	2
0.17	-0.3197494821952616	0.3082269927993602	0.9167628877065942	-0.02281311655038357	0.22724741312854896	-0.17546751926388474	-1.073378097873139	0.2830474641002475	-0.17284748761283314	0.2787648905922745	0.5631879818935474	0.2413961130626433	-0.9607125930015374	0.025395009990756376	0.19324313029250595	-0.7214895696296478	0.320574909295078	-2.4367682935490422	-0.8907341698457858	0.024795538733491808	-0.32184978265848446	-0.7300902879284527	-0.10757989511647786	0.01044279840673891	-0.242934937001193	-0.483946764739017	0.403048173776816	-0.621387222609105	2
0.18	-0.3212439388819541	0.3008885173806193	0.9226538048938046	0.0635019866977832	0.3099565005086033	-0.17683922404426644	-1.0952034768021919	0.2716742840534443	-0.17285418180966167	0.32714492194804223	0.4242330251300358	0.22104610597830646	-0.9941253780302329	0.03158466214415054	0.15661604098019372	-0.8113789607095854	0.3496874109205038	-2.4436909804297824	-0.8702409342326397	0.022641455889517152	-0.29974660420961885	-0.7045605978032704	-0.10097290022829128	-0.013806920821967236	-0.193105492714178	-0.463491144287952	0.337291136080863	-0.67878188203703	2
0.19	-0.3224873854080129	0.2936743933493354	0.9255243186489372	0.13993341307993876	0.40255691047832753	-0.18654111809306986	-1.1139104383667795	0.25615866106508184	-0.17080361130378696	0.3769639700042134	0.3086807208930883	0.2046370463982682	-1.029423798780275	0.0342161059159913	0.12352085322556276	-0.8973564458325713	0.375950100627431	-2.432472329867517	-0.848017325077471	0.027791305222339774	-0.27819037027785287	-0.6789228239447385	-0.0958178013737919	-0.03628354089560312	-0.145328022766992	-0.441033432795975	0.279802232784163	-0.72689765948165	2
0.2	-0.32154989031172426	0.28714318069109784	0.9256061312439683	0.20513201767348227	0.5001717807011797	-0.20344428567390802	-1.125633043631739	0.24061640835855586	-0.1640791449398334	0.4267246091463595	0.2174595377523508	0.1920723073860002	-1.0578384382976844	0.03654837454395113	0.09490203281140308	-0.9778328740871194	0.3993770867916769	-2.4047569113504257	-0.8262864532582086	0.03818324884830066	-0.25773689035883324	-0.6539273810362594	-0.0922419264965198	-0.056809500164190625	-0.10207803317227	-0.419827125844595	0.230475699207893	-0.764806657210154	2
0.21	-0.3220878602489879	0.28067348696181754	0.9222925755152653	0.2580902492140981	0.5979028294887477	-0.22597725673733823	-1.1256636793144876	0.2264976021461712	-0.15334555464125937	0.4747802973836074	0.15058508632667947	0.18305416128223284	-1.0721897101303046	0.03883907984986214	0.07233082901650527	-1.0513199274710483	0.4200589642045895	-2.3625959794751985	-0.8074482106606782	0.050383614580109815	-0.23964561938009013	-0.6301066847894411	-0.09018975221157002	-0.0752752062430412	-0.0651502759894236	-0.401520245849513	0.188971666887902	-0.792075351981594	2
0.22	-0.3254260109752072	0.27461588675050663	0.9165583010930222	0.2981357859615282	0.6911201261101384	-0.2522313285535906	-1.1137140301394752	0.21532520278878542	-0.13934590261055652	0.5194157089791858	0.1072732106477544	0.1771115698987609	-1.0696896444879487	0.03986530452378895	0.05743098339403564	-1.1164746093321916	0.43814703473187594	-2.3083489065245315	-0.7930337038160696	0.06094770012777214	-0.2248727709283073	-0.6077558097614063	-0.08942614920383186	-0.09164057657176743	-0.0339734054053963	-0.385942225793688	0.154372773490611	-0.81003314514561	2
0.23	-0.3315792932904096	0.2692042230309873	0.9094073258075761	0.32491985962961417	0.7757394390480659	-0.28008069507457206	-1.09219340536205	0.20820817473409384	-0.12456235139545843	0.55893107978828	0.08607597070564176	0.17363512534866138	-1.0527579151304651	0.038087179212220185	0.0513157904281736	-1.1721419740787675	0.45383661286098365	-2.244573826488836	-0.7834557169583432	0.06748337971489676	-0.2132316817446131	-0.5869273227955804	-0.08955054650206684	-0.10593417172601627	-0.006556969893101	-0.372711299334589	0.12639533760094	-0.820260442355589	2
0.24	-0.341586045459209	0.26398040671319223	0.9013019006713544	0.33840240048476283	0.8484736015366259	-0.3073115977712469	-1.0628574956777501	0.20561010367547092	-0.11250260973498682	0.5917267322625596	0.08503282431763033	0.17191746050201867	-1.02749396779608	0.03257149018908695	0.05393253208482325	-1.2173941459357356	0.4673502413835752	-2.1739121713756173	-0.7784219246906937	0.06879581905780327	-0.2037687221843824	-0.5674403317988512	-0.09002145248845951	-0.11824994467095357	0.0190014090365362	-0.362041377814708	0.10447527893025	-0.82480540478959	2
0.25	-0.3584000837899858	0.25974627736594186	0.8913372486320605	0.33883579370717887	0.9070453173370042	-0.3317544052022322	-1.030106693017855	0.20695932239872444	-0.1068413054967336	0.6163839686280757	0.1018291534581149	0.17119722538851317	-1.0007015297820991	0.0229302961997443	0.06466997732511395	-1.2515636199373947	0.47892152966386	-2.0989719599961405	-0.7769908951102104	0.06517606616703434	-0.1955205392693611	-0.5489029957101109	-0.09019019327148364	-0.12874171781937685	0.0443786490071473	-0.354750319826049	0.0879364176752151	-0.825897134132796	2
0.26	-0.3780849800000537	0.25836261317786013	0.8808030953225476	0.32674856594488805	0.9503503857790228	-0.3514124811879857	-0.9987917469075712	0.21167132267745375	-0.10656471605226304	0.6317387083693633	0.1339544664809728	0.17070459098397978	-0.9779488912117853	0.008439065083838605	0.08120485730780265	-1.2742689099309594	0.4887801905888652	-2.022214692401618	-0.7779281464974214	0.058037450645762934	-0.18685589667419503	-0.5307470017987689	-0.08934219865171578	-0.13761558284142145	0.0712402649120128	-0.351966865085748	0.0763437160565595	-0.825669413316727	2
0.27	-0.3982048809838422	0.2600805018976518	0.8698853185231308	0.3029297677252974	0.9785623939505217	-0.364581906330278	-0.9723403512909069	0.21940485102114207	-0.11088252310186575	0.6369445883227361	0.17885311384140637	0.16970619901355	-0.961817308821477	-0.012331074953942697	0.10036448031617884	-1.2854308079737513	0.4971387059991215	-1.9458505074209318	-0.7804284285181228	0.04915849383935038	-0.17620994241503385	-0.5122718689378866	-0.086743711693409	-0.14512049223083046	0.100327341759616	-0.353884044539484	0.0686038464888666	-0.825996955280179	2
0.28	-0.41827996456544303	0.26367614136080353	0.8585068543173113	0.2684142316352762	0.9931724238393412	-0.36995655895724894	-0.9525623694298537	0.22836351409114003	-0.11962921790013782	0.6315227210860312	0.2340611402991108	0.16754752506350387	-0.9518193916612575	-0.039962092250885047	0.12021002144222565	-1.2852778408329684	0.5041809064831724	-1.8717458796723676	-0.7840852363982522	0.04020202369816429	-0.16321400390696716	-0.49269641341994846	-0.0816914468240389	-0.1515373741145614	0.13180134449582	-0.359975124752225	0.0636599221814725	-0.828149260241829	2
0.29	-0.4363326869917366	0.26747828540900215	0.8471114986238304	0.22446831810702483	0.9969601527793963	-0.36671371629741717	-0.940297364397194	0.2360002782482039	-0.13078414452406323	0.6153958949509135	0.2973239113234895	0.1636907575246102	-0.9450261266901382	-0.07406557914279974	0.14026322277842593	-1.274339938926052	0.5100526200472723	-1.8013475763323086	-0.7881181977153233	0.03246948779579587	-0.14831284583159127	-0.4712143442254212	-0.07356249611262743	-0.15716715114767474	0.165655852366638	-0.369086008573815	0.06048512710081	-0.832886182205396	2
0.3	-0.45029422308149303	0.2697018070149237	0.8368160881688776	0.17257525808433544	0.9938957717277478	-0.35457617606966596	-0.9344788097268422	0.24032664544216148	-0.14237943179208845	0.5889056676084155	0.3666903388442659	0.15774650837482262	-0.9391764282815976	-0.11262873270449802	0.16005449543660766	-1.2534298515517457	0.5148544329391217	-1.7356258813219174	-0.7928449356052205	0.026601960851032405	-0.13211626738369253	-0.4470507569272434	-0.06186170062726258	-0.16231807992735156	0.201846600082253	-0.380011442273318	0.0581958826039887	-0.840524072416944	2
0.31	-0.4613225072344018	0.2680993559094208	0.8276294180734166	0.11441880757475124	0.9889752828829129	-0.33384788987438546	-0.9334569659259098	0.24024460659980995	-0.15385977625685962	0.5528115268864395	0.4405808305962169	0.1494979526661427	-0.933099502760706	-0.15179667812249184	0.17921894938252209	-1.2236124252725435	0.5186365197673007	-1.6750392526838784	-0.7985781398935282	0.022911384920952137	-0.11598414807710197	-0.419516280438702	-0.04626377274759604	-0.16729284923469956	0.240338125857309	-0.391948325811019	0.0560727815941961	-0.851173239951168	2
0.32	-0.47048290489064015	0.26228163260796256	0.8199556291418149	0.05186367839924787	0.9879948362264438	-0.3054212069313268	-0.9356019026592428	0.23489617396886292	-0.16406727538059931	0.508272035967692	0.517827435475619	0.1389163290806687	-0.927391107690648	-0.18566044029453665	0.19715360653214853	-1.1861624813220129	0.5213954414039478	-1.6195216437151778	-0.8047650232902499	0.021484394588711493	-0.10157531983745693	-0.38805579971734183	-0.026647676617170747	-0.17237588402515208	0.280820072245525	-0.404376740695631	0.0535926425257986	-0.864523651057692	2
0.33	-0.47849060968962187	0.2533572099057721	0.81395985794947	-0.013068871997747599	0.9972726939466211	-0.2707550116636608	-0.9398084933263783	0.22543843763749097	-0.17082223199485186	0.4568086209426645	0.597685993103712	0.12616711002485156	-0.9235776984077172	-0.20897812139851335	0.21155679311595998	-1.1425126509946253	0.5230727779370227	-1.5684927333720724	-0.8108046947695656	0.02182070501928459	-0.08949012089452651	-0.3522890211237678	-0.0031211390720331795	-0.17782129806691538	0.323073216889347	-0.417046412117557	0.0505039450632738	-0.880365358106098	2
0.34	-0.4865462015985519	0.24405632537029753	0.8098938949522927	-0.07823180664438474	1.023330047089397	-0.23182426126011646	-0.9454629797838519	0.21448017600896127	-0.17244244374145357	0.400253370262707	0.6798213616196286	0.11160655147822637	-0.9246551642712149	-0.21687164821136667	0.21924002211291146	-1.0941931205187034	0.523555457853529	-1.5208903251757218	-0.8182595624424971	0.023477344722310556	-0.08009841823760297	-0.31204064580433366	0.023966345029099598	-0.18384192210573752	0.366792194888955	-0.429857251180462	0.0467440948137762	-0.898606434847737	2
0.35	-0.49558335297916467	0.23577071525059656	0.8074074976746111	-0.14139065831029968	1.0725441335672303	-0.1910426478525327	-0.9522720247555305	0.2044071634279575	-0.16726176397508333	0.34068287552872134	0.7642679424680207	0.0957687446477965	-0.9326097536743158	-0.20677136477229188	0.2176076538659572	-1.0427657628361626	0.5226776594356561	-1.4752232365312241	-0.8273964854940344	0.025714770068465315	-0.07388730834132576	-0.2673585409335747	0.05402305662961015	-0.19059980691814968	0.41164537353377	-0.442654121256544	0.0424337067200189	-0.919357073847169	2
0.36	-0.505750004435945	0.2307351594753287	0.8061317362288043	-0.2002702271132452	1.1507888167864933	-0.1511612812112815	-0.960107211052008	0.19688968222322561	-0.15457893954191457	0.2803407292284002	0.8513687020702754	0.07934369758941369	-0.948692132393595	-0.17818776632283886	0.20603972688389796	-0.9897555573816843	0.5202241902339503	-1.4296421596029982	-0.8390270205289492	0.027463328444803453	-0.07074229092185061	-0.21851901152068975	0.08622752785073352	-0.19819856187196208	0.457578385236565	-0.455133231569186	0.0380125366552953	-0.943016429401465	2
0.37	-0.5166637192625514	0.2301845983546798	0.8054304588713512	-0.2526097791748473	1.263078891749368	-0.11514736817706267	-0.968932069840504	0.1930617144506016	-0.13498113252887833	0.22155178661487482	0.9416966754973451	0.06314735967168199	-0.9725425274995585	-0.13360968905581766	0.18606701701936476	-0.9365824876644758	0.5159352885521963	-1.3820252713602186	-0.8550484693833806	0.02790642411171054	-0.0697753112352933	-0.1660190336214613	0.11955363877316788	-0.20667783963576888	0.504790943062848	-0.466994231325354	0.0343046289914383	-0.969759139109789	2
0.38	-0.5277641203905592	0.23394709497379343	0.8049932144980652	-0.29622617236104953	1.4132348222822109	-0.08604781126033932	-0.978874052675319	0.19321455160870057	-0.11062939530042698	0.16663167601875098	1.0359635055938472	0.048084850022294276	-1.0027905747157935	-0.07734765435848104	0.1616327064977544	-0.8844972331142592	0.5095128296234762	-1.330074834486895	-0.8770502822979183	0.026921660549708876	-0.07024525249466149	-0.11055606721389	0.1528073414456287	-0.21601021630028613	0.553900971525373	-0.478060298960759	0.0324965629678667	-0.999700076635975	2
0.39	-0.5382810797870257	0.24002237679120325	0.8040404471696216	-0.32908354085900654	1.6035843336672528	-0.06684341991507305	-0.9903382262671134	0.19620610633591543	-0.08495209409853138	0.11779528628665513	1.1349199129911096	0.03510844901752501	-1.0360283315487313	-0.01664894358879205	0.1377910125515588	-0.8345239173204619	0.5006279508904345	-1.2714206805761594	-0.9042711802964228	0.024410537039943624	-0.0710189752199705	-0.05299677788408642	0.18467338107931972	-0.22610064335079358	0.605950395718229	-0.488228884848704	0.0341606314943207	-1.03266329014848	2
0.4	-0.5474297771491023	0.24830329371627508	0.802623571070473	-0.3493673632519785	1.8347162699867317	-0.060299986865263555	-1.004126067219636	0.20084985092299054	-0.06188544485515997	0.07706805637225603	1.2392531097525938	0.02517214728383423	-1.0688132380381008	0.040687152624803505	0.11934410460115097	-0.7874129310053223	0.4889301281377763	-1.2037263077880058	-0.9369118630683442	0.020926758072841552	-0.0709423361226422	0.0056633818853987425	0.2137698331236845	-0.23678856412718058	0.662079174508054	-0.497216343419718	0.0410326376156703	-1.06806885058098	2
0.41	-0.5551735388967642	0.25694593793381265	0.8008393895654309	-0.35555997892436003	2.1053003841566533	-0.06882279737288732	-1.0213844164527153	0.20562891966639563	-0.044738420952247095	0.0462038293354991	1.3494860736823524	0.019184709651679413	-1.0979315423630647	0.08691602572164928	0.10890926109703429	-0.7436064189748249	0.47405773063051426	-1.1247933509406882	-0.9741030050346259	0.017407356826516077	-0.06945022847391237	0.06434728557741644	0.2387078388555165	-0.24785269393494194	0.723241535704564	-0.504443439054452	0.0550567485273271	-1.10484454862515	2
0.42	-0.5622681629012899	0.26426108657339054	0.7986863916049148	-0.34651396696433556	2.4119843009375357	-0.094321188079609	-1.0424725130154742	0.2091060707469758	-0.035259968166741026	0.02661280591492202	1.465883311654396	0.017963294766131392	-1.1213040886450294	0.11610725201864239	0.10663776925798808	-0.7032184244160374	0.4556500538984097	-1.032660377791815	-1.0139200160197597	0.014383832568242915	-0.06690672691988014	0.12194715294914721	0.2581536243735872	-0.2590183621659771	0.788996834862744	-0.509203191132345	0.0771168614130577	-1.14122485889277	2
0.43	-0.5694182040681035	0.26930862230597086	0.7960002451577035	-0.3215193201776388	2.749375851226845	-0.138089539992212	-1.0667666505925804	0.20994230554660992	-0.03354431094366765	0.019302743231680353	1.5883672852434443	0.022189670268734144	-1.137811752463962	0.12641729289969356	0.11100324188445329	-0.6660309549252599	0.43336077069085194	-0.9256923098692571	-1.0540181508238264	0.01184856655472468	-0.06365507471738163	0.17737652436988172	0.27088974349086886	-0.2699672100544665	0.857861925514965	-0.510345904526589	0.107648371162951	-1.17498036859048	2
0.44	-0.5769852958343469	0.2721808500098357	0.7917567654023585	-0.28036008836900667	3.110115423907707	-0.20071057393324934	-1.0934250377276646	0.2081925937911699	-0.03744361918025335	0.02483600168067575	1.7164490815534665	0.03237097732731326	-1.1479251999322977	0.12123822767958597	0.12028882851395166	-0.6315064201365003	0.40687265422674307	-0.8026572351667336	-1.0926100201093927	0.009556386695967459	-0.05981340823090448	0.2296202502213623	0.27587250091593524	-0.2803489334170686	0.927265055276184	-0.5064901140464	0.146418618021285	-1.2033803888026	2
0.45	-0.5866889640246068	0.271655443194797	0.7852837332563172	-0.2233561736808549	3.485039054514143	-0.281986024570962	-1.1222343387557956	0.20432587923812595	-0.04400223513937937	0.04330436545140696	1.8491762202560424	0.04880682861822566	-1.1544693093075713	0.10673965785176708	0.1340109593945631	-0.598816048271367	0.375913316963922	-0.6627879479150804	-1.128776249649476	0.006774585633108884	-0.05575284595526863	0.2777797477469149	0.27228268745645573	-0.2897946610979015	0.993813548778355	-0.49626660474989	0.19257164087202	-1.22336151133843	2
0.46	-0.5987714541343127	0.26960580515507016	0.7763490197250433	-0.1513862666191812	3.8634288307242777	-0.3808987213921072	-1.1540565338578463	0.1993846189647995	-0.04842393683253475	0.07432277529703517	1.9850997292969499	0.07156427560572198	-1.161528292438732	0.08969603776269963	0.1534891034902291	-0.5668830790652777	0.3402715800279965	-0.5058261927149503	-1.1632782567785491	0.0022859034522634647	-0.05344064243909424	0.32111113052273405	0.25956708523522004	-0.2979314725348023	1.05292667920796	-0.477984305289223	0.244699049737859	-1.23110873846574	2
0.47	-0.6141573011173732	0.26884060375545077	0.7667055440655977	-0.06588852716807823	4.233343028556296	-0.4956088344823034	-1.1908841873890972	0.19481264452251962	-0.04634323916972435	0.11704224964795745	2.1222618307363796	0.10046186222956664	-1.1730293953475135	0.07571269776411134	0.18068359665576528	-0.5344388090181474	0.299813953619086	-0.33204828321567614	-1.1971462510674924	-0.004502192845195948	-0.05588126796515991	0.35905430450639175	0.23746866200512648	-0.3043974875927948	1.10021830756314	-0.450513922315633	0.300142693804527	-1.22386760077201	2
0.48	-0.6381220412908635	0.2727050823123019	0.7588587090032399	0.031163466483445115	4.582014400979812	-0.6234855946483815	-1.2359475155748099	0.19304797020884698	-0.03572685391575629	0.17018137206856238	2.2582047867875814	0.1350636042042877	-1.1927903238863702	0.06756194940483314	0.21577066723064173	-0.5000889746088354	0.25450057987910407	-0.14227148730421524	-1.2316487973223622	-0.01340003359259762	-0.06714469126300585	0.39125171578225154	0.20604394629133999	-0.30885691377873803	1.13131943448247	-0.412346761935404	0.355883608344212	-1.19885688944636	2
0.49	-0.6796307608549309	0.2840731918241945	0.7593103610016532	0.1373107884825881	4.896301429911249	-0.7611742275341508	-1.2923297205014028	0.19660382436994756	-0.01766402197511579	0.2320748345487354	2.390000692767577	0.17468331048791252	-1.2243404307547403	0.06601986987386035	0.25519300407764545	-0.4623875248062975	0.20439988064605039	0.06215869971363632	-1.2675389079859434	-0.02428999381323072	-0.09230631076586922	0.41755608916494236	0.16566672956237255	-0.31101441435498234	1.14247253282307	-0.362220566140193	0.408275093241847	-1.15396824835891	2
0.5	-0.7434311312994796	0.3064973072286169	0.7709705957506181	0.2496851318293094	5.163174326751631	-0.9046962162481071	-1.3618824110256924	0.2062922954590499	0.007624675906808524	0.3007366953344114	2.5143012923930623	0.2183992134977925	-1.2656674860880703	0.07158575385814452	0.29044323118672805	-0.41991456150703266	0.14970107675965932	0.27939955651711246	-1.301397384062115	-0.03718445559571648	-0.13476462919789606	0.43802717099001576	0.11701794314208294	-0.3106281685052128	1.1309804554419	-0.299757931250974	0.453141158340196	-1.08814523019458	2
0.51	-0.835300898601907	0.34048279606799886	0.7972749258035895	0.36510899283104836	5.370215313634488	-1.0495794009920865	-1.4416204865108093	0.22350059925493507	0.03591644497740634	0.3739352855647174	2.627406250996759	0.2650784173651189	-1.3111478608311626	0.0849400267289018	0.3093133412679613	-0.37135510478190786	0.09072371505956474	0.5071588944845865	-1.3264568769917129	-0.051452557267645874	-0.19177094780394927	0.45291814055946467	0.06106226806401848	-0.30752103270720105	1.09444755646003	-0.225799840269859	0.485242424625122	-1.00090773272985	2
0.52	-0.95517257375663	0.38177460761025345	0.8372053379619803	0.4802167904225965	5.506111397222489	-1.1910129169779158	-1.526013458388395	0.24861855102294983	0.06148106519518438	0.4492761273054981	2.7253477687029695	0.3134102310202071	-1.3543399661639164	0.10894829098112138	0.3007047909730929	-0.31557534802558235	0.02792336322615655	0.7427574370584461	-1.3367002690342304	-0.06740328605446166	-0.25667250553244525	0.46265294202465174	-0.000987283694004513	-0.30158928017991804	1.03517665965679	-0.144455339441678	0.501000589356276	-0.895198704637975	2
0.53	-1.091195929190087	0.4273805436026429	0.8901095524250962	0.5915920906441003	5.561117578555047	-1.3240206452146472	-1.6081686986467698	0.2792544513983787	0.08317486045800931	0.524288847872939	2.803988959195613	0.36194704849094583	-1.3908101757233113	0.1437758652814171	0.25852176635225743	-0.2516931818367812	-0.03810728304120485	0.9832031504143255	-1.328059674838199	-0.08561065811194274	-0.32134663182358764	0.46779627601326634	-0.06771496652995898	-0.2928084902696848	0.957513982681373	-0.0617161507000948	0.498060239927741	-0.774745384513844	2
0.54	-1.224646103428237	0.4764228812269182	0.954453136390083	0.6959147346486119	5.527469293331737	-1.4436457839946972	-1.6799324507068367	0.3124003622761012	0.10424666894685228	0.5965139243972498	2.859133067448477	0.40915109577050823	-1.4153414151765704	0.18110621567905694	0.1854383575281581	-0.17913996297238713	-0.106642489644961	1.225274437221137	-1.2978792178702705	-0.10559121781927705	-0.37634660736276115	0.46901834898627776	-0.1375557197032326	-0.28123627791193995	0.867119173158108	0.0146593493292308	0.475601589801093	-0.644763507074384	2
0.55	-1.3418577184422644	0.5284911447395738	1.0350076387523872	0.7901105868873444	5.399724852739769	-1.545138414522462	-1.7298226853743077	0.34777837836758363	0.12270775433966546	0.6635851891198397	2.8866403550072346	0.45344510359209067	-1.427494111560553	0.2062813390035575	0.09259390879415762	-0.09771077107623	-0.17683317409281704	1.4656088262537972	-1.2489121386284665	-0.12573541750426362	-0.4145880508334636	0.4670566878120738	-0.20885367795601248	-0.267011689585321	0.770303223308092	0.0766028610434678	0.434827688190104	-0.511522649515864	2
0.56	-1.4324366116012452	0.5835952316937446	1.1343052540725382	0.871495933563193	5.1750216934568645	-1.6241375922106496	-1.7501300147941377	0.38481188750564654	0.13349123711827568	0.7233043749532936	2.8825493437662777	0.4932648063036521	-1.4311941355214026	0.2047783871096565	-0.001866146068455872	-0.007600724763462845	-0.24772234225039536	1.7007936734533198	-1.1884390008952619	-0.1449726379680215	-0.4362152250542142	0.4626773774180447	-0.2799228343099474	-0.2503512402798998	0.674791695282401	0.116692350052447	0.379437616876604	-0.382238549694825	2
0.57	-1.4991753117151516	0.652298271270089	1.2658112158270887	0.9379083541238094	4.853234215583443	-1.6768395880347968	-1.7358122301714054	0.42401939880046813	0.13154208062663075	0.7737045683718333	2.843199074510038	0.5271111205439265	-1.433208305854953	0.16064607148979476	-0.0788198034176743	0.09057467775000282	-0.3182661213574216	1.9274554492511675	-1.1241285491250244	-0.16101328398865183	-0.4446240181737679	0.45663797245696075	-0.34910688069281837	-0.23154171904358725	0.588645749757913	0.133162894095797	0.317080392343255	-0.263631593803556	2
0.58	-1.5489805350547805	0.7379451508969416	1.4323732083820082	0.9878162135450522	4.4370256922356015	-1.7001444513592912	-1.6854057024362237	0.4661594724276227	0.11089131303361595	0.8131002277528282	2.7653490966775047	0.5535999271635965	-1.4346018462702075	0.06807560449284382	-0.12232622204272806	0.19577676055774904	-0.387359918463616	2.1423444261377504	-1.0622833193137777	-0.17238265025110974	-0.44373174865222353	0.44965408390392825	-0.414835397635362	-0.21093004112775815	0.517581174037915	0.128280947176672	0.255274978622773	-0.161300423166492	2
0.59	-1.5847408446261444	0.836893601256326	1.6200799240129726	1.0203997940551506	3.9317919206821066	-1.6917740590199317	-1.6008173569721815	0.5068415194235331	0.06417876419852378	0.8401223640687944	2.646294048769071	0.5715075599218498	-1.437768106832284	-0.06093886556844029	-0.12750955043925874	0.30655942568041156	-0.45386890932597584	2.3424119892230357	-1.010117285081335	-0.17862552527231998	-0.4392326373139473	0.44237127397095327	-0.4756738785810625	-0.18891056457080263	0.463427987710523	0.108044948907777	0.200226403196579	-0.0790204163808219	2
0.6	-1.6006661956792616	0.9399742505051992	1.8036314624586351	1.035598470866263	3.345499654693087	-1.650356217592327	-1.4920403017357824	0.5362094518566684	-0.005862687120315756	0.853738493893907	2.4839698987708037	0.5798103796645031	-1.4442252103318893	-0.20253367141847292	-0.09810432271650363	0.42110381508291306	-0.5166617578174738	2.5248783449945353	-0.9726041370998175	-0.18015558460558914	-0.43510767284339313	0.4353434418186939	-0.5303655315032508	-0.16591041001791354	0.424856349587176	0.0795973029880419	0.15626529532701	-0.0182131867894543	2
0.61	-1.5831013573159793	1.036273734676533	1.9549095910697543	1.0341201615001423	2.688428086838267	-1.5754711290619174	-1.371426698054384	0.5417344878624692	-0.08259646513826549	0.8532579773149545	2.2770491723514334	0.5777171599994306	-1.4520718080770856	-0.33198898027743307	-0.044914994454694865	0.5372714632071572	-0.574646205204782	2.6872890583027935	-0.9512285374149678	-0.17662441826524344	-0.43074336733010044	0.42901838664398434	-0.5778633627705583	-0.14237341701686299	0.398551988167524	0.0495110618003855	0.125980075879647	0.0211746093314485	2
0.62	-1.5015584216183862	1.102874046340986	2.0252475586480227	1.017411425981807	1.9728264075090256	-1.467658519180445	-1.2541540039634682	0.511988292425853	-0.14451677835321786	0.8383242586919923	2.025022783679108	0.5646934021381157	-1.4550128228898425	-0.42522061965669267	0.01697947037582548	0.6526746539288105	-0.6268049778877234	2.8275595507512015	-0.9447556764438574	-0.1687081781031433	-0.4241354611053772	0.4237307318218119	-0.6173516704687109	-0.11874343179217585	0.378897270159669	0.022676241535939	0.107837757256887	0.0430399639706026	2
0.63	-1.343133557123698	1.1263444481649039	1.9897920494867571	0.9875889175546817	1.2125044425694544	-1.3283858443764904	-1.1480556934277415	0.44322002749436795	-0.1804032715189321	0.8088962582002907	1.7282663809527574	0.5404771032758499	-1.4516410411213239	-0.46968564571341975	0.07103969334137264	0.7647617567519821	-0.6722303640909134	2.9440073838726537	-0.950527624647672	-0.1567004667597618	-0.41337607781336005	0.4197019175646053	-0.6482567094682776	-0.09544764681201227	0.361339579977231	0.0015803647874321	0.0986090805802546	0.0517084334292194	2
0.64	-1.1199906507332638	1.1023545605426621	1.8573520477103815	0.9473352137272343	0.422376297418193	-1.1599801029847328	-1.0563768975197267	0.34345388788029824	-0.18483014964847194	0.7652216579740108	1.3880894112188042	0.5050858968695301	-1.439475562876856	-0.4676668774987954	0.10832855015084528	0.8709143691535648	-0.7101558199709076	3.0353727671233384	-0.9625821247827738	-0.1412913651877973	-0.3955601825951082	0.4170465469186774	-0.6702468940405552	-0.07288070051747192	0.342644004657562	-0.0130404294580963	0.0944578174006206	0.0516228296417759	2
0.65	-0.8610867947427565	1.0382165946243158	1.6558898554388801	0.8997642247528711	-0.3820213816750498	-0.9655277385178168	-0.9778947337332671	0.23126346487307212	-0.16172548435920664	0.7078050571147899	1.0067653874419635	0.45881584051749147	-1.4155979763475546	-0.4320706363414816	0.12479836261096489	0.9685522176763364	-0.7399830877174368	3.100828222581012	-0.9735375792120387	-0.12377052877990366	-0.3693874365195091	0.41578402013947185	-0.6832234383607876	-0.05139019863333096	0.321123607624046	-0.0216807445259432	0.0920768569135629	0.0465525434873042	2
0.66	-0.6039819256261164	0.9449058781994717	1.4235107586404283	0.8482632231983033	-1.185014575185034	-0.7487487990033787	-0.9099213635115619	0.12942907501895265	-0.12631618512532433	0.6373739339613517	0.5875421024820765	0.40223242939187426	-1.3795710780653592	-0.3782128112859803	0.1199354445821321	1.0552410617893795	-0.7613035333892618	3.1399786709239645	-0.9776299670626067	-0.10660691700796124	-0.3366250959232885	0.41585412798652927	-0.6873027731475306	-0.031264241379774606	0.296373603817519	-0.0254400119952375	0.089117802846084	0.0392995815755248	2
0.67	-0.39595191810526637	0.8383458615506119	1.2146706254645168	0.7963199345824987	-1.9712595173110485	-0.5138527845880942	-0.8453467601915958	0.057133816228994085	-0.09845366199292735	0.5548450787448569	0.13463078366810363	0.3361546483507687	-1.3347278412668584	-0.3205371610098745	0.09763477500543111	1.1287983872357685	-0.7739127194779252	3.1528533635192857	-0.9724180930252291	-0.09216821981153533	-0.3010202980713078	0.4171351025083409	-0.682792400949785	-0.012721440258991513	0.269323332749592	-0.0261339002520645	0.0844469359602556	0.031841758139623	2
0.68	-0.2604383502909715	0.7287093379076853	1.060670392302831	0.7473439859339766	-2.726173999787159	-0.2653843801437218	-0.785162549067227	0.022643253105010946	-0.08434224265473922	0.46129369246430607	-0.34682657188227134	0.26163303879942	-1.2832939630592848	-0.26827751603693084	0.06534829859798537	1.187391533302951	-0.7778175876228373	3.139891081249723	-0.9578405850222951	-0.08226935477255562	-0.26681315884350765	0.41946254845045045	-0.6701620557851592	0.004096208740626461	0.241339038346005	-0.0253043489792037	0.0778631721474299	0.0252185236714683	2
0.69	-0.19389661812810038	0.6215830535030924	0.9652235591844374	0.7044922832687606	-3.4363167393437077	-0.008067471865402168	-0.7349875546381135	0.023331498118334043	-0.08283893828658873	0.3579267472757995	-0.8508121823242629	0.17992284812680207	-1.2284717808593886	-0.22576133689831895	0.02951271036526684	1.229623102683751	-0.7732360086617643	3.1019198778104404	-0.936379162982203	-0.07744726534457974	-0.23756752395014666	0.4226477015144151	-0.6500121148863129	0.019127354403920004	0.21398012906523	-0.0242642395998403	0.0697466672232128	0.0199215641595088	2
0.7	-0.17932046916243832	0.5149338175596094	0.917012090281795	0.6705075823202977	-4.08970305846277	0.2533445280928611	-0.6995172665946595	0.04561948184927715	-0.09050540027635663	0.24606153171377573	-1.370509998626594	0.0924533559858711	-1.1733393191379462	-0.19283028609525002	-0.00338038848896865	1.2545990485551408	-0.7605888301613581	3.040132401491019	-0.9125210865118591	-0.07697455344665248	-0.2150736864497177	0.42649358134189025	-0.6230411762396331	0.03239210885113135	0.188705357005881	-0.0239848739070581	0.0607631425201396	0.0160792179224577	2
0.71	-0.1953933391468441	0.40911691301671277	0.8984775942001154	0.647578670745635	-4.676049363446459	0.5142049454525331	-0.6800590185595035	0.07380482159939078	-0.10282126114639879	0.12710961911101157	-1.8984056281483899	0.0007944418225178839	-1.1196561952965627	-0.16829636298920456	-0.027036981863547527	1.2619756821229666	-0.7404848906982261	2.956057528821988	-0.8903541800637954	-0.07907705112839997	-0.19909993732748332	0.43080782418903674	-0.5900145741667837	0.04398966678816356	0.166846729315083	-0.0251229107359516	0.0516357574505593	0.0136533556350923	2
0.72	-0.22157055414377613	0.3086885346818224	0.8906488743247172	0.6372292677438104	-5.186943189474716	0.7700909821527913	-0.6781939981050392	0.09575622874909756	-0.11505658771817888	0.002565850374683793	-2.4264081318088233	-0.09337861732119782	-1.0669649750398076	-0.15176561562530544	-0.03804338968590306	1.2519829286869097	-0.7136997573812901	2.8515287304659918	-0.8717445163452779	-0.08155221884331224	-0.18726629262869043	0.43541128474566504	-0.5517353689147576	0.05409285359977711	0.149041323964238	-0.0278303860644336	0.042947790116153	0.0123813081282319	2
0.73	-0.24988716090455065	0.22090722836534896	0.8860745143959408	0.640241066039088	-5.615939628873694	1.016897757761466	-0.6914223315008242	0.10480422103235748	-0.12874919660132528	-0.1259986466296026	-2.9459926749686556	-0.18832123879966903	-1.0150035173045957	-0.14328478265949396	-0.03637571099386912	1.225422397432917	-0.6811491678406536	2.7286493054785437	-0.8566806214628415	-0.08277747979492367	-0.1762634044697067	0.44014187374790253	-0.5090190321352791	0.06293983645134024	0.135616975191426	-0.0319897958155957	0.0350077721497562	0.0120323352972671	2
0.74	-0.2834597194624451	0.15380189816801318	0.8865229121466628	0.6566144060371952	-5.958588524911311	1.2509072321418848	-0.7146280691708964	0.09983487979323716	-0.14859163119935298	-0.25694083931023354	-3.4483624360321485	-0.28225576655556794	-0.9623162521923052	-0.14296547419342048	-0.02512763706882567	1.1836401298114363	-0.6438583165791576	2.589754399279329	-0.8441021257424425	-0.08213123441459536	-0.1637091006008073	0.4448535256749535	-0.46267268044092774	0.07082332606401417	0.126532685096106	-0.0372501268643305	0.0278504754111613	0.0123866004167364	2
0.75	-0.326347705443911	0.11424219559594506	0.8955136434237501	0.6855680068942087	-6.212399717463916	1.4688319810383514	-0.744205202601622	0.08578546195855194	-0.17643181708517214	-0.3885493431184985	-3.924627514005368	-0.37340723256729763	-0.9078077380850768	-0.15090930070349456	-0.010263022866611217	1.128475168306004	-0.602928220435919	2.4373695896678873	-0.8325045052712775	-0.07996620738269186	-0.14854528702515787	0.44941063942117804	-0.41347931068966354	0.07807767690070835	0.121424522544185	-0.0431057390409519	0.0212500275998476	0.0132553048377201	2
0.76	-0.381462865161455	0.10259850700920148	0.9149709564203272	0.7255771101520416	-6.3767557511629684	1.667835667506102	-0.7799522224861283	0.06799918108196287	-0.21190830507593	-0.519049099501471	-4.365997839982669	-0.4600381706442453	-0.8509368621404365	-0.16610302376549776	0.0009309502368441845	1.062186269247783	-0.5595004354106276	2.2741658004967484	-0.8206939184953689	-0.07722914220885431	-0.13046422641811667	0.4536787694234828	-0.36218709256529014	0.08506435959945567	0.119739027364406	-0.0489492348962851	0.0147435704673689	0.0144969043940849	2
0.77	-0.44831138947371196	0.11247459710237756	0.9438004965944157	0.7744474376384759	-6.452782747179034	1.8455336475188715	-0.8225811632208635	0.050302439814625635	-0.2534062857984909	-0.6466091633632641	-4.763986313091505	-0.5404821228207801	-0.7923206986051711	-0.18569995618089247	0.0028610678495989165	0.9873601150276219	-0.5147213861128919	2.1029103901295634	-0.8085898349837305	-0.07480959251471554	-0.11035405717968236	0.4575127278758075	-0.30950340511333374	0.09215633107524267	0.120336267167785	-0.0541665444127732	0.0076935018457684	0.0159751955788362	2
0.78	-0.524050866402156	0.13622405124237386	0.9797466744399251	0.8294206310776217	-6.443190603076114	1.9999783407049263	-0.8734623674991697	0.03770638844111234	-0.29860397056990007	-0.7693554506488958	-5.110617586080419	-0.6131755682337051	-0.7323511553346949	-0.2060729393260175	-0.007092857234279159	0.9068052255008855	-0.4697075191036207	1.9264144568526513	-0.7970684974211217	-0.07312537183280188	-0.08978281658031913	0.4607435544049997	-0.25609298907217204	0.09972186406144473	0.121918055938344	-0.0582147107093587	-0.0006042973017516	0.0175961228119299	2
0.79	-0.6058616636149209	0.1660299523128472	1.0214495309570926	0.8873054102125509	-6.352093381939748	2.129634698454718	-0.9347717762423355	0.03499045221437649	-0.3451850378008931	-0.8853899975174054	-5.398637167257924	-0.6766880584804883	-0.672465763669954	-0.22298816130155463	-0.027495361113643604	0.8234364038457995	-0.42551241091142694	1.747476691230419	-0.7871918286156259	-0.07222065308984706	-0.07008697507558476	0.4631659875863162	-0.2025793447318536	0.10810841805377837	0.122815014722474	-0.0606336819012779	-0.0108870397882504	0.0192737775333766	2
0.8	-0.6969275881623532	0.19809064977042276	1.0695208034664705	0.9446276186937599	-6.184819788628745	2.233351269102414	-1.0078481222386817	0.045214342220735546	-0.3943122786002309	-0.9928178239761685	-5.6217148394730385	-0.7297503576618695	-0.6142525802579399	-0.2325749641618701	-0.0533279122011843	0.7401549677330367	-0.3830968570762391	1.5688244625243215	-0.7794126370873461	-0.07174100991277932	-0.05186653629361628	0.46452811204226835	-0.14954834685620083	0.11762713659997336	0.120954436776313	-0.0610622346736629	-0.0238790316267146	0.0209168223674408	2
0.81	-0.8029891836550956	0.2300642879862434	1.1228122359778143	0.9977916562675574	-5.947722148542053	2.310331999724857	-1.0911968462307924	0.07017941154690137	-0.4478225713131405	-1.0897818937475532	-5.774635882983834	-0.7712803595288535	-0.5593327675817833	-0.23195181686108293	-0.07785781137520795	0.6597302073861837	-0.3433028443773969	1.3930532223891354	-0.7740972433138141	-0.07112302206715126	-0.035738185320695295	0.4645247468647304	-0.0975529779622294	0.12853854062190584	0.113581858547886	-0.0591383837534059	-0.0404122603763002	0.0224073905371804	2
0.82	-0.9321453693866151	0.26112315158343624	1.1762032261031736	1.043245530607344	-5.647990466060674	2.360113078981948	-1.1816094397046315	0.11134118736106399	-0.5090339667068509	-1.1745059485406832	-5.853473286766836	-0.8004064929081457	-0.5093552606210457	-0.21958140234558737	-0.09471997914792195	0.5846874749090452	-0.30683216657471307	1.222565709136638	-0.7716300426284013	-0.07028114204493381	-0.021772508434847022	0.4627958904051323	-0.04711809712025757	0.14103995319737206	0.0981855564316897	-0.0547873418565922	-0.0609193991894443	0.023618956941265	2
0.83	-1.090412002507243	0.28907199683731377	1.2181335810447875	1.077641888431258	-5.2934761190116095	2.382547907935479	-1.2736514006330382	0.16697613302288825	-0.5818660948829188	-1.2453442125435248	-5.8557340962282565	-0.816488238918256	-0.4665981343398249	-0.1945001349755191	-0.09910906596380323	0.5172080412199199	-0.2742302854219245	1.0595128027155083	-0.7725871087081569	-0.06950509542742946	-0.009574619903373485	0.4589311607626495	0.0012557427806931915	0.15525513773317937	0.0722562578421149	-0.0479332331420542	-0.0857786815496988	0.0244090705558378	2
0.84	-1.2797133897132862	0.30887676323082364	1.2326641472165347	1.097987869970727	-4.892527713566121	2.377801808931368	-1.3588372274775984	0.23120996215810014	-0.6689069662154962	-1.3008361681119816	-5.780473318318498	-0.8191332824910194	-0.43431877661597246	-0.15580459857730922	-0.08864110101049058	0.459045356150133	-0.24587586411649065	0.9057381772971371	-0.7779100205539287	-0.06923147871340846	0.0013702867048940655	0.45248069932338536	0.047090250115857976	0.17122655928749106	0.0338173884165903	-0.0385883942245152	-0.115118896824308	0.0246353322106055	2
0.85	-1.4918809855511888	0.3094122670811069	1.2029103143653523	1.1017774247870697	-4.45383974032083	2.346356488504835	-1.426898955457666	0.29642113193242686	-0.7689672871422847	-1.3397638619258836	-5.628369416703494	-0.8082107225860939	-0.41726998397264103	-0.10099069427717618	-0.06301488096397834	0.41146161617703125	-0.22197621127768008	0.7627290909577187	-0.7888833681408124	-0.0699383781530058	0.011162914511029583	0.4429724733092879	0.08992971842285148	0.18891058947322314	-0.0181024504539507	-0.0268798076337836	-0.148718870261779	0.0241769148957413	2
0.86	-1.714165680063227	0.2819273324459961	1.1194935299728745	1.0871007708819687	-3.9863130751413838	2.28902270794344	-1.46849871346453	0.356821654031024	-0.8803065410283889	-1.3612085821245548	-5.40175638980917	-0.7838596881919008	-0.42174606611406584	-0.02539716673675968	-0.022936214638720576	0.37518759469724056	-0.20256867313875407	0.6315757118792354	-0.8062713587214722	-0.07211440046897259	0.020447514702978682	0.42993536383314834	0.12934404856424989	0.2081758714549202	-0.0834584996942795	-0.0130336432316454	-0.185994607952098	0.022928094378776	2
0.87	-1.9318745942876323	0.22295591808982035	0.984052014473431	1.0527269067633518	-3.498925166851879	2.2069582285447726	-1.4757805653894704	0.40715652341461095	-0.9992185724841394	-1.3646033184464998	-5.104608720886094	-0.746492668681031	-0.4548659269149008	0.07718372036513196	0.030040812305699903	0.35040754820534054	-0.18752780500984356	0.5129412872736604	-0.830049006790686	-0.07579717437371984	0.029707720925080866	0.41292690062530485	0.1649345075260687	0.22880494658346048	-0.159243564996574	0.0023098652990653	-0.225487836494315	0.0209229859872362	2
0.88	-2.131296741391912	0.13351576742606328	0.8077949328952596	0.9981564282393072	-3.000607021827726	2.10168701498773	-1.4444473353755483	0.4433553675188151	-1.1190522984739708	-1.3497772363416172	-4.742477085391048	-0.6967928832129785	-0.5214502771561287	0.2099194181466016	0.09316714107169793	0.33676972339986155	-0.17657794726388984	0.4070452046977776	-0.8595552688764908	-0.08067704151146957	0.03874792999349359	0.39156404316312815	0.1963419683405568	0.2504991225793517	-0.241404862450462	0.0183546485592227	-0.265426850941011	0.0182504305916137	2
0.89	-2.3001972798639163	0.01984593159285912	0.6059923576650567	0.9236432890024431	-2.500123867241781	1.975114999904063	-1.3756549299829142	0.4660386565364576	-1.2325445764422096	-1.316988501729027	-4.322374536713361	-0.6357050964620773	-0.61993200044012	0.3697550165072923	0.16121491754757317	0.3334216203441843	-0.1693106347072057	0.3136605773984065	-0.8937897709060255	-0.08580271619998912	0.046877644394996934	0.36555504510829456	0.223257101510187	0.272886439870609	-0.324666486372091	0.0340631258821943	-0.303674643953169	0.0150836241932512	2
0.9	-2.4335865855886096	-0.10611620151466174	0.3955919979135914	0.8301855108127637	-2.00595664344586	1.8295375007519565	-1.2762587568952077	0.47863215920129604	-1.3339026839165913	-1.2669422005752264	-3.8526148848189754	-0.5644194429811593	-0.740345216641847	0.5454669343631016	0.2255527068057091	0.3390677987286737	-0.1652060906681521	0.23212742042769233	-0.9319070514961416	-0.08986403417901473	0.053562476285218895	0.3347302025533354	0.24543175598800204	0.2955324730356814	-0.403030581237385	0.0482117909806724	-0.337890971182991	0.01166963464504	2
0.91	-2.5313434143473446	-0.23314195455229092	0.19023621854447453	0.7194861365725812	-1.5261821959235076	1.6676336607805344	-1.1567517342026572	0.4834621383075435	-1.4181161669441815	-1.2007907935668383	-3.3426070350414006	-0.48434804890550537	-0.8648758878174402	0.7175530559991521	0.27590964316394095	0.35204674397851776	-0.16365790791889473	0.1613817995760206	-0.9733485063162308	-0.0915744902991916	0.0576673474658606	0.29906919633022827	0.2626905966711301	0.317953593630621	-0.46964931082618	0.0593272895937551	-0.365367678443772	0.0083231212324435	2
0.92	-2.593369430907852	-0.35476237242683045	-0.003034696722492569	0.593886879230404	-1.0683511282077407	1.492444040842783	-1.0293507108165028	0.4833167827288201	-1.4809648999283611	-1.1201154889276794	-2.8026110567342655	-0.3970945287473448	-0.9698780764464139	0.8595852765929803	0.30263005273455446	0.3704222373285679	-0.16399990614016718	0.10000056866139306	-1.0174238478633069	-0.09006327375841916	0.05827371407948367	0.25872280542647413	0.274941970514897	0.33963222403530896	-0.519118883820145	0.0662673873110314	-0.384156447635643	0.0053740540314654	2
0.93	-2.6190291551432754	-0.46653020087308383	-0.1808285232153378	0.45627791463725426	-0.6393636314176122	1.307328658807023	-0.9064218652807468	0.48135063883368634	-1.5210505344674234	-1.026888038495762	-2.243463591273961	-0.3044167706879468	-1.0333884361460681	0.9503850637967627	0.29892239974463924	0.39208389189079884	-0.1655340867058328	0.04626050851128574	-1.062763677767204	-0.08489393460145975	0.05561225847812275	0.2140269938561568	0.2821869639734853	0.3600335338036587	-0.546874419755559	0.0680913437678275	-0.392555411763151	0.0031227444923099	2
0.94	-2.6114520603528204	-0.564985474182008	-0.34295276337943137	0.30998807257703026	-0.24534509643887745	1.1159042636124847	-0.7992187309447382	0.47972063232687395	-1.5392589138495827	-0.9234136773484115	-1.6762817776105128	-0.20818378384165195	-1.043316228568036	0.9811525618302601	0.26511708858748106	0.4148510988752914	-0.16755858416416367	-0.0017901062809046386	-1.1070502264556068	-0.07658895895510252	0.05122772269434797	0.16550774874439217	0.2845256929587095	0.3786229739857619	-0.549930396015092	0.0643049780570053	-0.389482486339335	0.0018109819955939	2
0.95	-2.571693335613751	-0.648508477925198	-0.4897741812946506	0.1586602830579349	0.10847519722550486	0.9219613196407924	-0.716968969441838	0.4824990824302179	-1.5350884274627536	-0.8122571397529914	-1.112156074007193	-0.11032773903914234	-1.0041663094931097	0.9559914974958348	0.20986785381202444	0.4365746174047497	-0.16939454088267633	-0.0462502078656224	-1.1476888497111144	-0.06688696407827281	0.04704041168966911	0.11387555445904064	0.282160028131304	0.3948840135887916	-0.527280621256023	0.0549955505393066	-0.374634257089724	0.0015890544535667	2
0.96	-2.5023464346793105	-0.6991344248140527	-0.5906504500459531	0.006117528814380981	0.41787767795716946	0.7293629249147655	-0.6749727523201279	0.48979421989325556	-1.5038467449835602	-0.6961547989831226	-0.5618431068881399	-0.012792662678202602	-0.9324801297781372	0.8889400210138884	0.14569892614154864	0.45523044075905955	-0.1704109045504171	-0.08927820497626042	-1.1820365590832473	-0.057412270922459305	0.04549255589081313	0.060008998268072794	0.27539219124075714	0.4083354370982397	-0.479262209911875	0.0407501433694975	-0.34818104712147	0.0025363204371208	2
0.97	-2.4021040594489835	-0.6914193918217783	-0.6108741616219003	-0.14377525942903244	0.6797526626141625	0.5419295485763668	-0.6843378472583606	0.49244615345602205	-1.4381653493818594	-0.5779169111042364	-0.03546992448930386	0.08251848584070401	-0.8551260715745641	0.8036590244644424	0.08679169432486185	0.46900134031704044	-0.17004626208151957	-0.13300157542382576	-1.2096356784087494	-0.04948967914554952	0.04835550671387075	0.004927680694367476	0.26461894408062286	0.4185475827724993	-0.410679513728457	0.0232072441745195	-0.312195831535377	0.0045052858832406	2
0.98	-2.2591872131280724	-0.617546372269773	-0.5410610740333629	-0.2872479450389622	0.8921807600027808	0.3633149095027631	-0.7466767002826571	0.48810944097403286	-1.3275920955227933	-0.46032462701700116	0.457739256237279	0.17379643183464016	-0.8004794021398481	0.7159815488168729	0.043009596414389034	0.4763425441039389	-0.16782696983256512	-0.17942779702421277	-1.23233053350903	-0.04410062702839418	0.054707416783072435	-0.05024469432053172	0.2503214069275416	0.42515694685850036	-0.327229321095489	0.0042234136885209	-0.269056411969592	0.0072807118871653	2
0.99	-2.0728854422562764	-0.4770051443659732	-0.3596052041149359	-0.42075535353732163	1.0544869783526742	0.19687940577907706	-0.8532447053603596	0.47480726569042364	-1.1683341534279723	-0.3460268295732777	0.9097035469222817	0.25937588376101	-0.7900008926361666	0.6271468945760773	0.01586179007776628	0.4760292387881496	-0.1633810092982391	-0.2303606835077608	-1.2527983723384941	-0.041357457212636894	0.061392267938116106	-0.10432549433637206	0.23305086147239681	0.4278786462776851	-0.3737301735460386	0.0281623145782749	-0.2270587244361603	0.0508719408786041	2
1.0	-1.8606316051489993	-0.26853133788326045	-0.0344178595250518	-0.5410960418074113	1.1672624275005536	0.045568147808953505	-0.9882326124751626	0.44392993942283504	-0.9722701833204241	-0.23744193437571687	1.3136841985997787	0.33778151236095305	-0.8205279497765487	0.5330111021483178	0.003955288207783562	0.4671848702384889	-0.15644717987521087	-0.2873260194841733	-1.272475856355928	-0.03929942301167384	0.06331689193004872	-0.15612443154157285	0.2134111872294421	0.4265163179174527	-0.4202310259965883	0.0521012154680289	-0.1850610369027286	0.094463169870043	2
0.0	-1.6270058880415665	-0.027978286646004116	0.3582371139196138	-0.6455153919089919	1.2323485047534652	-0.08819921494120227	-1.110966146373686	0.3962153097014529	-0.7645846143636047	-0.13666956762280907	1.6644345717028008	0.4077677350380342	-0.8773231717452863	0.43131723550417356	0.006058725295297308	0.449290445108228	-0.14687942758852907	-0.35150999345745093	-1.2922123278740456	-0.036039837270849515	0.05454606881807015	-0.20449826675495528	0.19203882584011164	0.4209691317958118	-0.466731878447138	0.076040116357783	-0.143063349369297	0.138054398861482	3
0.01	-1.3863538967944438	0.1764339161382957	0.7272199098320631	-0.7317894457036128	1.252780011025158	-0.2026200720980812	-1.1906438180876553	0.3561337705908344	-0.5761341340890263	-0.04541652531145911	1.9582962423269075	0.46835065916985785	-0.936531266411239	0.30966914544241225	0.013617737084770265	0.4221761156687695	-0.13464629493979183	-0.42371332400169404	-1.3082308024391822	-0.029495446689230504	0.03042318079910855	-0.24840592475631482	0.1695813454858012	0.4112357028956548	-0.49443051192204	0.0806261091594076	-0.0524144351914261	0.181741762569513	3
0.02	-1.1927880863067555	0.31987592768857054	1.0481941636862624	-0.7982867157893179	1.2326856774659356	-0.29657592431171675	-1.215060062080974	0.3261123045345381	-0.44562852156587923	0.035059335732506275	2.19323859639294	0.5188308593610129	-0.9743737577639906	0.17294411358586206	0.021559471812158768	0.38599720608559573	-0.11982565871350062	-0.5043231893358308	-1.3133886634500445	-0.018125266253726492	-0.008550037166348494	-0.28696082578713794	0.14667577572569057	0.3974147971663966	-0.4985598389224	0.0716836434438671	0.0599482435952844	0.216916984093726	3
0.03	-1.057237681571056	0.39596959741521637	1.2765454365512912	-0.8440061351856815	1.1771469572576527	-0.36967036363850997	-1.1909919445610875	0.30162029304982135	-0.39095983117594774	0.10398457192270662	2.368841753542596	0.558806058177572	-0.974082335828965	0.04837807622437066	0.0330133586291557	0.34119748603048106	-0.1025950975037386	-0.5933041468957814	-1.3021403372808118	-0.0015713323279305975	-0.05983668246626515	-0.3194772570142139	0.12392789688180546	0.37970283626060436	-0.468046609855789	0.0449892764578835	0.198085104392648	0.240618951960792	3
0.04	-0.9502693722800768	0.39756588430492057	1.3405846086706272	-0.8685903205404157	1.0920184746021921	-0.4222350357469553	-1.1338469322626565	0.2823506625552453	-0.3989940746678857	0.16108336951629534	2.4862251341088366	0.5881732237886457	-0.9470366143635771	-0.050487693013931884	0.0443744406629179	0.28846291681907377	-0.08321839661673772	-0.6902082228527421	-1.27202503632335	0.019058297465952972	-0.1173381052379151	-0.34550782764605037	0.10189359976499893	0.35838830906642427	-0.414492157200246	0.0038139337148615	0.355786164111774	0.253074658485672	3
0.05	-0.8689827299574313	0.3322863069833983	1.3013583275507759	-0.8723143917174229	0.9837160192208275	-0.45530252102714813	-1.0774825877201115	0.2687533069568686	-0.4421331195262331	0.20656802822080525	2.5479263029693584	0.6071200643748611	-0.9136688226552561	-0.12726381158826727	0.045942702667276215	0.2286693001257304	-0.062028851160266275	-0.794203328121598	-1.2229121390752822	0.04241626104001012	-0.17395553874832514	-0.3648694664189154	0.0810632887165313	0.33384329320388356	-0.361427430827783	-0.0454929547954887	0.518351924555893	0.25553774125872	3
0.06	-0.8107921479203044	0.26258453516072644	1.229825897539927	-0.856051672893435	0.858980222667659	-0.47054700142969513	-1.0392370505882773	0.2405104696545371	-0.4929343702305183	0.24110738118410213	2.5577367717931243	0.616106360922169	-0.8953440689011642	-0.16563607609949446	0.04147639158781266	0.16282726850379006	-0.039410162907824585	-0.9041181882876607	-1.1606271292029247	0.06618021201469511	-0.2238385896934365	-0.37765601224236034	0.061850095527299795	0.3065123747503948	-0.327442031033523	-0.0969566624464151	0.668800652951783	0.249454486417378	3
0.07	-0.7294410437170202	0.21176125471453966	1.1342226095845422	-0.8212186408103966	0.7246258664977239	-0.4701954399280438	-1.023988849618465	0.2016670156333516	-0.5167467202164424	0.265774898480138	2.520503112736527	0.6158360120100858	-0.9047766424536225	-0.16881343994663436	0.03845412218297416	0.09202788830672641	-0.015775835777385453	-1.0185011280327758	-1.0957188821817858	0.08869581641665805	-0.2660832391319494	-0.384236188011904	0.044582419062523075	0.2768993289184065	-0.317327575514895	-0.148610368281087	0.795531304881159	0.23561235078409	3
0.08	-0.6248828183374737	0.17923558961035488	1.0368084660778192	-0.7697024169695452	0.5872880078980481	-0.45691366906797193	-1.0242201607260843	0.1682244928367833	-0.4997115867568125	0.28197917635697534	2.4419029532255756	0.6072210455390191	-0.9410653522286607	-0.1667982050812217	0.038053586674693725	0.01739181550133062	0.008451949237563434	-1.1356893827493166	-1.0375669088178199	0.10887209987832674	-0.30007511000503273	-0.38523659320934267	0.029501023384609727	0.24555198819464683	-0.324772352152312	-0.201750764504722	0.893317872875352	0.21407760248048	3
0.09	-0.5298377492934324	0.16756155912214354	0.9825355781407379	-0.7037748512915649	0.4531766766706365	-0.43367316579533177	-1.0284578361494499	0.1553463080447797	-0.4531666725645813	0.29138030579524804	2.328206133073253	0.5913391675937083	-0.985756101672749	-0.1645797332981537	0.04689040455105505	-0.0599755282439894	0.03286296362732776	-1.2538851601552075	-0.9934786045716565	0.12463926331684086	-0.3266582980291132	-0.3815102528517823	0.016760635910195155	0.21304577762072827	-0.339005288461765	-0.257696037139306	0.960760396716877	0.184369913476259	3
0.1	-0.45169452220929723	0.19149568034481962	0.9496564974362088	-0.6259977522254827	0.3278517676825364	-0.4036053099450154	-1.0253737003934713	0.16204197709036797	-0.393206652217186	0.2957962153985605	2.186031492501537	0.5693866581365961	-1.0198986849159803	-0.1483426398941591	0.07432552365858355	-0.13902088188864778	0.057078061757791614	-1.3712344614342966	-0.9676382481833702	0.1338349451539338	-0.3462081436130925	-0.3740921614908185	0.0064357077376089936	0.17996643912498556	-0.350292533818287	-0.315896057379346	0.998998111747654	0.146009653713459	3
0.11	-0.38772208091458893	0.22635553636130795	0.9222153949630261	-0.5391240385109252	0.21602894818155022	-0.36985054008626117	-1.0173579988042878	0.19136643376037318	-0.33100422211081537	0.2971034830190186	2.022109433595742	0.542628582395344	-1.0308936371265198	-0.12882400775759636	0.11693014049876532	-0.218770966455875	0.08076587391394902	-1.4859046934617863	-0.9594460248574859	0.13564088611373046	-0.3585055055061116	-0.3641441003807875	-0.001470248802945128	0.14689249716093117	-0.353229203724471	-0.373535634990745	1.01192854995773	0.0993594462033877	3
0.12	-0.35126666190462746	0.25932034525052156	0.9046335430744548	-0.445999502869296	0.12142598693976597	-0.33541001739867443	-1.0069092049971269	0.23618956472156757	-0.279360910770502	0.29713730589478854	1.843059597240608	0.5123483648350666	-1.016898533809412	-0.10974651899878608	0.16455289138538268	-0.2983506975933174	0.10365624497330075	-1.5961573429971967	-0.9636786967590958	0.12967778131367655	-0.3613380755544966	-0.3528917233615997	-0.007012527452206853	0.11437803485369025	-0.345969430529607	-0.426364015654735	1.00302496878254	0.0449745043913611	3
0.13	-0.3368397421781081	0.2915154689132578	0.8968038022683171	-0.3494694984447816	0.046656991433079165	-0.303007195818572	-0.9978263112043168	0.2804170306271184	-0.24212213559641924	0.29759531532092903	1.6551917859623493	0.479798770915095	-0.9895613518738307	-0.07935269738200447	0.20916297382155447	-0.37699197194588757	0.12554977629961406	-1.7004124095901727	-0.9738406500415653	0.11676239075676731	-0.35336143174461976	-0.34155744814669015	-0.010291217087511333	0.082936351558787	-0.329188500870254	-0.469956237945008	0.975930602698427	-0.0162273850495187	3
0.14	-0.3296165084620744	0.3189486179717248	0.8923281448039099	-0.25229422226966053	-0.006820269790621818	-0.2749661060844279	-0.9951341221487797	0.3088977689631446	-0.21484543623930308	0.2999497276879436	1.464336723230438	0.4461562629932614	-0.9643899367763719	-0.04127841589601488	0.2425520796936969	-0.4540338338912842	0.14632304807715327	-1.7973018670826304	-0.9834987994595722	0.10027195058272868	-0.3355821721404359	-0.3312930115816764	-0.011436296998366053	0.0530250573112259	-0.305027531981991	-0.500109117873341	0.933474467874701	-0.0833315344360441	3
0.15	-0.3242614740627684	0.33346913128061617	0.8938327570179097	-0.15707543559084722	-0.0387013489610831	-0.25311224036917523	-1.0009489558012021	0.3217629225041307	-0.1954998646591798	0.3053719499559298	1.2757114684232411	0.4124805440696313	-0.9502332739483276	-0.007731410339850437	0.2597334635128689	-0.5289153525771306	0.16592934953469862	-1.8857101002347567	-0.9881385197282204	0.0846600396676289	-0.3114417305135536	-0.3231156226682767	-0.010592825938841047	0.025033125433257662	-0.276278566066668	-0.515583446165881	0.879465645138689	-0.154817104637845	3
0.16	-0.3197476403756556	0.33714162216487	0.898739589137703	-0.06619650231902288	-0.04977648480347403	-0.23870073274509904	-1.0113658018894736	0.32141917414565985	-0.18344156951832266	0.31467321729009096	1.0938224079638892	0.3796808808406889	-0.9500129468084408	0.020950178742360725	0.26262182525800504	-0.6011629341952548	0.1843950067977761	-1.9647999985455957	-0.9852342623361293	0.0733837678500461	-0.284678703527581	-0.317851466648005	-0.007907160300569763	-0.0007296295447993914	-0.244105725926536	-0.517003016514413	0.816958336957943	-0.229341113465036	3
0.17	-0.3142153588469673	0.3337262616252193	0.9042188431508019	0.018223375686765148	-0.04181911478056841	-0.23237513643820423	-1.0237126662464808	0.3105934100954496	-0.17733920871420378	0.3282641500735582	0.9224068218290115	0.3484905116236226	-0.9623125290456445	0.04481558739093373	0.2546973661267942	-0.6703740427006112	0.2018116524417768	-2.034024141357393	-0.9742894059305414	0.06855180592668494	-0.2587016609992372	-0.3160898873626548	-0.0035150407935763527	-0.024040255774718515	-0.20888836081153	-0.507274191853529	0.748886887574971	-0.305425264054879	3
0.18	-0.3094231683473312	0.32521181170753777	0.9075842523733948	0.09436081562032332	-0.01742684873959908	-0.23415857356590747	-1.0360097365301224	0.2959393618484388	-0.17784021343501655	0.3461352981130316	0.7644121796854989	0.3194501032020467	-0.9796268482415798	0.05982668756015498	0.23978921444997645	-0.7361993950961098	0.2183250082106168	-2.0931212387010856	-0.9559933396992648	0.07083237038385344	-0.23638722117249142	-0.3181509321020654	0.0024677426569840472	-0.0447672504615389	-0.171084510390114	-0.490822034471598	0.677917965119932	-0.381337931919974	3
0.19	-0.3062644308996483	0.31580409730902725	0.9071874865368901	0.16070675478420887	0.02017747243446797	-0.24347744979363392	-1.0457397148893965	0.28401038530236966	-0.18515101057259956	0.36785981842185644	0.6220106400337967	0.292900834310914	-0.9936731546391057	0.06452333602430213	0.22193231105511785	-0.7983256363203107	0.23412093676034523	-2.142098668531073	-0.9318019680677131	0.07905028096804355	-0.21823393877914438	-0.32406812796187423	0.009951555650459513	-0.0628718399608058	-0.131539537615826	-0.472775150310916	0.606793516500282	-0.455047877448242	3
0.2	-0.30425666933519396	0.3080384265659741	0.9039730001675482	0.21607344773921225	0.06737504350901945	-0.25921635648271285	-1.0517776083239627	0.2753047548505703	-0.1948063847855606	0.3926184415959601	0.49664478124367134	0.2689872658411055	-1.0005906302511718	0.052695547289576906	0.20291683616120315	-0.856460294627523	0.24940964784188568	-2.181202546904961	-0.9032684826631263	0.09034304815850293	-0.20267994669579256	-0.3335874283058744	0.01887562502178938	-0.07840588882839038	-0.0913824124495624	-0.45694717913919	0.53800368414887	-0.524466871134856	3
0.21	-0.3043833305215862	0.3039834750195797	0.8993824590699381	0.2595921088162203	0.12039955728387113	-0.2798012939359991	-1.054727575744433	0.27018219001102106	-0.20372246864213256	0.4192458568108933	0.38909943951736314	0.24766972487487487	-1.0001430219413694	0.024787550271471462	0.1825391376183445	-0.9103204903138741	0.2644090121447195	-2.210877264147131	-0.8727244570296299	0.10192735916653034	-0.18802753519156834	-0.346182286473751	0.02920708535405239	-0.09150650551486979	-0.0522329966695402	-0.445154952448161	0.473562365404508	-0.587544528069496	3
0.22	-0.30770959067387765	0.30382085744880344	0.8950157519612727	0.290703620854298	0.17559268470884049	-0.3033070030165797	-1.0555980688829256	0.2689253542042963	-0.21021632263450254	0.44629662645480134	0.2995937006183196	0.2287454992306184	-0.9936944088581317	-0.01722671043459708	0.16241968401460488	-0.9596264444829448	0.2793279402973953	-2.2317168050461555	-0.8429880946757988	0.11142826855850202	-0.1740980329468965	-0.36108384765985047	0.04093643605583931	-0.10238754730676672	-0.0159673447401539	-0.437419442235185	0.415005816165759	-0.64244603735021	3
0.23	-0.3121980065648262	0.30619762225478614	0.8934088878869383	0.30914477253675554	0.22965388450307883	-0.3275830432397502	-1.054896543058851	0.2698008071941417	-0.21158488682807236	0.4721277706603868	0.2278866055123639	0.21187773037539007	-0.9842001692142412	-0.06929780448486811	0.14379838726819597	-1.0041003412169436	0.2943507282786004	-2.24441043921336	-0.8169586830874325	0.116783919489757	-0.16080691753338588	-0.37732436228386945	0.05406972120987424	-0.1113283576042266	0.0158782821178187	-0.432592498068985	0.363356068378885	-0.687819326118658	3
0.24	-0.31786047342438456	0.30931226632710895	0.894743684928164	0.31493231069260313	0.27987190742495743	-0.35039234960177057	-1.0532167153824963	0.27026023785960906	-0.20718541771128057	0.4949942839267898	0.17338998267608452	0.1966305248344595	-0.9754912993410157	-0.12701302943500886	0.12774174171318542	-1.043470571006073	0.30962316086199343	-2.249685518874339	-0.7966499618518926	0.11658655361002085	-0.1484204085852527	-0.39379117128363605	0.06861798445861973	-0.1186601874243703	0.0428665548651772	-0.429012466170056	0.318498924001578	-0.723713217957543	3
0.25	-0.3260007870647917	0.3099968081260776	0.8973139822563321	0.30834672797483054	0.3243259814841856	-0.3695553747935554	-1.0491402809383439	0.26924252344678234	-0.2013624892457015	0.513153105860302	0.1352819933655019	0.18250849649321943	-0.9698511736018176	-0.16731128163577624	0.11562265922289561	-1.07748086322225	0.3252410120457075	-2.248250159622347	-0.783204462245451	0.11098813672368285	-0.13777305722106395	-0.40928804072474945	0.08458476942557011	-0.12475085306545747	0.0654849916423826	-0.425256639530073	0.27995095179442	-0.750751647302105	3
0.26	-0.3349915153838717	0.3066012587440094	0.899695847911747	0.28991719024049417	0.36204583543490326	-0.38309260467898937	-1.041574239545063	0.2647578931672471	-0.19553313047375098	0.5249705093230003	0.11261543855194449	0.16899872160915388	-0.9669166640466382	-0.18937090644321755	0.10825680251502882	-1.1059033391125797	0.3412413983227416	-2.240738511792224	-0.7761580591726482	0.10081031983860123	-0.12964828042572527	-0.42260026126591477	0.10195261130207706	-0.12998825698973498	0.0855008878998162	-0.420327419921845	0.247021824046177	-0.770280013690568	3
0.27	-0.3434304131023532	0.2990920006462043	0.9004674272278742	0.2604083906335026	0.3931213992687575	-0.3893582383559333	-1.029612477983401	0.2566687115203513	-0.19019081233810448	0.5290275302520819	0.10441558463963511	0.1556129490814413	-0.9648660794841841	-0.19464194377740254	0.10420290946887095	-1.1285541206113292	0.35759724109534546	-2.22766116458142	-0.7739770060859388	0.08764323194715697	-0.12308668016118803	-0.4325597931144823	0.12066957737573225	-0.13476344456827571	0.104688264869249	-0.413871659657187	0.218679785583524	-0.783956708016592	3
0.28	-0.35223984282079757	0.2884170550456191	0.8977449049735521	0.22080945332092927	0.41875515175981876	-0.3871581528785107	-1.0141745340653654	0.24638635832866784	-0.1870737029344595	0.5242179734593017	0.10976316881383402	0.14192787052526165	-0.9615408075219655	-0.18641469706583289	0.1022617609988671	-1.1453098457484219	0.37421489294261756	-2.2093629713763083	-0.7746533937571662	0.07348763020536847	-0.11701199749233443	-0.438106829024109	0.1406369480979353	-0.13945388277770057	0.124109652084883	-0.406632990545738	0.193138622744916	-0.794161236681098	3
0.29	-0.36054380086596916	0.2762991559421855	0.8917838280536311	0.17232435564222193	0.44125258682986473	-0.3758459169163493	-0.9974684098612345	0.23523593037509355	-0.18633835822753167	0.5098337051342589	0.12785928851896755	0.12762132283882283	-0.9560459744317723	-0.16807811097728764	0.10136082848211211	-1.1561232924397122	0.3909347928311915	-2.1859902532027937	-0.776740331448555	0.06036364207449933	-0.11082676901009844	-0.4383444516726554	0.16169907762270877	-0.14440762782518782	0.145058531690526	-0.399934399626709	0.169330996365646	-0.802969339456634	3
0.3	-0.36672947561614627	0.2651935032233555	0.884559606733758	0.11636274825821862	0.4639490461808702	-0.3553915540905318	-0.9831574294232708	0.2239001395788203	-0.18498193549787187	0.48563238870578296	0.15807000585631312	0.1125024695113264	-0.9502040550143143	-0.16140112842608875	0.10029831440459955	-1.1610363129268726	0.4075348505000946	-2.157468938781004	-0.7793962095905482	0.04980020317750128	-0.10396305415510834	-0.43258354988128866	0.1836363342997958	-0.14992899866905404	0.169373395153377	-0.395156925055689	0.146905907174024	-0.812190686293501	3
0.31	-0.3718980549720709	0.256220997074056	0.8772964604985469	0.05452957914691983	0.49107410501843385	-0.3264189494200881	-0.9740550492743476	0.21379721370810903	-0.1829234661106544	0.45188352429254497	0.19994965006033805	0.09653427951898423	-0.9468210800510766	-0.16570618184263494	0.09957624158423155	-1.160188433610835	0.42373613090989604	-2.123494746209182	-0.7824683053059038	0.042763344232353395	-0.09622236525337331	-0.4203757934296663	0.20616180732799533	-0.15626629599108458	0.199120986858784	-0.393554175605089	0.125975870904715	-0.823321849094362	3
0.32	-0.3771982106025799	0.2493279762634241	0.871154404090575	-0.011388388371130662	0.5275576802895287	-0.2902091935552128	-0.9725918435307543	0.20486095890944525	-0.18025910776357443	0.4093895866703322	0.25324292603550547	0.07984698261198213	-0.9488797346979475	-0.17709972256500595	0.10180736210430101	-1.1538197699994295	0.4392103237963919	-2.08353601600218	-0.7868570385430766	0.03956149247395994	-0.08864120685944571	-0.4015332050795689	0.2289221938416692	-0.1636020063549936	0.235588257510826	-0.395792250390269	0.106618504200574	-0.837372319729502	3
0.33	-0.38309477655543456	0.24396035094526367	0.8672359525312673	-0.07944119870998402	0.5787849301487141	-0.2486687118869316	-0.9788407695187401	0.1965302727960782	-0.17557470666253963	0.359480182861035	0.31786698538698666	0.0627416108393879	-0.9596288687123822	-0.19011657356528253	0.10937122674812903	-1.1422673228813207	0.45358844554294964	-2.0368492829381672	-0.7938308121998102	0.03973052749239417	-0.08225903275295034	-0.37613366392036107	0.25150297527408233	-0.17204581515889972	0.278909324893869	-0.40173931633181	0.0886553741591959	-0.85485490181287	3
0.34	-0.3904726496856111	0.23926166803343207	0.8657863156294474	-0.1475414184648385	0.6503097013298995	-0.20426266456857115	-0.9904045162835453	0.18881511714457933	-0.16738780640539674	0.30397841786970325	0.39387554603243574	0.045683218401308026	-0.9799361707119241	-0.19841370823087934	0.12289568993125252	-1.125954228381187	0.46647023141965993	-1.9825071418221698	-0.8046668253420056	0.04229093523877766	-0.07764952780556149	-0.34451247896622933	0.2734376801179376	-0.18163062632924298	0.32814670586014	-0.41081812645558	0.071610490780251	-0.876023932112577	3
0.35	-0.39988013277738654	0.234966949273321	0.8658677887414769	-0.2134985915314912	0.7475386330578245	-0.15991575968495222	-1.0040732752321535	0.18233497090250306	-0.1545352693042449	0.24514000794551782	0.48140792269841376	0.02928388292938175	-1.0069940319989277	-0.18961856471993277	0.14207392775392919	-1.105372092146481	0.4774337323393235	-1.919437438853424	-0.8201436734391881	0.045656096039763464	-0.07532356279368546	-0.3072409409102697	0.2942207392984911	-0.19231165843098041	0.381347704543843	-0.422349085319918	0.0548066605202595	-0.90101352646799	3
0.36	-0.4109106955511167	0.23158165900562722	0.866810024752343	-0.2750635759580257	0.875399925662761	-0.11888422394075165	-1.017050870320003	0.17765011351568377	-0.13522895175046085	0.1855670526188549	0.5806264277142001	0.014276107186742442	-1.0386992125936216	-0.15935359791142853	0.16444202828887758	-1.0810571027846625	0.4860447244913547	-1.8464723265051353	-0.8412227012637563	0.048438748331978726	-0.0748706083169359	-0.2650934522402972	0.31332319441906925	-0.20396856253159906	0.436254034278307	-0.435706030351014	0.0377965035284873	-0.930005929514238	3
0.37	-0.422644777618708	0.23004308919749517	0.8681052198023008	-0.329983211747623	1.0380121258429773	-0.08460415242857017	-1.0272335093530705	0.1753710358005617	-0.10860060023153802	0.12809970528785178	0.6916460037124612	0.001477736588247424	-1.0731072967525013	-0.10761738525539603	0.18681086343602898	-1.0535611471169768	0.4918656622269831	-1.7624052771344132	-0.8675201860351511	0.04921883667973766	-0.07514804800497846	-0.21900541668105958	0.33021033694398355	-0.21641039246776209	0.491196298509529	-0.450119413683847	0.0208360964569671	-0.962975645189594	3
0.38	-0.4340036645555131	0.23170582425129535	0.8692660449610897	-0.37606493133704477	1.238368982997178	-0.06052274324012682	-1.0346748885433636	0.1756728080361058	-0.07551967282310451	0.0756902031201417	0.814460151671652	-0.00825003904158819	-1.107331587184915	-0.038073817543356175	0.20627481545092263	-1.0234195982184042	0.49446404176135905	-1.6660537794728938	-0.8987964487794255	0.04760404499576511	-0.0758056812394194	-0.1700245103906788	0.3443602498994285	-0.22938315767094822	0.54582652327097	-0.464731054758611	0.0050825608982851	-0.999971825854789	3
0.39	-0.4438828613343473	0.23764967254695135	0.8698478308210217	-0.411249992127209	1.4780564288561238	-0.04991995112559777	-1.0414347312391032	0.17890337854149832	-0.038541163030028365	0.03126476854525373	0.9488672240026659	-0.014049644007917477	-1.1393051014862068	0.041902845399447636	0.22185588555091873	-0.9911177816500601	0.49342018161480167	-1.5563251603859576	-0.9344561480023643	0.04392634844871134	-0.07703048307593573	-0.11925823958934624	0.35528219740557726	-0.2425796056198754	0.600938794440164	-0.47849691916763	-0.0074476463902061	-1.04073438003336	3
0.4	-0.4519742504349425	0.24751485686469044	0.8700198266961201	-0.43369304468205067	1.7570169887309126	-0.05572881210209935	-1.049961909199754	0.18449260543981294	-0.0018523476641216941	-0.0024202809197406017	1.0944009774425647	-0.015116779341376878	-1.1685145895013025	0.12252705171190552	0.234226245616637	-0.9570583202340943	0.4883345507888538	-1.4322827949891925	-0.9737951569537934	0.03920122286223406	-0.0789109776479626	-0.06782080075277108	0.36253385873251215	-0.2556508171527113	0.658054032677356	-0.490066454354271	-0.0138512739340111	-1.08451920624335	3
0.41	-0.4583349475858168	0.26018483385154445	0.8700149856332897	-0.44184482011968246	2.0733754400735402	-0.08036305329247696	-1.062573672240744	0.19110680651017448	0.02969730950260961	-0.022921330936966113	1.2502689468444765	-0.010750335733773446	-1.1930695016650905	0.19220141008722072	0.244985938887288	-0.921531598589836	0.4788348736463456	-1.2932098991666685	-1.0157036450358994	0.03458895355848019	-0.08205411014300931	-0.01678219731706118	0.36573652401927154	-0.2682191538922993	0.718662795433217	-0.498128908182077	-0.0114250127253053	-1.12961283964691	3
0.42	-0.46396265620105737	0.2740627438130159	0.8697233460441149	-0.43453389881520044	2.423337318904785	-0.12556057778153842	-1.0808051515564245	0.19752281219160897	0.05196706942970772	-0.02824206459382305	1.4153017371512924	-0.00040002166454166	-1.2111725699341316	0.24141283031114485	0.25402876016640574	-0.8846914724590385	0.46458329938313025	-1.138668142296654	-1.0596461891482265	0.031428539816497486	-0.08681299107420491	0.03287766273276145	0.3645875451118499	-0.27989207243650754	0.784030943070259	-0.501622179740968	0.0025031437402218	-1.17373631487906	3
0.43	-0.47048121949510885	0.28726226125087817	0.8688354884814535	-0.41104288252023896	2.801168998552566	-0.19225098672549287	-1.104422260623379	0.20314369955807157	0.06247646778014003	-0.01695285793690426	1.587915769290027	0.016290786266154437	-1.222259599671385	0.2656526518030027	0.26065623893698614	-0.8465380834293008	0.44528393511348036	-0.9685484726504149	-1.1036607429806322	0.029973035767288544	-0.09168633609434575	0.08030754545173703	0.3588695507560132	-0.2902763133566075	0.854541719042554	-0.499964079986156	0.0300558691414858	-1.21401987589632	3
0.44	-0.4800430523218601	0.29768992088254015	0.8668606454879401	-0.371173901115959	3.1992646257639414	-0.280454471434444	-1.1320011794757143	0.20692614853166683	0.061430701694790535	0.011711542523597723	1.7660913900993822	0.039449296334652266	-1.2270326244580305	0.26583220462495005	0.263555618660122	-0.8069092475711527	0.42069100075030896	-0.7831118080750737	-1.145272385524847	0.02966471259998326	-0.0938966238206645	0.12481431151761631	0.34845617230935566	-0.29899198229417284	0.928746288071969	-0.492877762667512	0.0723922904003756	-1.24691614736692	3
0.45	-0.49506377983183303	0.30368945955140525	0.8613126736080469	-0.3152983013465084	3.6083013294794917	-0.38921819628408605	-1.1618385751552964	0.20894487792837843	0.050945772742707174	0.05778175194841769	1.947367599354643	0.06894669538690548	-1.226935193727055	0.24701973896216567	0.2605419908070573	-0.7654813981024488	0.3906177723473505	-0.5830176020201303	-1.182089581589929	0.02920351107885676	-0.09025766203656833	0.16588194817616225	0.3333142651909353	-0.3056860628986806	1.00229531693165	-0.480390405263178	0.128233531260213	-1.26875465342397	3
0.46	-0.5144580782842	0.3035908744739737	0.852930849716139	-0.2443856311784666	4.017479982340229	-0.5165947377120063	-1.1922495981285486	0.2089042062172734	0.03661206571682341	0.12051542478098229	2.1288539881718935	0.1043823225387357	-1.2234133483536767	0.21818176315850402	0.25096757772547973	-0.7217805171318754	0.35494634546773857	-0.3693387391651566	-1.2116972716910022	0.02638976118403331	-0.07826836759698928	0.20317964166724126	0.3135028338872277	-0.3100449341966555	1.06862726690292	-0.462296435325855	0.193933138843851	-1.27635073507804	3
0.47	-0.5357061946320344	0.30039090823764514	0.8446712801522847	-0.16000767363572696	4.414844585976974	-0.6596653024514862	-1.2246236342905708	0.20787527103104397	0.027216844886471855	0.19839397290946292	2.307259847931796	0.14507977111006387	-1.2200672446052696	0.18965024264552902	0.2383479621162634	-0.6752029331692426	0.31363808377146496	-0.14356173299880073	-1.233543987930068	0.018729829600209046	-0.05791315870188254	0.23655899319378068	0.2891690575367016	-0.31180550572553567	1.12018416207746	-0.437587714362443	0.264566242347427	-1.26669576152708	3
0.48	-0.560491706831514	0.29679348144160045	0.8395534246067645	-0.06431429829586517	4.7876692789552475	-0.8146083941807188	-1.2628400380405977	0.20775488601781886	0.02728966594972814	0.2891557547932925	2.4789398177341595	0.19009550521595986	-1.221853119729684	0.16840515383780014	0.22776734215602884	-0.6250453303979201	0.2667444365932006	0.09242822569517882	-1.2504321990157994	0.0042533576283029	-0.03463010224633224	0.2660411273447376	0.2605419549605152	-0.310764630629635	1.14962124644931	-0.404533499441253	0.334247250280677	-1.23708865992069	3
0.49	-0.5958061705768722	0.29662140756858796	0.8423043662838463	0.04002073931538118	5.122898250732898	-0.9768124218361107	-1.3114009564072844	0.21008035781713955	0.03768701829529174	0.38986535476095613	2.6399549066103036	0.23823997186457227	-1.230603256995323	0.15711912138078793	0.22333521204427545	-0.5705428450966639	0.2144176310729312	0.3363772037935995	-1.2642434171462613	-0.017091660188155885	-0.01810092326567094	0.291795020201805	0.22792431305027244	-0.3067865091263389	1.15070219015232	-0.361072768821148	0.39650541790871	-1.18489436007394	3
0.5	-0.6451840210397343	0.30502400861463913	0.8627733824405361	0.14988426526975865	5.4076207035023725	-1.1410285471523296	-1.3747106714104573	0.21613251302727612	0.05932411510938697	0.49701670461002434	2.786147265028456	0.28811057058091677	-1.2469690125729085	0.1553744116597071	0.2261758733631291	-0.5109137334844591	0.1569205876995263	0.5857066439629908	-1.2748786490067152	-0.04281918815269838	-0.020008208207369017	0.3141088513738021	0.1916835272543597	-0.29980785254029646	1.1226205371948	-0.306666272230334	0.446193603941128	-1.10991095473995	3
0.51	-0.7202361368190298	0.3277645699177097	0.9007751735158617	0.2618367720644353	5.6295606383400925	-1.301557964066793	-1.4553277884278284	0.23082511045103254	0.08706979285083269	0.6066659766874866	2.9132266954977135	0.3381352432106974	-1.2734050838876538	0.16174953351365678	0.23265566732443982	-0.44540878882770935	0.09463528948520931	0.8375702396706346	-1.2815421557123217	-0.06916129544194509	-0.051418786204473835	0.33335653398389076	0.15224197114346966	-0.2898406424129816	1.06820956098343	-0.241793279461398	0.479715599356702	-1.01248850186658	3
0.52	-0.8325249684230858	0.3584804545052823	0.9522896363066182	0.3722505067352236	5.7775598256931415	-1.452465902363251	-1.5465774951200284	0.254343574970329	0.10785438993990024	0.7145885030953855	3.0168665880050787	0.3866248999940474	-1.3069136068146916	0.17107178177852794	0.23290448772198086	-0.3733634573598826	0.02806876794282954	1.0889215542728616	-1.2798797295210722	-0.09228176956875016	-0.11772134639324913	0.34996178243976933	0.11006743423944104	-0.2769723910559457	0.995355304816169	-0.168764990073716	0.495793210446382	-0.894918337118484	3
0.53	-0.9785535181444885	0.39565679587957286	1.0175924815937938	0.4774670157505083	5.842031983295633	-1.5878130637436867	-1.637451483128844	0.2843968108609483	0.11943219388290183	0.8164525523449091	3.0928067436685147	0.4318324363297601	-1.338669413444673	0.17755919927258637	0.21559840359099805	-0.2942504396788861	-0.04214413660441916	1.3365898587776284	-1.2605794568494906	-0.10829469100477675	-0.21209025041201077	0.3643621324596548	0.06566405936620638	-0.26136388960771384	0.915059224851629	-0.0922501784628623	0.494485332463531	-0.761224616575592	3
0.54	-1.1361523847305586	0.43845007915709105	1.0958512753952283	0.5739668459047969	5.8153670020923425	-1.7018940327343637	-1.715985715109611	0.3209736663291329	0.12445590219287221	0.9080017175146933	3.13696040812707	0.47201574666562346	-1.365759621547049	0.17783545584181848	0.1743424061319543	-0.2077304546580058	-0.11524202130570166	1.577361259973166	-1.2199634869828815	-0.11656406165741641	-0.3183781535791441	0.37697523312308573	0.019564090928850995	-0.24324451588705362	0.835007532399988	-0.0197483599431133	0.476313533166268	-0.618687283342745	3
0.55	-1.289084369355483	0.4858702731724366	1.1819263021227995	0.6585426754333965	5.6922660414071915	-1.7894715437218902	-1.7685011057972975	0.36233489017091225	0.12101832396570543	0.9852370188077005	3.1455227715485004	0.5055019309204308	-1.3877323667612265	0.16904880071359565	0.11290680649631737	-0.11369878099624477	-0.19034282426069685	1.8080619312497583	-1.1620958454209747	-0.12057943550738846	-0.417159880987002	0.3881694962897437	-0.027679369797716017	-0.22290526381213582	0.755853265659034	0.0406844364045869	0.44022994242295	-0.475517401154463	3
0.56	-1.4176372900048047	0.5402105918228037	1.2841657125122379	0.7284661968841496	5.469991393696042	-1.8459953924119659	-1.7829721987009721	0.40405958767482264	0.10870784855707927	1.0445896567567525	3.1150781996781416	0.5307498302887274	-1.4036768795747026	0.1398715391789387	0.04345875170717708	-0.012325181993149175	-0.2664548396193045	2.025640170283744	-1.095081887195371	-0.12349068913031132	-0.4887567396431458	0.3982408307039122	-0.07549850641514497	-0.20068974379753596	0.677154239512223	0.0825919200456982	0.387341870707412	-0.34014936724096	3
0.57	-1.507892206490121	0.6177628631243439	1.4158146642307838	0.7816387134353429	5.148519056356208	-1.8677952896524186	-1.75695209501774	0.4471712076781508	0.09164152043568907	1.0830757006824723	3.042703533558493	0.54640812893635	-1.41534054251663	0.08425520266280745	-0.015469997571321423	0.09591512288108717	-0.34249304465354075	2.227244107576312	-1.0293181983644457	-0.12644908045828776	-0.5212129437341347	0.40739672825479684	-0.12331581288897782	-0.17698348338717368	0.601642865457617	0.102733309345108	0.323278171156174	-0.220569909232759	3
0.58	-1.5558620989963634	0.7217948045823974	1.5750392928976815	0.816715726391725	4.730586731112134	-1.8522380686788982	-1.6934951787973525	0.4900492885834055	0.06525960340761927	1.0984248578185436	2.9260649265753345	0.5513665104014103	-1.4292850029176716	0.003578388984045028	-0.04724007209764601	0.21022162762450286	-0.41730064069713285	2.410292179136168	-0.978891608120248	-0.1297956202402869	-0.5161780319716714	0.415748435546232	-0.1705480605711274	-0.15220192378774278	0.534128355285993	0.103024872257467	0.257497064376057	-0.122516243035904	3
0.59	-1.5683997509766412	0.8484019190145461	1.7467100935776074	0.8331968156613692	4.221635226985843	-1.797841337282823	-1.5981911792058268	0.5238952925559406	0.02390013445409587	1.0891768030507691	2.763505867120158	0.5447977450795823	-1.4459574482830744	-0.0978429781316386	-0.044225830593211585	0.32946177393980064	-0.4896753862182394	2.5725339385623287	-0.9522221431037206	-0.1316515910197246	-0.4854531917589751	0.4233113683515166	-0.21660933445949257	-0.12677755655973727	0.478616812556599	0.0891614229723297	0.199270922925339	-0.0478854792293587	3
0.6	-1.5435700059333197	0.9873483275710901	1.9102419270054756	0.8314738189531654	3.629646652068701	-1.7043378398999482	-1.4806999769533515	0.5412983883980305	-0.029407355816443007	1.0547402821994563	2.5541242526927164	0.5261890797245716	-1.4619835701709334	-0.2115689055451671	-0.010884025057170576	0.4521787700571141	-0.5583999756693245	2.7120993827967137	-0.9487275925991145	-0.12815696368690482	-0.4433477740663784	0.4300133482698999	-0.26091334410339	-0.10114667274563842	0.436657475611912	0.0670543870621821	0.154907810180446	0.0038180385275409	3
0.61	-1.4735540135787752	1.1184535205196207	2.0310036434130323	0.812832607814217	2.964887999089772	-1.572687350201365	-1.3541960848609533	0.5319247409037875	-0.08314250791072854	0.995412224994803	2.297836624672521	0.4953618649753284	-1.4721309213069225	-0.31500736733486856	0.04057465639991051	0.5766149588604164	-0.6222754194651047	2.8275356500892728	-0.9615116421997696	-0.11773723697656847	-0.4036692710343448	0.43570970149248717	-0.30287530209891217	-0.07573620288695783	0.40625877652409	0.0419397594236734	0.126460967261612	0.0350057301373253	3
0.62	-1.3415579093152536	1.2110744434072105	2.0652889612727616	0.779406489578843	2.239573417110465	-1.4050357091588275	-1.230967936289976	0.4857181895528666	-0.12306220282806864	0.9123562844619497	1.9954279297046809	0.45247895197229804	-1.4727602262975765	-0.38993118342266087	0.09367059185431077	0.7007509955813009	-0.6801561358801992	2.9178306561188125	-0.9824160908682986	-0.10202530587013255	-0.3738545548823407	0.44020379899880335	-0.3419137530585909	-0.050951110676381	0.383339341365627	0.0182886712838743	0.112045179854706	0.0494521184355713	3
0.63	-1.1443275103041417	1.2472973928808095	1.994385804569526	0.7340822379151591	1.4674623009788568	-1.2046234886246752	-1.1174353832125465	0.4051258872341669	-0.13996430599346085	0.8075424124139445	1.6485854319874411	0.3980399740444975	-1.4599844360105434	-0.42825617158255574	0.13526793676561183	0.8223602655055046	-0.730985298409123	2.9824239004112654	-1.0022194447485786	-0.08429738259022279	-0.35402287294745644	0.44327126882624585	-0.377452813034134	-0.027162766617785983	0.363298858425051	-0.0008600717102133	0.106488351512272	0.0528119759471724	3
0.64	-0.8998328718986649	1.22132866527151	1.8328644120904893	0.6803627474301391	0.663413061781918	-0.9756495134986771	-1.0158397876178358	0.3054118116027817	-0.13202920143043448	0.6836511442123572	1.259915651530762	0.332865168550397	-1.4325650885520484	-0.4290988470524851	0.1588271742218998	0.9390770645478448	-0.7738289080541755	3.0212052426925826	-1.0130663815221121	-0.06833692186925625	-0.3393177463541329	0.44468589632223265	-0.4089253253312558	-0.004698673595801725	0.342980433223784	-0.0139724049300937	0.105160382770237	0.0494447801250212	3
0.65	-0.6396660868105551	1.138808880199745	1.6117419291737178	0.6221930908307695	-0.15708611134107767	-0.7230969319536881	-0.9274309862101946	0.20406904669186776	-0.10447516147475978	0.5439480750488721	0.8329434413091702	0.2580688587019157	-1.391745955322473	-0.3977424949636863	0.163396580411722	1.0484761494110801	-0.8079070846191108	3.0345028750056704	-1.0115239475805822	-0.0572183763920533	-0.324442252181742	0.4442451569040787	-0.4357774377976019	0.016166152384287334	0.320516828175034	-0.0208637808902814	0.104368395832147	0.0427451032789449	3
0.66	-0.4011290860650387	1.0154795684058409	1.3737094292041616	0.5637591193294543	-0.9783880975512246	-0.4525315111115025	-0.85040658868671	0.12249349182708641	-0.07104535837421683	0.39213546666984744	0.37209254030263295	0.1750240857080252	-1.3408508864714177	-0.3486575231484256	0.15106772360605847	1.1481604223347637	-0.8326211891154542	3.023061977972482	-0.9987650982947427	-0.05213639801240197	-0.3060139092528795	0.44179339563505804	-0.4574750500556151	0.03521592085103157	0.29521596224122	-0.0222901922495109	0.101639859501799	0.0350840096778364	3
0.67	-0.22563944221338453	0.8731023946465258	1.1698196819255136	0.5092695159711254	-1.7851391226660462	-0.1698832113883955	-0.7802485702658273	0.07662319558764176	-0.0484677772768085	0.2321889600473776	-0.11735284648002979	0.08532014710402944	-1.283588901694789	-0.29506106542563215	0.12658360819152822	1.2358528325905473	-0.8475755865604104	2.9880156479536146	-0.9778034874230905	-0.05252509773385074	-0.28407361798981534	0.43724086779911486	-0.47351246602317243	0.05229878099609469	0.267672640348907	-0.0200839590768802	0.0959718493349804	0.0279557010452483	3
0.68	-0.1318181433603319	0.7296411481351592	1.0283690686813216	0.4627332691080389	-2.5626946780365323	0.11877724449904163	-0.7178778763841398	0.06794980108288777	-0.04282871645739693	0.06818794718408351	-0.6293056774280442	-0.009285044362819624	-1.222684607600022	-0.24546181152221064	0.09499669748884286	1.3094881251006198	-0.8525931146931578	2.930849634976549	-0.9522292021669805	-0.05674353915679341	-0.2608797906472947	0.430577167586341	-0.483423423780381	0.06732944719142248	0.239134455351263	-0.0161657950630934	0.0874032328057733	0.0220671144429628	3
0.69	-0.10834504538271626	0.59637519268903	0.9472637044061509	0.4277448226455682	-3.29748458742448	0.40745518956169835	-0.6696084101689267	0.08504211571269073	-0.050974301541065054	-0.09585173981080901	-1.1569529263441105	-0.10691581025776022	-1.1612985769677995	-0.20395616827860677	0.06149016549208589	1.3672998943024584	-0.8477236170790861	2.8533622723970855	-0.9262135811689651	-0.06260047268651549	-0.23969624832095374	0.4218779771744288	-0.48679447273869825	0.0802897452927473	0.211143729917501	-0.0122869144089475	0.0765455369074462	0.0176698491112663	3
0.7	-0.13439842675093222	0.4781801657296261	0.9120909495706908	0.4072886850556607	-3.977316636345282	0.6904314457676365	-0.6393520322693301	0.11291062347049204	-0.06936780103280855	-0.256134524374922	-1.6928514204818998	-0.20563082836711477	-1.1026018643281161	-0.17229891268457015	0.031380748775240865	1.4078985264823403	-0.8332452068976819	2.7576207494418714	-0.9027051714835373	-0.06827704011442658	-0.22310710592292723	0.41130454236089237	-0.4832804414914939	0.09122715279832273	0.185321974150227	-0.009886230529059	0.064253104365649	0.0147683643238325	3
0.71	-0.18889462653589187	0.3773088605971309	0.9050541226160536	0.4035740986332796	-4.5916123641513975	0.9624351258593523	-0.6283110825226412	0.13655023998130347	-0.09430428023887644	-0.409223665936759	-2.2290421349733203	-0.3034747048430732	-1.0485008817543078	-0.15019648128672272	0.009534852384270051	1.4303360222705281	-0.8096582311319538	2.645914619914332	-0.8828444677083355	-0.07247334511236733	-0.21142766941688615	0.39909579729316796	-0.47262150482384074	0.1002514578567462	0.163065549442327	-0.0098948475426381	0.0514224815003423	0.0131887318284337	3
0.72	-0.25050237143103704	0.2961974093479594	0.9066174922063631	0.4179085859749574	-5.131572766199195	1.2187826391371226	-0.637658081678901	0.1453351602720878	-0.12080401458165474	-0.5521554152389837	-2.757182061786355	-0.3985273534733399	-0.9981837617041636	-0.13744486557233304	-0.0015164318717687496	1.4341543413129574	-0.7776721882602443	2.520707194110704	-0.8665295467370744	-0.07429998835195072	-0.20314069316376765	0.3855535906929548	-0.4546611324528591	0.10752970200781392	0.145189285155717	-0.0125714838642265	0.0387423293182456	0.0126626985325794	3
0.73	-0.3107613784844794	0.23633338307897409	0.908583740151944	0.45061693652026796	-5.590275482203139	1.45547821258985	-0.6658376455419286	0.1358341335775411	-0.14814126248450388	-0.6825239521799743	-3.268692348200232	-0.4889497692846813	-0.9516180255197776	-0.13387685517073458	-0.0024556999721723986	1.4194147427450885	-0.7381861044618302	2.384585259450938	-0.8528588471643098	-0.07325206222004431	-0.1957382684689004	0.371021977367812	-0.42936400302166616	0.11327960054425804	0.132104717679984	-0.0177380989175322	0.0266100627367107	0.0129577587517542	3
0.74	-0.3729293338420404	0.19670344534308495	0.9139337597069062	0.5010096275316224	-5.962708332354776	1.6692739195862463	-0.7071900545053021	0.11299117484407903	-0.18036131544659667	-0.7985340764808807	-3.754920900744317	-0.5730250512702937	-0.9071110709542188	-0.13999770499446462	0.0022128230696856067	1.3867065390904716	-0.6922630866874478	2.240207442815002	-0.8403994923222033	-0.06960747772687768	-0.18636078613531473	0.35586199793239104	-0.3968328120895808	0.11776165460822739	0.123785899550883	-0.0248514196011431	0.0151721147651072	0.0138645191588246	3
0.75	-0.4405511572800992	0.17477017850771495	0.9269300997027903	0.5674019562202509	-6.245746642809128	1.8576898945356815	-0.7578571941992934	0.08449762535371381	-0.21822436359270336	-0.8990205303720075	-4.207317079709553	-0.6491938195064976	-0.8622717485884321	-0.15470933901631415	0.006008167665947927	1.3371346707549776	-0.6410999426839864	2.0902514785732773	-0.8281050177212499	-0.06422863080502662	-0.1728297535120793	0.34042374287541244	-0.357322807907373	0.12127018304559072	0.11991187575003	-0.0331395538172464	0.0043771436699739	0.0152115322672893	3
0.76	-0.5165306399185893	0.1656676549267992	0.9507659107463421	0.6471824570108028	-6.438083579728902	2.0189979100810285	-0.817144706270054	0.057495529760128346	-0.25986060710411757	-0.9834347754874255	-4.6176154812489445	-0.7160834706029301	-0.8153304908898861	-0.17512552063355982	0.0027281299094871194	1.2722864864356493	-0.5859928885450042	1.9373606850800777	-0.8154865858033128	-0.058116663025009334	-0.15513457770920325	0.3250177539327302	-0.31125286578812333	0.12412351189347569	0.119448362904644	-0.0416726181818302	-0.0060322864720762	0.0168257945766831	3
0.77	-0.6041997887742465	0.16065262242655937	0.9877331463361931	0.7369266433782814	-6.540123652823368	2.152173631156994	-0.884673898946154	0.03872800093596395	-0.30518328097850606	-1.0518019037086974	-4.978025144121753	-0.7725310076531485	-0.7664964857856658	-0.19655871343814296	-0.011375952503772487	1.1941790383096242	-0.5283004562547832	1.784090073320575	-0.8023428315505415	-0.05216381820047774	-0.13433171261761923	0.30988793226029193	-0.25921196820376824	0.1266535668512916	0.121268805359911	-0.049673530342314	-0.0163713747433002	0.0185813319290434	3
0.78	-0.7033562310412926	0.15240803747133413	1.0369724049742446	0.8325498810518449	-6.553849680976408	2.256824498727393	-0.9598526602722615	0.03521499044059491	-0.3547474667941528	-1.1046520149408048	-5.281419861831519	-0.8175994525911614	-0.715459235109978	-0.21427143138090324	-0.036737175073613265	1.1051890401839026	-0.46940477076573006	1.632852699889075	-0.789200243941407	-0.04713481008456691	-0.11196310827145176	0.2951880849232819	-0.20196009482973135	0.12919512010821968	0.123961051250547	-0.0565179481815758	-0.0270143845386663	0.0203651733313139	3
0.79	-0.8138208491111406	0.14040945769484248	1.0961612937087442	0.9294913765837794	-6.482672912293201	2.3331012384824223	-1.0424957849066294	0.04917502536009335	-0.40756279326841255	-1.1429317350067807	-5.521524672146391	-0.8505880873921575	-0.6636164132838449	-0.22357472252169702	-0.06963421022408173	1.0079683724816753	-0.41067239210008577	1.4858671106476131	-0.7770819858444727	-0.0434172418692516	-0.08995760923929916	0.2809640464030016	-0.14042273983940004	0.13207494764529645	0.125711827388513	-0.0616812519373813	-0.0384342220851602	0.0220617037619588	3
0.8	-0.9359719687858213	0.12991135614546148	1.16120353328757	1.02291993031824	-6.331274780538403	2.381601386455418	-1.1303049068101625	0.07849510807449246	-0.4648439891429332	-1.1679024847621229	-5.693093084247874	-0.8710369651261138	-0.6132208422879251	-0.22115382723831006	-0.10342993571307853	0.9053486358168635	-0.35341591560092117	1.345106974217586	-0.7670319126198799	-0.04078323474375407	-0.07033195632248246	0.26714297064249076	-0.07567855211017828	0.1356011561539113	0.124393122315653	-0.0648436249663892	-0.0511445098036449	0.0235548088471822	3
0.81	-1.0685174971873634	0.12916876798548774	1.2232626550722738	1.1079513017387685	-6.105447114524611	2.403272972500652	-1.2186428512516136	0.11931305936540683	-0.5281548610369978	-1.1810325854156485	-5.792069240542	-0.8787262743221028	-0.5670193243559155	-0.20501710305475077	-0.13120936154228077	0.8002387408262769	-0.29885749429168335	1.212254246113471	-0.7599597629067028	-0.03875510977755508	-0.05362620944001135	0.2535309242875572	-0.008939922115961384	0.14005293916863218	0.117736051437511	-0.0657030150578147	-0.0657139841939845	0.0247287754722443	3
0.82	-1.2088928908823675	0.14733232221576115	1.2695914015428191	1.179866782001654	-5.811935673015167	2.399325647572281	-1.3015888854063402	0.16635125813707272	-0.5971813273954407	-1.183890266678716	-5.815729044982853	-0.8736712254952314	-0.5278065273992116	-0.1742200454167064	-0.14762894610501603	0.695519858202445	-0.24809539164321948	1.0886574048331426	-0.7569269486351602	-0.03692990259513354	-0.04019840002887368	0.23981935610891672	0.05847330155806839	0.14567101890297038	0.103398141737671	-0.0638642255271937	-0.0827667632239538	0.0254660108043103	3
0.83	-1.3539659424953212	0.18823400193618328	1.2867698405877401	1.2343228464389069	-5.458289840535928	2.371155166561163	-1.3720159156208327	0.21189355609074356	-0.6702552302962439	-1.178044142581857	-5.762794365897299	-0.8561131559220797	-0.49947730524941614	-0.12616148138142252	-0.1489054486169274	0.5939422174274106	-0.20207459040701456	0.9752964327489979	-0.7585646009735582	-0.03498086997129895	-0.030922211997168	0.2256004110460602	0.12516641303243273	0.152649022683092	0.0790290051104224	-0.0587693776763948	-0.102970699517574	0.0256451732543034	3
0.84	-1.4996867077549452	0.24579975257709988	1.2635762921514022	1.267542524375357	-5.052719370778306	2.3202853649201827	-1.422151593268998	0.25200921349319616	-0.7463016763481208	-1.1649767810617055	-5.633514771887687	-0.8265075210167933	-0.4860574809964533	-0.05617015700058922	-0.13325047245411664	0.49802821148469323	-0.1615623728613732	0.8727562537419348	-0.7651173772604437	-0.0327423279559949	-0.026641844864152827	0.21039044311821567	0.1897078531772914	0.16112603011767665	0.0428921611479954	-0.0498533650543013	-0.12683479114227	0.0251678003184585	3
0.85	-1.6412686464997914	0.3012624841737327	1.19188852636107	1.2764803066576182	-4.603957369489387	2.2483297420569053	-1.4455959103949716	0.2875909344605669	-0.8227036170562483	-1.1460156989935069	-5.429711903936087	-0.7855093655890748	-0.4911004763158088	0.039309348995181626	-0.10046803181940359	0.40998601688086783	-0.12712964949214828	0.7812102689957013	-0.7765488079043	-0.030647950960083197	-0.02717185739862233	0.19366050231008278	0.2506713697307482	0.17118050884999933	-0.0051844957330969	-0.0369122531257553	-0.154376468105445	0.0240032249775386	3
0.86	-1.7740549939271752	0.3282627752852252	1.071428570199574	1.2589539267659446	-4.121127405668589	2.156972654199854	-1.4389430117928186	0.32007678888148255	-0.897565633306836	-1.122284573921493	-5.154782528510308	-0.7339567575449634	-0.5160681937273064	0.16055550995612322	-0.05163521536838145	0.3316374623262669	-0.09913864721032022	0.7004154427951885	-0.7929085095718471	-0.029546304273196006	-0.03228565352613374	0.1748720653135483	0.30668079880918925	0.18282583282568873	-0.0642959757799361	-0.0200950453780802	-0.185214513946994	0.0221581360161029	3
0.87	-1.8979078265271048	0.3056994100393014	0.9148546596965571	1.2137381016646298	-3.6136118287560133	2.047968099329793	-1.4017652096624493	0.3509728847127894	-0.9711623427949476	-1.094675806034552	-4.813657540223482	-0.6728525350084076	-0.5597348659541863	0.30461517775994873	0.011408724192537214	0.2643631799775278	-0.07773737612240392	0.629720080846817	-0.8141036706947274	-0.030310942561076158	-0.041231478327524405	0.1535158811582653	0.3564557070115193	0.19600754760341388	-0.132125676774269	-0.0001836945402304	-0.218411134009746	0.0196997689986976	3
0.88	-2.0127930899396036	0.2247686360021743	0.7376623918976868	1.140617201348089	-3.0909181057444495	1.923152317611378	-1.3380773241683348	0.38131254501901346	-1.0440895421028202	-1.0638439252067744	-4.412715654203288	-0.603344581905652	-0.6178600208661056	0.4617473937208782	0.08436090603413962	0.20906717524321008	-0.06286107822651489	0.5680850228757184	-0.8400961724933396	-0.03369270425528253	-0.05161346273955842	0.1291515347620529	0.39885598265401145	0.2106025125839277	-0.205114346001501	0.0213231949102178	-0.252445585371107	0.0167472256983444	3
0.89	-2.1154007254077256	0.08844721251936308	0.5494117478274686	1.0403957310451917	-2.562540282703825	1.7844650842646053	-1.2557641730811062	0.4083238715797236	-1.113988562479794	-1.030217849702248	-3.9596521945573655	-0.5267047235066211	-0.6839973148336171	0.6148974641027924	0.15942775892711802	0.16616190215115864	-0.05424062623360356	0.5141184559295477	-0.8710425968379717	-0.04018719408850058	-0.060126598387260255	0.10144520998175259	0.43292340106882055	0.22642001042990945	-0.278274840869099	0.0422174597940053	-0.28526826601418	0.0135220620698817	3
0.9	-2.205432743957638	-0.08195190198095541	0.36270422805909014	0.914867364796183	-2.0378134788442646	1.6339737553357503	-1.163899328523562	0.4283949415386994	-1.1797120085327943	-0.9940287803576645	-3.463305175411745	-0.4443062378801032	-0.7507786213932268	0.7474904865983808	0.22580399583966457	0.13557379967215674	-0.05141759182451298	0.4661239692211885	-0.9073785627489072	-0.04929325120951735	-0.06433673832606422	0.07020316568906651	0.4579182206635263	0.2432048696991362	-0.346461126464226	0.0602380367132972	-0.314671277340409	0.0102612124205993	3
0.91	-2.2846650059676197	-0.2514990875840509	0.19020120338932361	0.7667449835736136	-1.5257605530435374	1.4738939099282635	-1.0699016840309308	0.4412730316471887	-1.2397161388219016	-0.9553496445199131	-2.933442699573188	-0.3575999250228664	-0.8131751219958446	0.8478486289800519	0.2740267292502503	0.11676811534477854	-0.05376544810881172	0.42216084550765826	-0.9492133726517726	-0.05954457118371309	-0.063113077601202	0.03539862207057875	0.4733489975880466	0.2606425981421081	-0.40440899252434	0.0733650210366812	-0.338391955095932	0.0072230546457919	3
0.92	-2.346683480817008	-0.39254005361456157	0.03373517621782675	0.5995556806387866	-1.0349316221752127	1.3066008280230963	-0.9806015377584348	0.44739271578562906	-1.2897878882015785	-0.9141415401408763	-2.380517471351045	-0.2680886724537447	-0.8688692258402005	0.9079164093899716	0.296626173095658	0.108790809973019	-0.06051612149590139	0.38011495182918004	-0.9960791178285316	-0.06930817266458218	-0.05627470903948612	-0.0028099197897006305	0.47899403629575	0.2783664716308616	-0.446548932975769	0.0800006913906459	-0.354030119788013	0.0046839778874125	3
0.93	-2.3848958500380735	-0.49038085601645554	-0.10358754670517457	0.4175059536512021	-0.5732388119424207	1.1346270051708511	-0.9001076041598262	0.4494626912130772	-1.3257288338505104	-0.870302584138211	-1.8153958344009677	-0.17730050948669812	-0.9167603928052465	0.9269443682445107	0.29072060347708767	0.11032449261945655	-0.07079087679027778	0.33777798988939695	-1.046825068839166	-0.07711787522384314	-0.045273943912724664	-0.04407045063917342	0.474913214377062	0.29596646788571207	-0.468852101854125	0.0798280561496216	-0.359981903211412	0.002864882689211	3
0.94	-2.3949877463046105	-0.5379927966950788	-0.21058709567314898	0.2253232766034475	-0.147790325120938	0.9606423348321249	-0.8294498070236519	0.45237330943941473	-1.3467298202009652	-0.8237149110752671	-1.2490701046454111	-0.08676025132285167	-0.9552570288379745	0.9134893207990229	0.2608552098023465	0.11975475440163327	-0.08363432105815877	0.29293232994444524	-1.0994939046106937	-0.08167974676570777	-0.032727141670493426	-0.08784028995089911	0.46144932064289035	0.3129998759643997	-0.46878259796301	0.0735052180746847	-0.355353270459415	0.0019148492932592	3
0.95	-2.3698363251036354	-0.5484605528997555	-0.2986039167961467	0.028080920869719788	0.23527054184600424	0.787415345179191	-0.7732467312378734	0.4593492013336461	-1.347636220084794	-0.7742862321092223	-0.6923639834610904	0.002040009418863102	-0.9831836513136641	0.8794176932258778	0.21590755729081834	0.13524299962360695	-0.0980501620339225	0.24343821744781158	-1.1509749684102961	-0.08257352953186865	-0.01987402870125036	-0.13340033141833266	0.4392185083780171	0.3290033532091437	-0.445259811809327	0.06232200404898	-0.339915695086204	0.0019138803838712	3
0.96	-2.308761223193287	-0.5361473258414013	-0.3418775490844035	-0.16898672569952278	0.5709145668571236	0.6177557931640392	-0.7481037767044628	0.46629546148596124	-1.3223807848802025	-0.7219832560395302	-0.15564143431833882	0.08767111722234616	-0.9979172972013559	0.8361803737456789	0.164101160982144	0.15480192210764604	-0.1130372692963601	0.18731984220971087	-1.1978135180444505	-0.080210302368042	-0.006487368771070156	-0.17988037375085833	0.40908996953061866	0.34350614280705777	-0.398850272270572	0.0479282922079131	-0.314162137659272	0.0028723413900069	3
0.97	-2.2130320205622054	-0.485764124168564	-0.3058314490901371	-0.360670996840776	0.855356293722283	0.4544408192225049	-0.7647055017189208	0.4652758916016193	-1.2625428616930192	-0.6668552854239544	0.35147046427700457	0.16879712758718277	-1.001299311364629	0.7947925243329497	0.11347091915956173	0.17637011104511588	-0.12762457120541318	0.12284662457789787	-1.2381678570785835	-0.0749025647363819	0.007450330294423086	-0.2262945421038819	0.37215545544579276	0.3560441095086613	-0.332524889304691	0.0320824965472735	-0.279594041326499	0.0047073448667954	3
0.98	-2.076956726972106	-0.3971269584698748	-0.192259367928322	-0.5419707652751111	1.0861563373631655	0.30012858297626044	-0.8265543114643554	0.45395968579388757	-1.1620282181876433	-0.6090473219981216	0.8203345399265077	0.24420480687398172	-1.0020314350090478	0.7564043174647418	0.06943135672613897	0.19788282728206025	-0.140903382286478	0.04860612453878141	-1.271936223293189	-0.06696355214036069	0.02092162335468805	-0.27158516873153593	0.3296897780768692	0.3661742008449542	-0.25207892022497	0.0162683447614318	-0.238844008104562	0.0072235616606849	3
0.99	-1.9191605779841217	-0.2758036010843306	-0.0038414943309589417	-0.7082624667250942	1.2622887545578443	0.15726468657696088	-0.9314650373920939	0.4318743499337721	-1.0241762124934815	-0.5488029509572993	1.243523123260158	0.31283137574043685	-1.012654084401472	0.7138006625460973	0.03097599459436141	0.2173366789582017	-0.15205589264204206	-0.03643476946003576	-1.3000137892008439	-0.05645853802713832	0.031853469616280536	-0.31467293709996874	0.2831038934681865	0.3734888989948366	-0.164054197400942	0.0014766866207673	-0.194746004352743	0.0101994632031962	3
1.0	-1.7618722187200118	-0.10745674461054952	0.31158009463529646	-0.8554521766313093	1.3841669264498446	0.027987632795065158	-1.0658948613523593	0.3970560021179458	-0.8662174728651527	-0.48645805034043055	1.6149962270166058	0.3737894237510021	-1.0376735422533867	0.6595621790300895	0.0015822030496733443	0.23284665099319748	-0.16037875495097687	-0.13288326426911862	-1.3245047087440804	-0.0431975148961928	0.03373866069694692	-0.3545106369324189	0.23389256808576192	0.37763019691235233	-0.3386321160279565	0.0195248617838719	-0.150397130690237	0.0870598661411331	3
0.0	-1.5993361136705209	0.10753254769883219	0.6754798155438981	-0.9801043964978408	1.4536229994668453	-0.0859600153020111	-1.1872095801063285	0.35329153194227947	-0.7083277079991049	-0.4224269463610685	1.9302320092453011	0.4263879057000106	-1.077598855780864	0.5818766851124689	-0.013582955877352856	0.24269462323353513	-0.16530096215332313	-0.24089095403231617	-1.3475417993823933	-0.026763142467004425	0.01976210683074322	-0.3901375590969793	0.183578932401298	0.3783026140043694	-0.513210034654971	0.0375730369469766	-0.106048257027731	0.16392026907907	4
0.01	-1.4392914932247922	0.2806606404974211	0.9876687898813153	-1.079543191170284	1.4738380616694533	-0.18330823650569233	-1.265975735370255	0.318518821167585	-0.5810424452940859	-0.3571829947325011	2.1863052230959688	0.47014819201318614	-1.1196839357785273	0.4613623345101193	-0.014446214561825207	0.24536908727989562	-0.16639550277294107	-0.36014244391301925	-1.367219875231878	-0.0074674004057364895	-0.013131541381678226	-0.42073140321382213	0.1336584144020507	0.37528476398060995	-0.542718400603765	0.0281657300749284	0.0095247914311726	0.215047693028621	4
0.02	-1.3190369541638713	0.39305309228387564	1.238563407867612	-1.1519224584986532	1.449222767004375	-0.2633180406067315	-1.2898393271842936	0.2922162877536156	-0.5112132689073006	-0.29123572466857883	2.3819115576610193	0.5048142834907877	-1.1420232695724106	0.30860856999870073	-0.0015481389521429644	0.23959621082467428	-0.16338459223151441	-0.4898628672768232	-1.3783134785151117	0.014367808588987596	-0.0629839455942926	-0.4456545939040733	0.0855446049801359	0.368439002578814	-0.543246909795598	0.0021838809158034	0.149895902027621	0.256400777064053	4
0.03	-1.2142434427575677	0.444910166877502	1.4052683477863237	-1.196263387134922	1.3852508916984434	-0.325817098085205	-1.2643699188551858	0.26663143393301647	-0.49646112795687236	-0.22510666759609302	2.517338063897891	0.5303565043550726	-1.1261785681330843	0.14788315499240548	0.02785681896764959	0.22436269682498364	-0.15613858934583397	-0.6288439057080566	-1.3757704811033544	0.03720630579880742	-0.12406792503980221	-0.4644921112759044	0.04051953194809741	0.3577187172257172	-0.507137244503842	-0.0402454608177571	0.314412284190955	0.284742293743954	4
0.04	-1.0967480990524023	0.4275256301200364	1.4108175669717917	-1.2124585351696002	1.2882511127022358	-0.3712092544684146	-1.2031585908342186	0.23793734546060952	-0.5167967057212983	-0.15930584688301985	2.594382119324637	0.5469682415281354	-1.077820734850008	-0.01304273807820136	0.06054698705487921	0.19893105976012668	-0.14466900169686575	-0.775486985555712	-1.356038459983511	0.05877419843384148	-0.18509726854952732	-0.4770783349113255	-0.00030938825484312275	0.3431728750812669	-0.451755343356912	-0.0938250224915877	0.490891813980665	0.300484674143531	4
0.05	-0.9831649422391229	0.3292359765650533	1.321197430599868	-1.2012433949265922	1.165164919073609	-0.40045639349917833	-1.1377417000967625	0.21328436430091563	-0.5517443292309114	-0.09431066811849045	2.6162235004674943	0.5550555842251029	-1.0131053552705567	-0.15953799451003103	0.08204446824253735	0.16284802033628604	-0.12911624900797525	-0.9278614741032585	-1.3179344583360657	0.07640774712357522	-0.23657080952219542	-0.48351096424558543	-0.03604378364161059	0.32494752025947443	-0.402440987104468	-0.153040267958931	0.66121524822494	0.305740898868518	4
0.06	-0.8754554433029483	0.24586476791124573	1.2209800873876124	-1.1641377319643753	1.0232807925041079	-0.4150329175643494	-1.087112802984359	0.18080562708602826	-0.5737451583506771	-0.03054865491802088	2.5872559973699985	0.5552200182937433	-0.9571012694195893	-0.2500404785931443	0.09064806549724698	0.1159467323977879	-0.10973308019506293	-1.0837749943606076	-1.2660132899800893	0.08851072553686257	-0.2746716251064088	-0.4841507854092806	-0.06601864771637407	0.30328400452875465	-0.37575660355336	-0.21414200583116	0.807988550336641	0.302397196147187	4
0.07	-0.7425152836176664	0.1896238174265034	1.1132589314922439	-1.103360316963755	0.869956445028774	-0.416854861180219	-1.0592334386342408	0.1466088423454196	-0.5571293772201179	0.03161485409323022	2.5128865287819173	0.5482346281743705	-0.9312991226468192	-0.28862362858163965	0.08773794451303603	0.0583435245851963	-0.08686471935318707	-1.2408524665939418	-1.2091359034456954	0.09382611615138767	-0.3005076994308448	-0.4796068665468171	-0.08981558035020552	0.27851384699694903	-0.373687111009726	-0.274950070958598	0.92082619932388	0.292047531837576	4
0.08	-0.6104647625623055	0.15957013745985044	1.0154375110383609	-1.0217218168994475	0.7123418561870567	-0.408187220170735	-1.0456620482900232	0.12704982706259998	-0.5063008910976607	0.09188328281355773	2.399310828540608	0.5350145425893617	-0.9414335903869978	-0.2997878282006795	0.07421446144695525	-0.009570221758383679	-0.06092694129287255	-1.396620193490212	-1.1552798122119068	0.09268886944462659	-0.31675919747288267	-0.470707630873426	-0.10726456853456455	0.2510502448474879	-0.388983188340224	-0.33342193087989	0.995619850140816	0.275081443662268	4
0.09	-0.5078631755191274	0.15254901283197356	0.9632766040755478	-0.9225014902301536	0.5571160484874629	-0.3915343685727691	-1.0364244622450796	0.13657925912140212	-0.4373935309170453	0.1500292736347858	2.2532754256304637	0.5165826175750179	-0.9708418059983249	-0.2775036669596237	0.06731615338968316	-0.08714052194999936	-0.03238334079832625	-1.5485912384391276	-1.1094415298111313	0.08677403626271915	-0.3271299016756349	-0.4584591226469187	-0.11843453859739857	0.22137639549153856	-0.41072571967769	-0.387139246509724	1.03256632361487	0.250978802881932	4
0.1	-0.42896217122037394	0.1846681093632958	0.9367847114175257	-0.8093138717033602	0.4102499824769972	-0.36951938093647935	-1.025506286297563	0.16378282027872243	-0.3622879304233151	0.2058890088857176	2.0818358114848654	0.4940315738774347	-0.9983518238271678	-0.22150699185041176	0.0805631563685422	-0.1734671341736095	-0.0017230539283893335	-1.6943484864319518	-1.0734857110183178	0.07802253171596672	-0.3325117763391085	-0.44399258671172237	-0.12361350485215976	0.19003093520942188	-0.428221505914071	-0.434591844900074	1.03542906269945	0.219099966866109	4
0.11	-0.3706238288464353	0.21679977597653408	0.9152499589438612	-0.6859717967089681	0.2768066990715438	-0.34475864395337763	-1.0130013668126385	0.2075221261964726	-0.292349179566292	0.25935077930541045	1.8921203846838104	0.46848398788422085	-1.0059788704713626	-0.1674406117621578	0.112149330898912	-0.2674234933236127	0.030559891671089783	-1.8316220925395226	-1.045583397857635	0.06763031412184738	-0.33065574218087324	-0.4285041708989176	-0.12327967275572115	0.15759094333873166	-0.434266844685227	-0.47475113843614	1.00939520774505	0.179154114873274	4
0.12	-0.34146422486686345	0.24900458567181027	0.9003373019428837	-0.5563518978430917	0.16078798626510762	-0.31973832071094876	-0.9987757892347312	0.2596466443496471	-0.2392666947291479	0.310338578268823	1.6911090182224358	0.4410516692102086	-0.9877981669082668	-0.1205482097372102	0.15688063318811787	-0.36768004770801	0.06398457896690991	-1.9583584727829078	-1.0214982097944871	0.05714785098554311	-0.3183937324376872	-0.41319008347689984	-0.1180652911643275	0.12465309576005983	-0.426634416593257	-0.506229627761514	0.960915760569346	0.131787601617168	4
0.13	-0.33015788401915597	0.27937032718612237	0.8910659996561294	-0.42426813562657933	0.06503452620750831	-0.29669903950601584	-0.9870929308876635	0.3048764129054651	-0.20233333653555258	0.35879188385730937	1.4854339649739283	0.4127960364940273	-0.953626124542923	-0.06932841384473712	0.2080724968991935	-0.4727309244420673	0.09809776747291597	-2.072778532793248	-0.9976957632351242	0.04807419567265183	-0.29533208585443965	-0.3991808578927322	-0.10871536316507852	0.09181366762885841	-0.406304891561118	-0.527261606328421	0.896906565189197	0.0784279245158844	4
0.14	-0.32366201049972915	0.3068976787070349	0.8864879289899328	-0.29335805777897395	-0.008816172065432573	-0.2775346517728461	-0.9833449421176229	0.32832898247782927	-0.17537260374456426	0.40464313577859473	1.2812093798285906	0.3846911183595238	-0.9200694936078347	-0.02469197876532788	0.2505494416120117	-0.5809239274690642	0.13248451979177736	-2.173423419827953	-0.972146024790545	0.04140045936959487	-0.26437733999297824	-0.3874784717564634	-0.09604350686385818	0.05964817417048678	-0.375347864370313	-0.535518761382299	0.82315293278338	0.0205390374753939	4
0.15	-0.31960319923643704	0.32420623112301356	0.8874526970063468	-0.16698539484631258	-0.060312583401475474	-0.26371008851836736	-0.9882048596013856	0.3338202926997289	-0.156658176866325	0.4477946898171841	1.0838940835652544	0.35759075194743134	-0.899036369013638	0.0037850639780370923	0.2743630089268362	-0.690493900742776	0.1667747033702388	-2.259186688001248	-0.9444728110120915	0.03845611041988448	-0.2301799369022245	-0.3788999300988198	-0.08088730747543603	0.028691492432982618	-0.336653120740574	-0.528967397416226	0.744289406428239	-0.0405848958359818	4
0.16	-0.3169938534107775	0.3324534882767478	0.8915601149163266	-0.04816138468594275	-0.0901141248904297	-0.2562022989435541	-0.9989459512949845	0.32353211854099384	-0.14505208032723577	0.4880972069101293	0.8981904226155977	0.3322014220346735	-0.8959031492363625	0.025987355971616034	0.27837139012591994	-0.7995994550195237	0.20064550253452149	-2.329332356543318	-0.9150065235335774	0.040498204811438634	-0.197569685907393	-0.3740305642283422	-0.06406542976792484	-0.0005806791139591766	-0.293130407826193	-0.507035987747675	0.663769621277524	-0.1040293683349	4
0.17	-0.31413377600624215	0.3293658673306658	0.89807124822687	0.060514031528563106	-0.09986244620277751	-0.255467041168072	-1.0130349441224062	0.3014303988079504	-0.1383677484208202	0.5253314800875547	0.7279802897238892	0.3090619782134713	-0.9093333746278675	0.04442301140458039	0.2633707681030608	-0.9063629520815143	0.23382036867099637	-2.383498895033278	-0.8841859826066246	0.04743909299827087	-0.17049256422417056	-0.3731897417894092	-0.04633857939605078	-0.027768194983879488	-0.247215185987222	-0.471892081511692	0.584195087001739	-0.169227877373964	4
0.18	-0.310830523961083	0.3183180597555255	0.9041087644706362	0.1568911937830513	-0.09200579891690532	-0.2614329778430824	-1.0279484751866912	0.27473099444319704	-0.13565708482897035	0.5591956037250961	0.5762976561685528	0.28853118950853646	-0.9308279286497041	0.054581512432382046	0.23256209853527238	-1.0089134638644304	0.2660650745721433	-2.4216896724461616	-0.8523421852252843	0.05793399785190218	-0.15025195676682543	-0.37641096836860005	-0.028376128245671633	-0.05255991429719828	-0.200657287264385	-0.429517977773936	0.507486008671249	-0.235658840919451	4
0.19	-0.3081534095634716	0.3040668261866485	0.9068230235094804	0.2392910012733009	-0.06958546870809136	-0.2735231732256753	-1.0403091353088063	0.2507446439955683	-0.13763449325279326	0.5892991420804903	0.4453354083475462	0.27078375444637093	-0.9504176748050759	0.05760228829820833	0.19278276357574015	-1.105432182395368	0.29718170235967667	-2.4442508480388057	-0.8199821884556835	0.07019638913774617	-0.13540107054580072	-0.38343753343468817	-0.010729868149162308	-0.07474358417142242	-0.154441377056499	-0.387058705080431	0.435236568899238	-0.302710120932166	4
0.2	-0.3060246956284528	0.29089486366722495	0.9059558884123058	0.3065084627128936	-0.03599507441241106	-0.2907027547405086	-1.0474423331256693	0.2325736830772259	-0.1418677420540755	0.6151655668184519	0.3364829465076514	0.2558149948129331	-0.9616480650914565	0.055466981404195245	0.14991187451646526	-1.1941994641452793	0.3270014718106115	-2.4518380550977814	-0.7876338844853925	0.08206475984025273	-0.12424207972993638	-0.39373396677148775	0.0061840544573918636	-0.0942116559138928	-0.109262470409478	-0.351026659549904	0.36882149794318	-0.369433324805648	4
0.21	-0.30420979171043405	0.28384017887420493	0.9022340604240731	0.3578021253583097	0.005275130916439523	-0.3115502485746243	-1.0494736639771447	0.2230931461663337	-0.1455585518479769	0.6362437258502492	0.25038993995301473	0.24345404270325824	-0.9624796421862927	0.04740521812353691	0.10830173607206073	-1.2736423712694245	0.35537730562007014	-2.445373530306081	-0.7567479031204821	0.091796987928999	-0.11548231483738933	-0.40651268105186567	0.022094424867460532	-0.11096271016102723	-0.065880871556887	-0.325476644767085	0.309275139838171	-0.434522775786199	4
0.22	-0.30393818570486986	0.284878362058365	0.8965535768600075	0.3928723577610568	0.05089603222512431	-0.33434897711019274	-1.0475744942180538	0.22378369566454756	-0.14764285787214948	0.6519285069498745	0.18705087131384412	0.2333849058388398	-0.9540863398223706	0.03270001323148143	0.07253040230353826	-1.3423812502911412	0.38217693718106116	-2.4259955718235955	-0.7296194194931073	0.09842128145735533	-0.10796000946023078	-0.4207743349610393	0.03687534549099539	-0.12509836292710186	-0.0251954903803118	-0.311852035410565	0.257485167114227	-0.496266331111801	4
0.23	-0.3055881508931916	0.2925367231359751	0.890714811455104	0.4118315696078393	0.0979463567916206	-0.3571939609182844	-1.043066907583826	0.23259136551393136	-0.14741055863712135	0.6615902055985567	0.14590455408049757	0.2251743900255485	-0.9410810974107074	0.012370013764559321	0.04618229725156468	-1.3992735983652154	0.4072772089745935	-2.3950023703905194	-0.7086719234028653	0.10173667697305495	-0.10127411242500696	-0.4353597070461848	0.05053807245390051	-0.13681573202839964	0.0124881916830096	-0.308124007233374	0.213337238850424	-0.553245473637439	4
0.24	-0.3080963529314997	0.3042039550835588	0.8872919212933812	0.41516931779863053	0.14413553658516964	-0.3781090370425054	-1.0370293207828527	0.24576351985292438	-0.14358839062142043	0.6646114403519197	0.12594266704892326	0.21830549450887535	-0.9302996142165925	-0.011371282935257805	0.03127568956454626	-1.4434532424743358	0.43056000464071553	-2.3537923538055736	-0.6958446629116879	0.10182273873501539	-0.09616875968286841	-0.44901026294643837	0.06321510256413516	-0.14639575263279325	0.047418517322528	-0.311362078865328	0.176522917691685	-0.604418389982504	4
0.25	-0.31305768026378866	0.3139216685229038	0.8865073290748896	0.40371490450163827	0.18799089386692394	-0.3951684176555654	-1.0306564013111816	0.25722735772529126	-0.1382597553696002	0.6604298285110851	0.12582149573987966	0.2122145985261581	-0.9278601303685141	-0.03587644712164487	0.0283899294135073	-1.4743627309579574	0.45191002682164616	-2.3038032208247206	-0.6921436777003399	0.09877662344118246	-0.0930190103305355	-0.46043415769838775	0.07513770501930513	-0.15418783130762467	0.0804186996324309	-0.318265279679633	0.146293046323251	-0.649426791094544	4
0.26	-0.32183528911035136	0.31631077894418463	0.8876045681629441	0.3785995658310985	0.22899879407347742	-0.40661668917403815	-1.023370075932428	0.26178408234290224	-0.13480141218411457	0.6485840893081658	0.14397147074338584	0.20633054475169352	-0.9355154642646757	-0.05995542671665419	0.03749163175602678	-1.4917768388506907	0.4712143980586533	-2.246451820767422	-0.6972758211265142	0.09255553783375417	-0.0915907643263576	-0.4683741594404344	0.08660841340482024	-0.16059150939221328	0.11294024630955	-0.325604406066328	0.121593126772749	-0.688690865708251	4
0.27	-0.3325280165267753	0.30922255436581003	0.8904301844324786	0.3412197327547222	0.26769137506802654	-0.41098130190575066	-1.0159342935645734	0.25551754849796804	-0.13320737461057627	0.6287608274266793	0.17869970323446913	0.2001136117809099	-0.9514842292761974	-0.08334702716437034	0.05688868378122777	-1.4958152407321417	0.4883638444112769	-2.1830769641775305	-0.7099747116569792	0.08355353240076287	-0.09175656984293429	-0.4716739190309204	0.09797022270860792	-0.16603595883322717	0.147042553613753	-0.330922630946103	0.101405378073494	-0.723207533148403	4
0.28	-0.34372223457502793	0.2931763906348809	0.8944673911981174	0.2932021767826156	0.3056728404801308	-0.4071719235501345	-1.0097139726672297	0.23872187673751455	-0.1329019070388875	0.600839004604853	0.22828148936730638	0.19309236132955088	-0.9718934621557356	-0.10651563733631272	0.08365047502866099	-1.4869427192797633	0.503255039699302	-2.1148871308755646	-0.7273146488717422	0.07215768677586173	-0.09298879128267555	-0.46933913922904136	0.10957436123516204	-0.17095824801342804	0.18382853578196	-0.333485254079051	0.0841155078251889	-0.754621903564481	4
0.29	-0.35571583526263334	0.27032386613987464	0.8977091864974382	0.2363711901573752	0.34558200714476306	-0.39456161362997205	-1.0069383542514905	0.21440207525383104	-0.13426567569732617	0.5649290568595079	0.29103763592356824	0.18489644758928075	-0.9921696837946946	-0.1308222845628096	0.11444158017764844	-1.465955754178513	0.5157935576131342	-2.0429148763410065	-0.7470249697639908	0.05955998405510069	-0.09372433133203853	-0.46059050489219233	0.12174852344449255	-0.1757813846228512	0.222956698378348	-0.334460436923741	0.0679404529275938	-0.784564551091039	4
0.3	-0.3656896704395119	0.2468217300121125	0.8998902959747571	0.17271734863664187	0.39099071795419243	-0.37304559505639334	-1.008265320362385	0.18832748775094077	-0.1347076605698506	0.5214037694087049	0.3653953980350374	0.17528368036639666	-1.0089630495141955	-0.1576268708716959	0.14676916706409351	-1.4339549601837158	0.52589681045999	-1.967979525960014	-0.7672998030831379	0.04742375538662571	-0.09274724764223503	-0.44490570144467195	0.134767359321424	-0.18089316266194375	0.263982992454903	-0.336423591904232	0.0517685609942879	-0.81431659181118	4
0.31	-0.3716033436552383	0.22782072929377725	0.9010341517434337	0.1043669131348551	0.4462407556624742	-0.34307441652100246	-1.0144489878527492	0.16552816639775414	-0.13091971697429636	0.47091837376245144	0.4499317678855668	0.16415992797298473	-1.0227195087132643	-0.18417681800389823	0.17823110686459268	-1.3923035861655482	0.5334963531664368	-1.890659488981456	-0.7870706015999884	0.037713276349252985	-0.08978961509948165	-0.42204844499480876	0.14882682842024966	-0.1866268093479345	0.30650081298229	-0.342262752723909	0.03521133118753	-0.844645815318782	4
0.32	-0.3750550495468806	0.2158430360340199	0.9006747319850789	0.033550584073251545	0.5162248966041699	-0.30565946812732914	-1.0239806821881061	0.1501442516732273	-0.12278437185585699	0.41441785893476996	0.5433987682762349	0.15159081273295175	-1.03573654039291	-0.2040753670361149	0.2066252441546921	-1.3425731063338369	0.5385390000441104	-1.8112752202325588	-0.8059705070526799	0.031521450631815134	-0.08501269636347664	-0.39208314072126965	0.16402375771425406	-0.19324434605436544	0.349958473388385	-0.354162393180796	0.0184084705238698	-0.875780778968988	4
0.33	-0.37767703038747213	0.21201218044932477	0.8985319786501254	-0.03742984221447005	0.6061205987847763	-0.2623500781019396	-1.0347219718403595	0.14371901307068807	-0.1105416764153465	0.3531301554782769	0.6447312507872588	0.1378045699883401	-1.0501516462188318	-0.20979919003594216	0.23037300048372303	-1.2864777762376096	0.5409863347228	-1.729883509883011	-0.8267286712494973	0.02962619445733146	-0.07876514625257972	-0.3553745393790271	0.18034161163965254	-0.20092344937874834	0.393945691755915	-0.372853169228949	0.0020812861435818	-0.907524273715672	4
0.34	-0.3801524761520795	0.21577188000041964	0.8952994249386056	-0.10623833641472603	0.7210874003524621	-0.2151827221263172	-1.0438175303160446	0.14570299214982238	-0.09390990811271044	0.2885446122726598	0.7530384463481284	0.12318588714944942	-1.0672372934980678	-0.19483066395545434	0.24812050795693594	-1.2258008267066967	0.5408123799489707	-1.6462833952857485	-0.8496775871564295	0.03054803194787406	-0.072189767071567	-0.3125725356963446	0.1976431126214473	-0.209748430554979	0.438218825273614	-0.397329109607488	-0.0127199866057966	-0.939508116756163	4
0.35	-0.38454176678426444	0.2243103358643732	0.8913733591250822	-0.17054621471173217	0.8659412917153795	-0.16660416002550074	-1.0497313072085996	0.15402979607613726	-0.07426262945212908	0.2223759926495918	0.8675811452186871	0.1082609887627086	-1.0867492769600242	-0.15577328455629055	0.25773686763497733	-1.1623156617379817	0.5379994180226453	-1.5600335738478424	-0.8757963076379391	0.03224310725812309	-0.06578841555179084	-0.26458300757803127	0.2156699640605973	-0.21970575236239154	0.482678236129551	-0.425471939083601	-0.0248107583159679	-0.971473450050242	4
0.36	-0.3922276841285457	0.2357443321388521	0.8872576790751041	-0.22807921979159781	1.04482100731811	-0.11937152129267568	-1.0523927840942147	0.16643442905983355	-0.053617584831242994	0.15651501953780297	0.9877368799242161	0.09367466401051261	-1.1071733069469276	-0.09669691921371487	0.2574142965965029	-1.0977059462437884	0.5325321948975447	-1.4704807658536656	-0.9058732250968919	0.03253613390586444	-0.059861871363882616	-0.21252629381045984	0.23404954767149022	-0.23068428255361328	0.527579952020807	-0.454535293042246	-0.0328647264123593	-1.00337579481327	4
0.37	-0.40279777178888376	0.24871427723976106	0.8834563386588572	-0.2766703237160852	1.2608622656309982	-0.07643344053320593	-1.0538292565767473	0.18080374579040615	-0.03363416660596316	0.09296725339667908	1.1129558417902694	0.08016032396116825	-1.126819348785868	-0.027174004320833355	0.24715024364972887	-1.0334887601709002	0.5243909791507031	-1.3767980482368316	-0.939393538395289	0.030181086327068223	-0.05415934711392194	-0.15768551651471627	0.25230811355197624	-0.2424802526358573	0.573865113392131	-0.481848315130228	-0.0352798879976377	-1.03538692747854	4
0.38	-0.41538364085790336	0.2615268410077296	0.880335448332063	-0.3143177842520935	1.515896391306161	-0.04079725253636549	-1.0565807192187102	0.19462803161152503	-0.01650034846827426	0.03378275201338866	1.2427104790627799	0.06850450968066998	-1.1437474813621966	0.04112814293374345	0.22813312327390903	-0.970945016756372	0.5135441578457345	-1.2780317732131625	-0.9734352439224337	0.024862893623977398	-0.04860135243757226	-0.10144744413322129	0.2698896715641303	-0.2548066620956275	0.623328639035067	-0.504960749707209	-0.0300396613731329	-1.06779348116734	4
0.39	-0.4291470357297249	0.2733066093318311	0.8780276404264065	-0.33924722751542047	1.8101894277708728	-0.015387958210897244	-1.063172109441169	0.20586740410887092	-0.004586987590195374	-0.019020495167932968	1.3764418076391252	0.05950753486633636	-1.1567643997403594	0.09785792985174252	0.20257819389839676	-0.9110610776756589	0.4999412122384981	-1.1731553183007986	-1.0081679813925386	0.018766131954571802	-0.04310594276157114	-0.045238938421512276	0.28617953937314894	-0.26730665255518393	0.677673290615076	-0.522095361008586	-0.0157658680807082	-1.10072657496846	4
0.4	-0.4430036396508802	0.2833691721817552	0.8763447484013513	-0.3499757575864427	2.1422367649203893	-0.002905139059522203	-1.0756516073749787	0.21288434800128764	0.00041363075006871906	-0.063535969350637	1.513505424558207	0.05394212753812959	-1.1659845088141974	0.13640927616043408	0.17427801373640062	-0.8544849565794103	0.4835070075105372	-1.0611276043253888	-1.0428025231944955	0.014061369869220824	-0.03831030729825991	0.00953778154211257	0.3005313138855553	-0.2795701853479917	0.737845024944633	-0.531936199919339	0.008512260614613	-1.13396098432579	4
0.41	-0.45641482946021855	0.2899609872469726	0.8749618444034548	-0.3453753707985357	2.5086264691126803	-0.005684209513635387	-1.0946149489086838	0.21411529244304944	-0.0023349317630069573	-0.09804724219931872	1.6531200638213275	0.05251202794001595	-1.1712895930873317	0.15630800879330076	0.1473914125258794	-0.8014997217950957	0.46413833725910547	-0.9409540813436548	-1.07621524432013	0.011886552849191325	-0.033643440024619095	0.06156780301437915	0.3122959121992721	-0.2911532000633238	0.803451730735824	-0.533883685903814	0.0429517587779695	-1.16671298114267	4
0.42	-0.46939618435701924	0.2920521491849897	0.8732219939615024	-0.3247323429705634	2.9039819495299755	-0.02556834197382269	-1.1185951511860217	0.20823624607014035	-0.012183329091306646	-0.12110214082423823	1.7943212906609711	0.055812501434209856	-1.1723626419858353	0.16034639566956174	0.12549423642334884	-0.7520157481130836	0.4417035770757723	-0.8117477322188761	-1.1081347857745507	0.0120298224719824	-0.02807833280522897	0.1096810016869231	0.320851274979178	-0.301598319254134	0.872797843186905	-0.527983564706067	0.0869579668206303	-1.1975288722531	4
0.43	-0.483027760475238	0.2895100669887334	0.8701682265305477	-0.2877988237303574	3.320991400527886	-0.06379707595469523	-1.1451354991399154	0.19641205897374817	-0.027110299273104703	-0.13157891335254188	1.9359226121958555	0.06429463685822262	-1.1703551387790334	0.152993916324288	0.11160105903550355	-0.7055824013093818	0.41604612232461624	-0.6727875899085607	-1.1385141631770836	0.01306321174342416	-0.019987702382350373	0.1529015401054113	0.325631336026478	-0.3104561014443061	0.943131377128865	-0.514754615065442	0.13962651769851	-1.22406685590024	4
0.44	-0.4985523848541614	0.28213969866628086	0.864695930236332	-0.234832668185339	3.7505277349479793	-0.12091703611959777	-1.1719504262172356	0.18073982240114336	-0.04409653712222891	-0.12874115566160743	2.0764859078501794	0.07823512718465	-1.166490382570366	0.13882648355952615	0.1084366318214811	-0.6614186489576457	0.38699202253449794	-0.5235723138847231	-1.1658032050806684	0.012534807848283515	-0.007503212669719813	0.19048703236076697	0.3261529313546793	-0.3173058332363231	1.01079833334685	-0.495752660019382	0.198965029281839	-1.24371045252703	4
0.45	-0.5162502272414463	0.271196360466512	0.8569229022101905	-0.16662160619955543	4.181858614897114	-0.19671934896528262	-1.1971705151123484	0.16370771750945978	-0.05920909119732655	-0.1122787312125239	2.2143026696035144	0.09771297834090983	-1.1606639822971063	0.12191555075351689	0.11765296062680036	-0.6184610568839688	0.35436189700762505	-0.363866526149516	-1.1881733981047087	0.008898720239253761	0.011093869372861507	0.22195559784461844	0.32203944238996185	-0.321774890788827	1.07172068403162	-0.472223618948804	0.26275939395116	-1.25354992241366	4
0.46	-0.5345969413560377	0.26110190138876216	0.8482033786028766	-0.08448822159490549	4.602941872052932	-0.29020728859612444	-1.2217370199006004	0.1490514770661462	-0.06631632132517506	-0.08233253455020104	2.347387106410735	0.1225942747431687	-1.1547917020893692	0.10530964932861171	0.1404688226623633	-0.5754267222932329	0.31798684920837456	-0.19373786654405695	-1.205698992887689	0.0018766392694316409	0.03452325938488563	0.24709968921422434	0.31304013278279524	-0.3235557872671692	1.12138627700832	-0.444735929279109	0.328249683167802	-1.25058195291071	4
0.47	-0.5549238281829405	0.2563424487219865	0.8406892721473215	0.009727103346481282	5.000797292251418	-0.39959643236715997	-1.2489132820652564	0.14137605687076374	-0.06127495935152979	-0.03950168835102784	2.4734817237642264	0.15252576029283085	-1.153333806902244	0.09184621197572591	0.17646173073494908	-0.5308879660075903	0.27772772205462437	-0.01358308450196745	-1.2206872269541529	-0.007648988520286859	0.05719231274874287	0.26598629499545245	0.2990443379034895	-0.3224201497182155	1.15495465914709	-0.412887683851507	0.391992880226918	-1.23191030290124	4
0.48	-0.5832118836193798	0.2611901557197788	0.8390535447409008	0.11370714176644148	5.361941638727511	-0.5223482113266588	-1.2834091466822255	0.14354519229331789	-0.042681256543926085	0.01516740991222777	2.590075551569402	0.18693758755998902	-1.1594450244981478	0.08306679154747645	0.22269492896443438	-0.48335509105013763	0.23349668488105096	0.17585807079655405	-1.235536642891598	-0.018157991920581228	0.0700784906605781	0.2789438456878717	0.28008989192242695	-0.31822902820387844	1.16728660447112	-0.375142512463476	0.449797863134712	-1.19443915718755	4
0.49	-0.6265788212967416	0.2816286608114398	0.8482020399606696	0.22472329622755016	5.672870130686472	-0.6552362526780745	-1.3300140006298353	0.15815183452329526	-0.01113624087351766	0.08020990275871223	2.6944347730378615	0.22505516399883024	-1.1756514006852223	0.08036517243760365	0.27241420493832535	-0.431363225045285	0.18527984642478582	0.37350188387796723	-1.2511053271197659	-0.028076133162436664	0.06366819599677516	0.28653685318054584	0.2563654223504466	-0.3109391231484774	1.15555403244009	-0.32970447398592	0.497619058141639	-1.13632840507535	4
0.5	-0.6922634394966036	0.3196324140902282	0.8692946484364484	0.3397247722930876	5.920564598327061	-0.794443395697683	-1.3929194431276861	0.18686630446870947	0.03026999792139601	0.15378798570866375	2.7836451146418306	0.2659196022441616	-1.2056749050479245	0.08438195884648261	0.3152455113476206	-0.37355919157464923	0.13315937307914932	0.5779327862842415	-1.2689408937809317	-0.0376406599046274	0.02867964599245719	0.2895299474709727	0.2282064007091699	-0.300604714743693	1.12027877559308	-0.275204240477853	0.532408347351886	-1.05703246208414	4
0.51	-0.7904356357621882	0.3685816232644549	0.9015647384424621	0.4554490716195795	6.093006401703336	-0.9356857902590789	-1.468729788326021	0.22703050405998412	0.07078694968979775	0.2337511278268324	2.85466500152924	0.3084158826901375	-1.247056610492673	0.09522193179269842	0.33776685912255594	-0.3087844765753757	0.07733347779614409	0.7874281171719686	-1.2859606194679576	-0.04787694611813857	-0.0391136680072983	0.2888435061856323	0.19608510650722152	-0.28737528211178864	1.06554147780037	-0.211388978638309	0.552361295164102	-0.957373844173479	4
0.52	-0.9224167259727576	0.42263180503855236	0.9453340793652666	0.5685498493584892	6.179671094936824	-1.0743591348530446	-1.5501469069633849	0.27209582888726463	0.10276740774988928	0.31770827728959866	2.9043881719946563	0.3513074816047499	-1.2914669829951313	0.11122170711359704	0.3277824415847402	-0.23615063540513792	0.018132644735946238	0.9999945178812563	-1.2935292561420488	-0.060225116738963524	-0.13309350557032223	0.2855034704325924	0.1605949356211832	-0.27148900116155433	0.998213322838561	-0.140109533149555	0.55681574642147	-0.840117319518568	4
0.53	-1.0708958540599007	0.4798891987073497	0.9972074831645128	0.6757367046866989	6.171981858106285	-1.205700956249047	-1.6287407648990564	0.3172400512150275	0.12414481523987107	0.4031087394427889	2.9297141848064006	0.3932759269807125	-1.3329482015947363	0.1313708328474803	0.27994015462646715	-0.15510388535612954	-0.04396942761224949	1.213414408715966	-1.284445018486391	-0.07624654163801484	-0.23773110583875354	0.28058818117535445	0.12242975706929413	-0.2532625001866734	0.92433669133245	-0.0659451838917445	0.544756678541475	-0.709925898327076	4
0.54	-1.2135666788729107	0.5325844915604254	1.056341428835824	0.7739202167697576	6.063699966085479	-1.3249619492523315	-1.6940840047856882	0.35653918418245073	0.1350684579995977	0.48732800672913495	2.927625048591001	0.4329635349389042	-1.3669275717003324	0.15132631894327198	0.19859024908579892	-0.06547610998852754	-0.1083514502523994	1.425300535490814	-1.2571305429310113	-0.09731261929445313	-0.3360815478575726	0.2751751385587907	0.08235928328451363	-0.2330774228104281	0.846531978181914	0.003823242062057	0.51451787004674	-0.573615187843016	4
0.55	-1.3357711178415062	0.5786825986247015	1.1296111664634474	0.8603546183102625	5.851233007203009	-1.4275788463638266	-1.7333028663024597	0.385289081721526	0.13632730388309533	0.5677546243492545	2.895266054981191	0.46901746588298454	-1.3891096821456759	0.16208786599251784	0.09866717298390561	0.03247996469409512	-0.17424768514059796	1.6331562243555782	-1.211535545317603	-0.12225469401620001	-0.41144611001193515	0.27029047828504	0.04120165170126606	-0.21136449069327057	0.766195818118059	0.0615732819819371	0.466577478096888	-0.438938394374124	4
0.56	-1.4237295912333596	0.6327101190506538	1.2262655964816236	0.9327700185695684	5.5338451211239414	-1.5093411222500783	-1.7403964957597258	0.4081651802953819	0.13010111479889966	0.6418742105325121	2.8300288062546834	0.5001332305723725	-1.4028928066510136	0.15028293575222437	0.002447809424297412	0.13807309669517592	-0.24075913593889178	1.8344387748784128	-1.1529580970204008	-0.1480007829735399	-0.4525171829723766	0.26686368261552246	-0.00020540276771997205	-0.18858586607402955	0.686796083630699	0.101300402596469	0.404813831072256	-0.313084779995676	4
0.57	-1.475731735545626	0.7092685719140532	1.3562460210318708	0.9894861269843858	5.113758036766043	-1.5665440847244037	-1.7130437596420562	0.4345117871035162	0.1144101083857513	0.7073470184090663	2.729634390506901	0.5250958737531205	-1.414952170242258	0.10738186115185189	-0.06740149794552466	0.250174443080993	-0.30687284125950454	2.026623373252695	-1.0925145238715848	-0.1705012958374685	-0.45992920080444494	0.2656896204840625	-0.041033299630926764	-0.16521668070602435	0.613508248375552	0.120187935730246	0.336474672708287	-0.202125358321719	4
0.58	-1.5055077405692523	0.8055054426802105	1.5247313057786305	1.0295000325563717	4.596136930793432	-1.596121565065307	-1.6509863735805852	0.46527343746600075	0.08503884666250909	0.7620759129139398	2.5922146671760817	0.542817260663935	-1.4283484605022312	0.029887861567547996	-0.09726043144991275	0.3672375367959082	-0.371488815788953	2.2072650268127267	-1.0405810108009934	-0.18535005677182995	-0.4442110305683481	0.2673994755729122	-0.08048979891080496	-0.14172661903483502	0.550503363070805	0.119499950444701	0.269702118921127	-0.11041767539013	4
0.59	-1.5263256217213788	0.9225825879558238	1.7194778347579747	1.0525417651971118	3.98896081117671	-1.5957524703540251	-1.5587610600194353	0.4981639489711522	0.039328589792744895	0.8042623079300971	2.4163896749018696	0.5523681746408153	-1.4445541581044745	-0.0773945537277315	-0.08485188728121605	0.48733715287174556	-0.43345368136805384	2.374056299042213	-1.0019982627019335	-0.1888988882997117	-0.41744436298847	0.27244151670012656	-0.11784323905688922	-0.11856241779763425	0.499861268623128	0.10398074615263	0.211839319101238	-0.0407286969837936	4
0.6	-1.5314099923380675	1.0536439585605037	1.9118086473938307	1.0590930563821135	3.3027829319764574	-1.5639368446967516	-1.4470967495351184	0.5285048766339211	-0.021987985196065735	0.8324484156379963	2.2013392528735074	0.5530042794332798	-1.4622544326759723	-0.19910929877223132	-0.039879374697996524	0.6082262035234653	-0.4915995671373654	2.5248790353319888	-0.9786275750409329	-0.18028959668065764	-0.38993998254812945	0.281072040009166	-0.15244266394647998	-0.09613207235051559	0.46037285530053	0.0804436649435999	0.167147433150239	0.0078449970613441	4
0.61	-1.5069157093113774	1.1694565862840642	2.064795359049949	1.0503668312385015	2.5503923143640965	-1.5000387237612895	-1.3284789495468476	0.5385657134749209	-0.0832638649626261	0.8455450372073349	1.9468670667064436	0.5441853795656678	-1.4744482157877066	-0.3113429894325418	0.020046071646058584	0.7274090668969745	-0.5447864708602347	2.657848772934396	-0.9688226070743955	-0.16167327341160548	-0.3679480677521236	0.29335621440215787	-0.1837329899021403	-0.07479142542472847	0.429473425934305	0.0540221368850532	0.136985336052469	0.0373799316463667	4
0.62	-1.42760775915167	1.2328642589086385	2.1318247628764713	1.0282473609789344	1.7463924318452524	-1.4042948555470796	-1.215186057794403	0.5099745662337924	-0.12605679948664955	0.8428449985472376	1.6534553425675202	0.525587795815126	-1.4753109980853143	-0.39460481465044045	0.07523466455422316	0.8422289834943912	-0.5919459947798577	2.771351071865075	-0.96756425396147	-0.13706595590509835	-0.35188345417619427	0.3091780301329953	-0.2112647403147663	-0.0548336631416765	0.403577774866357	0.0285062505064504	0.11928864037905	0.0516601563557418	4
0.63	-1.2780720570874304	1.2341952852512972	2.08439078622111	0.9951935071302292	0.906717183999283	-1.2777901830101144	-1.1142111935191852	0.4413923578639496	-0.1414914516424605	0.8240231337920607	1.3223087330411283	0.49711003139777543	-1.4615134198450945	-0.43824116735813406	0.1113599967585443	0.9499663794603078	-0.6321242237955511	2.864069530639219	-0.9689381788610527	-0.11174111738576545	-0.3377564379647306	0.3282581135250626	-0.23469827702693524	-0.03648206546507209	0.379231058583948	0.00642369705829	0.110024079987046	0.0551391981466616	4
0.64	-1.0626808177391471	1.170177854072138	1.9295210585650915	0.9541099015854807	0.04810715259268867	-1.1224027188193388	-1.0272955160927772	0.34298650315586066	-0.1293576705515637	0.7891243794017924	0.9553858618442791	0.458872212223774	-1.4305510312854073	-0.4396320629667861	0.12133160235254634	1.0479442517708204	-0.6645215149396477	2.9350057092827533	-0.9685196009916847	-0.09068107340533484	-0.3214282453943778	0.35017784353779147	-0.2538028456151028	-0.01988616581775779	0.353883071517177	-0.0107207599304449	0.105037930479814	0.051780187813336	4
0.65	-0.8132447865999384	1.0492875221699058	1.6987656759808483	0.9081930332369547	-0.8124293941011858	-0.9407219708638249	-0.9524286913626921	0.2304831388281274	-0.09433168646990185	0.738542019043731	0.5554172212082192	0.4112100217504413	-1.383616752862586	-0.4048754593414966	0.10489200593305996	1.133636148762868	-0.6885271146636012	2.9834915311963264	-0.9635750732697572	-0.07696188086516154	-0.3012450603019466	0.3744079922595862	-0.26845109240995596	-0.005121280686660193	0.326360896517536	-0.0227894883082478	0.100844362753005	0.0450672828432026	4
0.66	-0.5684396130793491	0.8966049735033802	1.4368317172154097	0.8607608782627668	-1.6581463045631075	-0.735946294785288	-0.8846175294663478	0.12954036127430635	-0.056415278424619825	0.6729883938112154	0.1259082273750323	0.35466400491649497	-1.3258944605386103	-0.3472328439713294	0.0672598164939194	1.2047718768663807	-0.7037467997296168	3.0091949513734924	-0.9531601640783827	-0.07152074486371912	-0.2784447515361941	0.4003400074864617	-0.27860997844935886	0.007808812037670397	0.296681448982989	-0.0303285004386388	0.0954546863501787	0.0372429361949305	4
0.67	-0.3715369898829294	0.7466693232577066	1.1976939265811968	0.8150757842937567	-2.473057201274841	-0.5117653757651748	-0.8193144296547723	0.06194891055769954	-0.033932888065035666	0.5934604674424265	-0.3288736192292861	0.28996518208494637	-1.262395645501193	-0.281334588304095	0.01788444814331761	1.259435926651039	-0.710022122420921	3.012119756450356	-0.9378214439308789	-0.07359862485213028	-0.25559622588918096	0.42731805359703445	-0.28432919193782324	0.018966425549399403	0.265664088915403	-0.0343051099904252	0.0880372445049157	0.0297019819175329	4
0.68	-0.24558109324679225	0.6146289182823882	1.016636947000556	0.7741707225448597	-3.2423808515521033	-0.2722344261526846	-0.7584637949071773	0.03274706898602467	-0.03204975606460521	0.5012025337877272	-0.8039283645291121	0.21801789705781818	-1.197930583546916	-0.2182511487902634	-0.03279786337047188	1.2961537796115465	-0.7074402979740747	2.992600314984786	-0.918853485309914	-0.08076953035313787	-0.23553762871639106	0.45467001817101443	-0.28572823668066616	0.02847225180084825	0.234588741191227	-0.0358814988577525	0.078600644459896	0.0232201966699452	4
0.69	-0.19029219090314586	0.5063686053226446	0.9001060584305756	0.7406887425086207	-3.952917994895928	-0.021646614126299625	-0.707825790804296	0.034468051314721575	-0.04738021292582438	0.3976681063303106	-1.2935707320778602	0.13988073462408324	-1.1375783117113905	-0.16609501673160462	-0.07607461557527875	1.3139617393160063	-0.6963342657685908	2.9512919507488284	-0.8981857489497762	-0.08988286649655029	-0.21997483140835594	0.4817358675746959	-0.2829833475576633	0.036495972970921366	0.204932556270659	-0.0362071461827565	0.0676340634095455	0.018173847210106	4
0.7	-0.1865709978054066	0.4197259311935416	0.8375892645875012	0.7167445448009756	-4.593347995267413	0.23559026623046753	-0.6730143253712996	0.05353980635741275	-0.07431118123278649	0.2844826737479439	-1.7914952397303028	0.0567461994557587	-1.0840281157603209	-0.12980179808433576	-0.10476008188835598	1.3124566988767952	-0.6772729516510612	2.8891574025936855	-0.8778674689858768	-0.09830982765909245	-0.20897293968453656	0.5078919860724065	-0.27631526124926153	0.04324582515774429	0.178037076205881	-0.0363400870619878	0.055889189464208	0.0146107487257775	4
0.71	-0.2137154516768445	0.34937075091878894	0.8113965801817051	0.7038156200893625	-5.15443868910165	0.49506775537185943	-0.6572664546530465	0.07381858077832215	-0.10442454402291691	0.16340857757628066	-2.290859507028456	-0.030080331292938606	-1.0375139157739939	-0.110630979314607	-0.11427146140366155	1.291823252273186	-0.6510422270917151	2.80744959971678	-0.8594935035068085	-0.1041334389022516	-0.20084108389717334	0.532570449143173	-0.2659786648092627	0.04895773773307627	0.154858060539575	-0.0370606380727996	0.0440608009086896	0.0123970320633506	4
0.72	-0.2540661457576599	0.28862319171016826	0.8046994116711792	0.7026685103640529	-5.629167814745375	0.7524773671647274	-0.6613794650889991	0.08391697971733217	-0.1334642905650796	0.03631280127779421	-2.7843856122737916	-0.11920206486311219	-0.9964857899548161	-0.10609824640516057	-0.10504391709213587	1.25283669946084	-0.6186174781230468	2.707690757749443	-0.8442085759006709	-0.10651706488653113	-0.19337156200057848	0.5552725484357203	-0.25225387754482154	0.053884625275946015	0.136008906110832	-0.0388688874328787	0.0326549878917543	0.011347452976684	4
0.73	-0.2993644867148251	0.23662669605240333	0.8085676527925791	0.7133235786873924	-6.012759103728544	1.003695319500709	-0.6829744489009779	0.08083155948793927	-0.16214918947272547	-0.09486201603271452	-3.2644789350155343	-0.20915253489390864	-0.9581725426644492	-0.11256175146338945	-0.08215950945186248	1.1968416951403336	-0.5811290464702485	2.591647621152495	-0.8328296356028657	-0.10562377884262747	-0.18463416126265683	0.5755762846799476	-0.23544102051466617	0.058286327576023776	0.121722378297894	-0.0419959805152747	0.0219622276963361	0.0112502076990322	4
0.74	-0.34876986563508716	0.19506437773795068	0.8216351939711382	0.7350593797472482	-6.302640209989689	1.244850208716957	-0.7177304869593101	0.06764273328376869	-0.19357263172964848	-0.2281234865055539	-3.7233634151963644	-0.29841767552616927	-0.9187588355165873	-0.12638579089213797	-0.053113321474890625	1.1257074631308759	-0.5398220768669227	2.461302566143364	-0.8253567991429984	-0.10225241666149522	-0.17377623849797919	0.5931379531222938	-0.21585662389860816	0.06242058600024877	0.111922268106355	-0.0464215616735704	0.0120620298427348	0.0119028658229528	4
0.75	-0.40588988947432064	0.16668918023745716	0.8454700967700552	0.7664554591819255	-6.498332937887542	1.4723738735142886	-0.7615948554038104	0.05078895389942352	-0.23037271542768267	-0.3614528612222512	-4.153231577568665	-0.3854584081667964	-0.8755482862575031	-0.14411751517497007	-0.026755148980492163	1.0417615714083401	-0.49601249399888214	2.3188202526478894	-0.8210205785007865	-0.09725554074609591	-0.16066301209442135	0.6076883379055344	-0.19383234664529972	0.06653532208768488	0.106181084841241	-0.0518524809682167	0.002826359914853	0.0131134042073074	4
0.76	-0.4731427333171769	0.1512653982012465	0.8810279662585648	0.8054703159932245	-6.601288564810908	1.6830369309684086	-0.8134366619928336	0.03595735404888066	-0.2735588610677277	-0.49282680225062064	-4.546407021093367	-0.468734002959568	-0.827415887484299	-0.16301398124169186	-0.01113458985293539	0.9477051862892621	-0.4510409401765563	2.166509581581921	-0.8188875939806406	-0.09165761891892082	-0.14578672586112612	0.619024380772115	-0.16971526246266763	0.07086235740601392	0.103609958665598	-0.0577253471702394	-0.0060620172261918	0.0146952879963814	4
0.77	-0.5501141007473802	0.14657312564095362	0.9260227474141458	0.8495494597912486	-6.6146823751281545	1.8739714517873503	-0.872933438763569	0.02635144247068627	-0.32144866422394963	-0.6202386862364005	-4.895516379064991	-0.5467264954714942	-0.774959309646968	-0.18112379005996193	-0.010215407533536593	0.8465134687881194	-0.40622653423037064	2.006780874406252	-0.8178126273791494	-0.08624958612114672	-0.1301967997744263	0.6269974710695307	-0.14386902154380585	0.07561259265723037	0.103174649164389	-0.0633350735941188	-0.0150133109078348	0.0165026705074206	4
0.78	-0.6364605947870646	0.15025515975992026	0.978644828792897	0.8957570757535764	-6.543181836177439	2.0426839021967176	-0.9391721344765669	0.025149037038216783	-0.3729352345564066	-0.7417207026845407	-5.193667047011727	-0.6179663884021559	-0.7200236367267725	-0.1963535329260106	-0.022687394116054627	0.7413253312030367	-0.3628222686075066	1.8420984365556563	-0.8168519777308588	-0.08168349395023007	-0.1146924849877084	0.6314996985369158	-0.11667513925401464	0.08097255758929271	0.103576222828429	-0.0678624608692504	-0.0245192584527109	0.0184048298329118	4
0.79	-0.7334576267187036	0.1614895746562063	1.0374553624351825	0.9409238359053904	-6.39270222585265	2.1870617731756243	-1.0112225523940266	0.03573851096824346	-0.4272576291404584	-0.8553679766010408	-5.434626290462945	-0.6810597480635224	-0.6655056496745376	-0.20623146808043166	-0.043293790156292394	0.6353271397739876	-0.32197375135569883	1.6749289791072985	-0.815651677376085	-0.07848498510942423	-0.09971080300991828	0.6324495048136582	-0.08853369197429643	0.08710215837849475	0.103237150363141	-0.0704519788324785	-0.0351305734553519	0.0202784157066346	4
0.8	-0.8426953370731223	0.17906070326716492	1.0992136682803608	0.9818028935374644	-6.170162092105635	2.3053772342869365	-1.0876270146998197	0.058886205186137824	-0.4839393551797292	-0.9593657502232241	-5.61299672822461	-0.7347166223866552	-0.6142290637548027	-0.20824736882414668	-0.06434974646164657	0.5316351384854976	-0.28468282898599023	1.5076867321303935	-0.8144632555316925	-0.07706543565679722	-0.08592321728636713	0.6297781590278226	-0.05986280734399487	0.09413339042673567	0.100151675686577	-0.0702048346431626	-0.0475084179398989	0.021991251069932	4
0.81	-0.9665319786123605	0.20296855470737063	1.1597073223754282	1.0152260643787199	-5.883248857589149	2.396290712068899	-1.1645894376928465	0.09450953210278204	-0.5428809655823013	-1.052020303893757	-5.724382687345867	-0.7777804743311496	-0.5681221630932966	-0.20001109231121955	-0.07785277993199355	0.43318138892992686	-0.25177740176106544	1.3426764622370313	-0.8138470511333401	-0.07740527598837167	-0.07404684820341005	0.623418370255109	-0.031096504273409046	0.10216975411143282	0.0923098215752014	-0.0666338218076706	-0.0621849717937917	0.0234206043342292	4
0.82	-1.1072328123260369	0.23243742872280287	1.211736822798547	1.0382526009038806	-5.540202377676176	2.4588565553567263	-1.2375491062543067	0.14296543932203043	-0.6051162211599372	-1.1317937994571132	-5.76554159250362	-0.8092580607593531	-0.5286727239872819	-0.17958792399145154	-0.07793655384249924	0.342607877179323	-0.22388847214944205	1.182035976567313	-0.8147698072009046	-0.0791881837377812	-0.0643576896261314	0.6132961454811301	-0.0026806450329002127	0.11128610860515277	0.0776153044798444	-0.0594826446853299	-0.0796914341244637	0.0244415340007436	4
0.83	-1.262225865034766	0.2637527519739513	1.2411448741413795	1.0483037481214883	-5.149621532717859	2.492531990920934	-1.3024307228202874	0.2004441842936722	-0.6709169010416499	-1.1973426252750867	-5.734514430970189	-0.8283489156801412	-0.49780268152642915	-0.14552810260274243	-0.06241006039286151	0.2621731312905423	-0.2014351587906328	1.027680024901787	-0.8181187508263218	-0.08185080270770011	-0.05747674512101845	0.5993267223220924	0.024933017023392394	0.12152872188442201	0.0541289573043658	-0.0488795081564051	-0.100456307169964	0.0249353393932518	4
0.84	-1.4253701804204066	0.28968841957094144	1.2323229631006793	1.0432773552213048	-4.720296202421513	2.497189489936651	-1.3544820764790404	0.259199056364954	-0.7397997522550483	-1.2475581600270778	-5.63072946364636	-0.8344733447766163	-0.4781814105829432	-0.09630149204250886	-0.032007966328939694	0.1936752191286707	-0.18461807300994887	0.8812477700220633	-0.8244215651299021	-0.08469750009179462	-0.05387917376691548	0.5814150718133382	0.05129449877222815	0.13291531909535667	0.0203562778151043	-0.0353636082586969	-0.124724805058318	0.0248013244972744	4
0.85	-1.5885894676991263	0.3019550585525809	1.1750234526390493	1.0216381205817895	-4.26106443588806	2.4731315668724627	-1.3885961996714764	0.3136326434284813	-0.8112667262765778	-1.2816082152614954	-5.455073761220569	-0.8272976326974163	-0.47306616300564286	-0.029928925257154477	0.01072665943784645	0.13839435262472838	-0.17342110546757827	0.7440561549592666	-0.8338763626747668	-0.08722531764643483	-0.05306239273020553	0.5594611012172911	0.07596458078383998	0.14543499089023737	-0.0247360986588371	-0.0198216321746074	-0.15255006545061	0.0239494313103086	4
0.86	-1.7444772844913334	0.29335583163941126	1.0661153463311765	0.9824804757900394	-3.7806924740081698	2.4211060266570317	-1.4006439269920015	0.3608767800542494	-0.8847597460608718	-1.298976833769754	-5.2099278468154555	-0.8067550316675967	-0.48648389874300113	0.055870395872968576	0.06172262558166915	0.0970575141611803	-0.16762132149732717	0.6170615293990248	-0.8462198718313552	-0.0891470815939802	-0.05424627175976912	0.533369314047824	0.09852462062582004	0.15904789187695267	-0.0803408942390928	-0.0035452366030666	-0.183359043048311	0.0223803641090212	4
0.87	-1.886788498478802	0.25976763079279674	0.9119726727314854	0.9255625769365095	-3.2877736436836775	2.3423188649581843	-1.3881665782340238	0.3978697815586225	-0.95986165344825	-1.299499681987463	-4.899159720383162	-0.7730610615841434	-0.5218586052690813	0.16319470927314023	0.1165677715856083	0.06982655777176801	-0.1668063307443037	0.5008317873319696	-0.8609679800277766	-0.09017743910078715	-0.05654543871403159	0.5030623278491511	0.11858659456639396	0.17368473053326242	-0.144484484196441	0.0121609917744705	-0.216180092280771	0.0201479572933682	4
0.88	-2.014644543255705	0.2009921589481563	0.7287900953941194	0.8513112854160187	-2.790641121848585	2.2384414950259592	-1.3500482716070235	0.42449204449737005	-1.035460736690121	-1.2833920415304845	-4.528075805181909	-0.7267217234838502	-0.5798963910842762	0.2911671972903482	0.17151777937910323	0.05631015244304038	-0.17039819555672525	0.39553100337444164	-0.8781707450045175	-0.0901960658650339	-0.0585199300904356	0.4684973315773461	0.1358027573098489	0.18924611986042222	-0.214100798707587	0.0261136297696199	-0.249658061076896	0.0173631185127124	4
0.89	-2.1283951981046663	0.11963294192007498	0.5340407105773897	0.7607993152475211	-2.2972892054976697	2.111608783281333	-1.2880043585129308	0.4436195199111014	-1.109391498670018	-1.251266423297585	-4.103327853651365	-0.6685334170276778	-0.657273923693518	0.4344307846693668	0.22286183077816019	0.05559877517923651	-0.17768268783611435	0.30091813553213803	-0.8985742805592247	-0.08939787324433167	-0.05867244604121544	0.42968430310539685	0.14987434858598972	0.20560191753655518	-0.285159998161293	0.0373830016095417	-0.282104536464728	0.0141960990679099	4
0.9	-2.230051659062244	0.022450303279274574	0.34276824350215923	0.6556968452975799	-1.8152980115273278	1.9644045545990707	-1.2065942752325198	0.4581648639738672	-1.1793054211720402	-1.2041371201167501	-3.632776521662363	-0.5995736551382224	-0.7466181575926696	0.5828429340067576	0.2656025592681531	0.06632079285841459	-0.18784250813895245	0.2163607985631857	-0.9231720605527771	-0.08788493761521993	-0.0561701941143382	0.3867046196066978	0.16055886525665655	0.22259073130258417	-0.352787364990893	0.0452915109506924	-0.311502521928524	0.0108687479151158	4
0.91	-2.3176474443398134	-0.0833262109012369	0.16263690343524845	0.5382008069220295	-1.3517574048380854	1.799831773022964	-1.1131825168070073	0.4687865532756387	-1.2423900675005661	-1.1434095764257923	-3.1253140934642603	-0.5211820711005818	-0.8371763214090147	0.7222098698139662	0.29498307125641493	0.08671657257031402	-0.19999295311717138	0.14086442756281056	-0.9532489901622618	-0.08595432150148943	-0.050259334151642306	0.33972859171435704	0.16767554627472722	0.24001979688862596	-0.411703729220021	0.0495620984530631	-0.335750486087635	0.0076498885562429	4
0.92	-2.386165145398337	-0.19115470749881375	-0.0055571134833020674	0.41094574310364795	-0.913187307440678	1.6212654765182184	-1.0159585658512942	0.4756857412532692	-1.2938704888740125	-1.0708532537447768	-2.590650629468207	-0.4349316911682836	-0.9168536059084125	0.8357968582217868	0.30683033290751216	0.11472661472499007	-0.21321846350873733	0.07311638049770332	-0.9892442111402467	-0.08425261935291532	-0.039973340896363056	0.28903044426164937	0.17110887040080167	0.2576654502826039	-0.457097005344318	0.0502448793898268	-0.352995498748526	0.0048079108728995	4
0.93	-2.4294542001911883	-0.29284677260043585	-0.1609348348969467	0.2769005936953992	-0.5054532330466965	1.4323876769756927	-0.9222059933606255	0.47954997310009095	-1.3308638757885904	-0.9885576510805267	-2.03906952233965	-0.34259096671390854	-0.9758880578957883	0.9106181047281147	0.29762773830653555	0.14808899361731065	-0.2266085063071403	0.011543715719548243	-1.0300330863253087	-0.08336332009323685	-0.0250232555428005	0.23499935483880877	0.17081002642623777	0.27527441298520267	-0.484679839450029	0.0474816147054434	-0.3615948099078	0.0025922128250182	4
0.94	-2.444112073743741	-0.37744027499314503	-0.29631718641895793	0.13925600629218898	-0.13367775588815684	1.237104736914749	-0.837593143745348	0.48137514531534265	-1.353296852294872	-0.8988722225027544	-1.4811599882858577	-0.2460775866511461	-1.0087124910133736	0.9411395978222101	0.2662970477158617	0.18444098454679048	-0.23929133861990018	-0.04561742190220529	-1.073277540144598	-0.08361995022136953	-0.005622577810241607	0.17814534350471647	0.16679646603347015	0.29256608846609083	-0.491212184443056	0.0415108702909055	-0.36035626707161	0.0012097638277477	4
0.95	-2.4278947643099533	-0.43809353775492443	-0.41227811910566836	0.0013068270394298175	0.1978495159979873	1.039449094970966	-0.7680977987118713	0.48073151904799727	-1.3624898435798496	-0.8043320308575941	-0.9275352976553276	-0.14740558386377706	-1.0149696467535034	0.9326484347193414	0.21965941439947134	0.22141969816246626	-0.2504643601066407	-0.10024360829781187	-1.1163649655856258	-0.0852952878981213	0.01609597214360304	0.11909907405444302	0.15914977518233955	0.3092360314500322	-0.474689477248137	0.0326342207611156	-0.348601186491837	0.000812326284628	4
0.96	-2.3803261902182125	-0.4690519644668547	-0.4852978131940895	-0.13366568031740123	0.48575920795172667	0.8434685206821942	-0.7245568277023643	0.4748609708952127	-1.3517293667143688	-0.7075719955678852	-0.3885464788668111	-0.04862767123482598	-0.9988515512499176	0.8965870371964573	0.167334410682548	0.2567568396158784	-0.2594199750908728	-0.15424055556587926	-1.1563140072859621	-0.08825590789614189	0.03724860387085842	0.05860496483281063	0.148012189100801	0.3249607005459249	-0.434865949206806	0.0212908825054363	-0.326379009194134	0.0014740015850274	4
0.97	-2.3021205274310828	-0.4505570638247555	-0.47030720210122484	-0.262507574788436	0.727681084392301	0.6531072269620863	-0.7184219435230307	0.4597234787238463	-1.3131726829751778	-0.6112334494953423	0.12599825583310836	0.04822493856709491	-0.9687258217997499	0.8471022811332101	0.11897118819200386	0.2883633303510527	-0.26556614073667206	-0.2094579875273441	-1.1921106592626785	-0.09245031879545693	0.05267862430241331	-0.002492604261254828	0.133582121246689	0.33940354106900894	-0.374803270476379	0.0082284958386042	-0.295125668863218	0.003117022812845	4
0.98	-2.1794034330031393	-0.39289204273945405	-0.35224803128357224	-0.3822979632162247	0.9223081199565251	0.4720840607925799	-0.7541566472006118	0.4338097981999811	-1.2346347485522335	-0.5178673460107772	0.6070980626489599	0.14120278413298978	-0.9354956542453591	0.7928778698634532	0.08402760552816121	0.314400403969225	-0.26844105821175307	-0.2676070480652053	-1.2242700331501921	-0.09778972591225646	0.05682738559110902	-0.06326978545270052	0.11610907617026303	0.3522223709992562	-0.298913589018895	-0.0056709576730732	-0.256771834432703	0.005598745401924	4
0.99	-2.0073391731195493	-0.2986115300467312	-0.13855659725939862	-0.4904431526131871	1.0694389711403753	0.303773554476265	-0.8297854503402529	0.39523635650819877	-1.1087188791959872	-0.4298388050543777	1.0467981296993787	0.22849598182010383	-0.9106274482527048	0.738139911385856	0.06971480474049993	0.3333348173747707	-0.26772175279397314	-0.3301842906261952	-1.2536683797310095	-0.10332029713444119	0.04387311413794858	-0.1227498353287104	0.09588827395799389	0.363077961603216	-0.213261907390559	-0.0193403365601025	-0.213883097651113	0.0086952387881339	4
1.0	-1.7968835255130633	-0.16747492963821337	0.192371153385655	-0.5847561551533597	1.169992430386221	0.15109580273310644	-0.9366116640575625	0.3467778629584899	-0.9349458879613788	-0.3492377327300298	1.4383934966279073	0.3084872267235473	-0.899762257211232	0.678173196214026	0.07001276125291105	0.3439768970431585	-0.26322657040081154	-0.3984060187888124	-1.2807792503876478	-0.10744209525311224	0.01269403418310322	-0.17993474748267269	0.07325523898646262	0.3716436187007924	-0.3218860892903605	0.0318590892314978	-0.204183098489867	0.0558218212898009	4
0.0	-1.5578777198895668	-0.009513428973567509	0.5915882410475886	-0.6635190143307967	1.225988437638842	0.016420915796253606	-1.0460633990050356	0.29575695514345135	-0.7392840646093087	-0.2777999942502604	1.7765904298827542	0.37979779792390833	-0.9030659095612088	0.6071583017163519	0.07742393811218337	0.34550116916674695	-0.25491187833489265	-0.4731562256030023	-1.3063612619713427	-0.10799780598771955	-0.036649222615628335	-0.23384057812513484	0.04858051105682073	0.3776154851012176	-0.430510271190162	0.0830585150230982	-0.194483099328621	0.102948403791468	5
0.01	-1.3036424385448901	0.11605362322534031	0.9479823768951212	-0.7255260255008391	1.2404918147611088	-0.09850680344284321	-1.1243858321705158	0.2563075195697678	-0.553049734916878	-0.21684308903508773	2.057619486803164	0.44132474706300434	-0.9165471992647718	0.5156076247783545	0.08278028488357657	0.3374502267357246	-0.24286348690630663	-0.5549506441712491	-1.3290135147906934	-0.10194370453499103	-0.10018962924413612	-0.28353481528390817	0.022264537534706183	0.38072320447860664	-0.480579731425134	0.0900702503146046	-0.116617002051925	0.138003805320385	5
0.02	-1.0886013545496893	0.22903947691468285	1.2144055673189456	-0.7701065944728795	1.21751697054716	-0.19262075905877754	-1.15747590172348	0.23222963121194562	-0.4170084897597916	-0.1672195129730572	2.2792964267107165	0.4922678904561049	-0.9309481589918469	0.41777925090068985	0.07752483719382372	0.31972322247039425	-0.22728349944712867	-0.6439185226191807	-1.3458232573124131	-0.0867350774040395	-0.17128671502028506	-0.32817394408428135	-0.005267284605603547	0.3807405177303936	-0.513560765686733	0.0818691578371186	-0.0126753842905389	0.165819151200089	5
0.03	-0.9367433253994754	0.3085085835024775	1.384427575118168	-0.7971272159523414	1.161894242090019	-0.2655570688649888	-1.1483486574897181	0.22219880826136684	-0.3541935588071232	-0.12929005460088167	2.441029338153714	0.5321457253128243	-0.9353394274001241	0.3260053769957406	0.05706256170301344	0.292550930219797	-0.20847344743400156	-0.7398027365615943	-1.3532800125452802	-0.06194202816385602	-0.24146415745307082	-0.36703925828229533	-0.0335695161618402	0.3774953107404724	-0.509870783263227	0.0552827373796157	0.126404766936183	0.182913258478783	5
0.04	-0.823135054361608	0.3354575789887787	1.4077909843010163	-0.8069728538019246	1.0791010964531822	-0.3176511322859336	-1.1072636274506393	0.21669047080010073	-0.36167378051983134	-0.10291822737410519	2.543772632111888	0.5607999144000881	-0.9310240055568835	0.24433617164725197	0.028328436495939333	0.25645969815160297	-0.1868146730765926	-0.8419778236139277	-1.3479217969052386	-0.02875659483187793	-0.30528804123015474	-0.3995689693605649	-0.062181671352378905	0.3708786031548625	-0.478561379302529	0.0146284485806729	0.296490705643646	0.18864650307497	5
0.05	-0.742704408514162	0.31378606342819804	1.3174272615582479	-0.8005088494989874	0.9750638991428149	-0.3499057307595555	-1.0582488924550721	0.21307284643242172	-0.4101915760013161	-0.08748596167793347	2.5899307823335374	0.5783884954008048	-0.9285303585660672	0.17299335470613267	-0.0030572814874986216	0.21222684672098835	-0.16274698276154267	-0.9494845415931658	-1.3259507257796042	0.009672300808404633	-0.35792640114821606	-0.4253847725019688	-0.09063344965576414	0.36085196594788965	-0.448331342034911	-0.0319853934035445	0.477848528813389	0.185139994244362	5
0.06	-0.6932100082224284	0.29893052148277705	1.2036453502015259	-0.7790253408924994	0.8559381511434817	-0.36393213867324253	-1.0258730045918352	0.19929709164177023	-0.4730978673684925	-0.08192963817570331	2.5832167618003785	0.5853684403983899	-0.9370900117880477	0.1304272960923316	-0.02431403531989905	0.16083016788340998	-0.13674661085518378	-1.0610786835459205	-1.2845398795272258	0.04927312390839947	-0.3978661212860896	-0.44431124266193656	-0.1184503339409049	0.34745288433769655	-0.441386733671554	-0.0798111445134912	0.650222688618914	0.174133239482664	5
0.07	-0.6313232709885354	0.26413765111982607	1.1023425626382668	-0.7441669923177427	0.7278768222736054	-0.3618671183256701	-1.0167934215519692	0.1731613984036653	-0.5139779030554761	-0.08479460019603852	2.528471925976157	0.582468593870092	-0.9629069523630949	0.09426290116628823	-0.02469589566683401	0.10339417975295338	-0.10930450550779934	-1.1752911853442602	-1.2243797212011067	0.08655399895202176	-0.4267548485336571	-0.4563867478654525	-0.14515964765382328	0.33079764321300725	-0.463997530405221	-0.127158019276893	0.798555575591222	0.157301421424109	5
0.08	-0.5436861699675265	0.23250299020362633	1.0118485086805766	-0.6978515599119474	0.5967975330435905	-0.34626987002698134	-1.02226316186012	0.14663011207040802	-0.5150972192328593	-0.09430548411267135	2.4314555437750505	0.570654339961952	-1.007075794940653	0.05168823834820339	-0.003043285509280718	0.04113569554228453	-0.08090587894516475	-1.2904960752806731	-1.1510399141571777	0.11872324938024778	-0.4478606899264095	-0.461864969202869	-0.17029711605595468	0.31108140370961185	-0.503285335544229	-0.173043564170281	0.917724096340084	0.135904209219948	5
0.09	-0.46455967227866846	0.21971625987179677	0.9616811398549148	-0.6421813797097268	0.4681597876431542	-0.3200039416669005	-1.0301618212410149	0.1342840387030056	-0.48624467835841967	-0.10844908208059022	2.2986132125831196	0.551085586510976	-1.0565934447140946	0.012305143922417827	0.03401428254117287	-0.024688916806601277	-0.052011858570300745	-1.4049825609102915	-1.0731884433619099	0.14300625428764205	-0.4637743495640455	-0.46120659006010206	-0.19341392670079866	0.2885752586648838	-0.542973364873422	-0.216682893503016	1.00536889169044	0.110106161467209	5
0.1	-0.39982065948209833	0.22446919624914696	0.9409632419064415	-0.5793522144745528	0.34676322449258057	-0.2861097285893011	-1.0317013708408656	0.13283515433285029	-0.44422964855704133	-0.12506601249468027	2.136833975026602	0.5250698069355764	-1.0922279296615511	-0.011365115235334802	0.07973211664725185	-0.09283267294222457	-0.02304393722555395	-1.5170275283918186	-1.0008201935655894	0.15761032406837266	-0.47566677166724475	-0.4550612370768483	-0.21408423835823295	0.26362019580655804	-0.571274506327873	-0.258149130004562	1.06209163859917	0.0800148703962693	5
0.11	-0.34559189762717657	0.22822792985743853	0.9270980579864165	-0.5115639879384523	0.23657696739116033	-0.24767349703358854	-1.0242686677374486	0.14779014717480815	-0.39611383425744107	-0.14194721749391467	1.9532060687004529	0.4940119597770163	-1.1024777965682049	-0.03164607985466011	0.12093582698412857	-0.16210133595638443	0.005628243406634605	-1.6249649283038434	-0.9445649357720551	0.16094321928107153	-0.4826136598309	-0.44424029313199676	-0.23191304793825063	0.2366180530426675	-0.585084839765544	-0.29751999538795	1.09127791722639	0.046126437472049	5
0.12	-0.31280202096788656	0.24422732999985985	0.9121844235236105	-0.4409377542267526	0.14060870948270648	-0.20769884814936454	-1.009658583972333	0.18066497962214512	-0.3545570249585387	-0.1569312219887464	1.754780896880084	0.45936311998080176	-1.0868141515613883	-0.03472092389373276	0.14861815808494258	-0.2313898299908678	0.03369542747184088	-1.7272489088910048	-0.9107211863367831	0.15192545784561262	-0.48258185626431305	-0.42968172558726875	-0.24654429103768483	0.20801971089917748	-0.585200182402729	-0.333851395795335	1.09551677921654	0.008932052102708	5
0.13	-0.30156031537301986	0.263016393073559	0.9031411592594882	-0.36944280237962607	0.06082025141373722	-0.1689862289545034	-0.9943183241216131	0.21760170422991315	-0.3238505536078693	-0.16799815910713897	1.5483540427243756	0.42256961667829396	-1.0530710458309236	-0.01687090058886303	0.16434250517850152	-0.29971075967818095	0.060913448474973896	-1.8225080910444333	-0.8982472549626408	0.1318264224307124	-0.4738112333035416	-0.4124085467923162	-0.25766902101266215	0.17831092299099854	-0.574642800746494	-0.365389269821876	1.07931401808593	-0.0307068412869028	5
0.14	-0.2961996409391688	0.280916396283797	0.8968013117408887	-0.29883711082123177	-0.0019060327373963007	-0.1340255301728037	-0.985185912734942	0.24948381683119988	-0.2983824014893264	-0.17335677641890643	1.3402710163666767	0.38502438833110286	-1.0152112757702132	0.011187522143872964	0.17472603599772335	-0.36621453370371476	0.08710415841125492	-1.909589010418479	-0.901036918756032	0.10508251764890346	-0.45628582437291587	-0.39348291516716205	-0.2650334809858178	0.14799632647312067	-0.556590758003983	-0.390557526566052	1.04708821148337	-0.0717813942519518	5
0.15	-0.2924849693236699	0.2969627210807803	0.8955690847348428	-0.23062349323566228	-0.047747784042305036	-0.10490603695450441	-0.9833228062806165	0.2786152390722868	-0.2756411417434112	-0.17152097139857184	1.1362639945789585	0.3480221442388232	-0.9855919197822145	0.03814410071176169	0.18640066781554682	-0.4302010198855964	0.11215284149888678	-1.9875874308187917	-0.9111443158173953	0.07759634121398115	-0.4325578466144893	-0.3739581646287138	-0.2684468508488934	0.1175822916230512	-0.533256042817676	-0.408149112751191	1.00164148458565	-0.113155325726844	5
0.16	-0.29072065718827367	0.30937670184211763	0.89737186860811	-0.16602277804901874	-0.07787082085305634	-0.08324707081320615	-0.9853554351200007	0.29969992037652593	-0.25746701432354435	-0.16137285070109814	0.941324168696421	0.3127197656901919	-0.9692847678204499	0.06332743826462486	0.20397164655205907	-0.49112305554074287	0.13600255837602146	-2.0558669126556683	-0.9198832565979193	0.055419043699969944	-0.40631666009762285	-0.35483119527296825	-0.2677884169315983	0.08755935539821945	-0.506121075568467	-0.41796390033325	0.946487683240012	-0.153458941556285	5
0.17	-0.2892222104600849	0.3158479083192808	0.9013669201148358	-0.10596430856843293	-0.09430789109185313	-0.07015163514743467	-0.9891783917332839	0.30895096747357004	-0.24245090022602322	-0.1422098534663012	0.7596125465056339	0.28010319253672983	-0.9640391646424891	0.08337864215835167	0.22680124418297287	-0.5485824858298111	0.15864602545235393	-2.1140646611223857	-0.9208217258060277	0.0431814165308968	-0.3808655094659638	-0.336997656360888	-0.2630138777545345	0.05838503209602152	-0.475993980340123	-0.419855322331279	0.884470215301681	-0.191444839933077	5
0.18	-0.2869008027389241	0.31682715470063705	0.9050229817981776	-0.051093011258326354	-0.09979338033261127	-0.06618430634550626	-0.9920805118042306	0.30941138996487116	-0.23053763384071232	-0.11377410947538352	0.5944102469414038	0.25096182253414734	-0.9636701653100423	0.09792458417456049	0.24864970478501083	-0.6023196945966098	0.18011575252518713	-2.1620852499956276	-0.9117602023675175	0.042585382284502066	-0.358253969757227	-0.3212122027431848	-0.2541604695100968	0.030467801201863636	-0.444198864824475	-0.413702685377204	0.817314700745149	-0.225982936359675	5
0.19	-0.2839314336778941	0.31142063316945984	0.9072267892320722	-0.0017913230881387051	-0.09756144546454336	-0.07137354742453446	-0.9917905433867855	0.3009856170477536	-0.22287335968486716	-0.07626290026956507	0.4481075680228885	0.2258712020587656	-0.9614688528750983	0.10849835703603228	0.2608249181467564	-0.6521978214126105	0.2004732291059062	-2.2000832970605324	-0.8937043317518737	0.051673297833083595	-0.3382372819643237	-0.30805581902035284	-0.2413505753193383	0.004153036407320598	-0.412586648652872	-0.401287178125647	0.746650983620923	-0.256857505379325	5
0.2	-0.2799595907848263	0.3012472222212349	0.9078066779392959	0.04178654585074828	-0.09111682119470899	-0.08523760502115404	-0.9883275097867336	0.28237281917119866	-0.21791820041527904	-0.03031983290612128	0.32222947618084985	0.20518450926728224	-0.9537231352450061	0.11646459368827604	0.2574574853267172	-0.6981830219435192	0.2197979588125528	-2.22843654352824	-0.8689901868799864	0.0664497260639424	-0.3190209494700502	-0.29791180408262086	-0.22479347890697016	-0.020288438741604294	-0.382091096400432	-0.38471273098174	0.673940875775079	-0.284378004925884	5
0.21	-0.2746729410319592	0.28926054680872754	0.9072020845697594	0.07967116461821046	-0.08398893089015996	-0.10683221949369208	-0.983151276867156	0.25780758794905045	-0.21388386347189847	0.022992903723855047	0.21749372605292663	0.18903302780901657	-0.940035334279086	0.12282304944066794	0.23809838280522655	-0.7403222238302888	0.23817708918907335	-2.2477110578608115	-0.8401812268961297	0.0827443077485237	-0.29876117042081557	-0.29095152268655766	-0.20478494160052318	-0.04266860090175857	-0.352860654887066	-0.366152409055294	0.601101388238724	-0.309204247749228	5
0.22	-0.26949454313279086	0.27719894630774383	0.9060709792850014	0.11202880472137092	-0.07948087342017505	-0.13481756003301426	-0.9768922088120535	0.23173289003767428	-0.21094279356395387	0.08224007832246426	0.13389662815878406	0.17733548681322717	-0.922672773589106	0.12619725910448487	0.206171167586792	-0.7787198542796477	0.2556962748342264	-2.2586204465080217	-0.8098696330999128	0.09729731923922111	-0.2762074481643379	-0.28713049575553784	-0.18170432589352403	-0.06288686644790718	-0.324532196076377	-0.348052385776537	0.530327446692005	-0.332581438620096	5
0.23	-0.2661277559247159	0.2665014561964393	0.9053936395712244	0.13911045984093529	-0.0804253186774441	-0.16754111216840864	-0.9710436733136164	0.20721656610171407	-0.2097725896189779	0.14567491459524098	0.07082057739771519	0.1698158100069724	-0.9046265530943299	0.12571427136371763	0.1672656555814581	-0.8135149660283393	0.2724322542900906	-2.2619810182443048	-0.7802932219164571	0.10794882095319502	-0.25135829149495975	-0.2861948536949027	-0.15600906202551798	-0.08093088124930685	-0.296590283698176	-0.332305363806601	0.463791650339617	-0.355495004074462	5
0.24	-0.2647784717831997	0.2590283592670579	0.9055535929783378	0.1612026193036293	-0.08895930711860252	-0.20313270678217127	-0.9669428466114418	0.18812405281735234	-0.20926007914310318	0.2113140548831123	0.027156862482786513	0.16602848526598094	-0.8894667176305351	0.12102541097693689	0.12940757299384248	-0.8448600645963737	0.2884474306083942	-2.2586648274773005	-0.7532231659355422	0.11415621287984046	-0.22589972293499444	-0.28769765158222854	-0.12822635660758228	-0.09687341428075666	-0.268374483868408	-0.320159469887471	0.40369554770116	-0.378793765681698	5
0.25	-0.2661121397214734	0.2552988854298315	0.9064034535480433	0.17858316106389543	-0.10632940965237503	-0.23960749448226631	-0.9647460682610739	0.1779166758717773	-0.2094921403792274	0.2770229313990915	0.0014370040880079865	0.1653904497649953	-0.8795950684966288	0.11251131374237036	0.09828871878008104	-0.8729027447132399	0.3037865404063922	-2.249552430507784	-0.7299221820867512	0.11633986563972837	-0.2021488086248567	-0.2910240711628075	-0.0989421715644206	-0.11086550591799399	-0.239445308920315	-0.311907677469344	0.350845426449648	-0.403045517471986	5
0.26	-0.2699498201355821	0.25494065247591363	0.9071804212826706	0.19148524152642554	-0.13273767619650118	-0.2749724389712611	-0.9633188101516044	0.17655171852939255	-0.2105063683647771	0.34060803009710877	-0.008034088654491383	0.16721810068278256	-0.8758290996385257	0.10084520366901671	0.07667172769945578	-0.8977709855373834	0.31847529648301187	-2.2354870444184227	-0.7115204465168974	0.11513852171741308	-0.1821595330738051	-0.2954241350460685	-0.0687876511526776	-0.12312621184989345	-0.209609416549943	-0.308031281617971	0.305581891030332	-0.428675616716511	5
0.27	-0.2748962417464149	0.2580239730787362	0.9071559944351332	0.20007141100992515	-0.16723731296565209	-0.3073318265978027	-0.9620571643014997	0.18298821463877374	-0.21046579881513441	0.3999122072083417	-0.003049517888481036	0.17076780289324825	-0.8766726705721969	0.08744433033267349	0.06537108697350688	-0.919562646634263	0.3325207136317356	-2.217231618698904	-0.6985493023176608	0.11100771968521972	-0.16756671351165156	-0.30005124886874995	-0.03842333458019557	-0.13392945508041845	-0.178835050303229	-0.309235985071896	0.267475495804428	-0.456049549593509	5
0.28	-0.2795345184813853	0.264945074858695	0.9052761031153551	0.20441941918955786	-0.20768512475295886	-0.3349873631195164	-0.9601809828491912	0.19740703325615644	-0.20736818307324528	0.4529090421375682	0.01461786966809887	0.1752780880076805	-0.8801468388884827	0.07333480570968844	0.06402640599114737	-0.9383393689532372	0.34591269194633933	-2.1954301317135547	-0.6906987739258066	0.10452047553063265	-0.15898572737126532	-0.30400467576368817	-0.008521649238185568	-0.1435886412895876	-0.14749061431213	-0.316032720347423	0.234935600925009	-0.485344215636994	5
0.29	-0.28266607920144426	0.2753228957391677	0.9015890376384453	0.20452034309436667	-0.2507554993940778	-0.3565286479998855	-0.956687955957306	0.21779438378904678	-0.20063522134414652	0.4977921952909624	0.04331845494666001	0.1800116361027605	-0.8839753500811021	0.05946363024191012	0.06993276674515049	-0.9541247408100725	0.3586263477223046	-2.17057422241306	-0.6873874619911996	0.09623126440700208	-0.1556259626796951	-0.3063739361487013	0.020251678922061787	-0.15243979850794043	-0.116156193153973	-0.329045896975463	0.206501669929492	-0.51685276498354	5
0.3	-0.282113033599109	0.28792279983904984	0.896978958072955	0.20028882140617726	-0.29201817222579857	-0.3709101754158737	-0.9515820998086278	0.23989893975586493	-0.18953163945226212	0.5330558924143944	0.08160954952342085	0.1842951118258533	-0.8870984385153261	0.04589360362091757	0.08073467757067647	-0.9669062639655104	0.37062455448203274	-2.142976073694927	-0.688170186864215	0.08671074982273494	-0.156232696120661	-0.30628311124230356	0.0472565491051665	-0.1608240646735476	-0.0850751453550835	-0.347539230176015	0.180812831074863	-0.55084583856445	5
0.31	-0.278621630278224	0.3010431511017132	0.8930793318930735	0.19158436203785467	-0.3260792769804126	-0.3775115024843548	-0.9468878171439356	0.26037078845033673	-0.17473349456975634	0.557562978664297	0.128316956881314	0.18755499562590988	-0.8904571543010407	0.03201741642353628	0.09447340099506558	-0.9766403749703946	0.38186018548027423	-2.112748284658387	-0.6928399928439144	0.07680685601116212	-0.15934994775162295	-0.30293310333013185	0.07189692343767748	-0.16907036306635165	-0.053929232067653	-0.368923290704944	0.156949187091925	-0.587509242583582	5
0.32	-0.27383351614285667	0.31215842507242164	0.8912135380595914	0.17824195086392414	-0.3467823659081706	-0.3761778401651532	-0.9442608003005591	0.2759961187974499	-0.15926373876297859	0.5705974694010786	0.18257268273141963	0.18934770933479916	-0.8975737347402104	0.01654636365233112	0.10993903330983341	-0.9832595650882959	0.39227762890728707	-2.0797913069762615	-0.7016036077345067	0.06759829335686758	-0.16331337873660826	-0.29564005918639663	0.09363793736233744	-0.17747907582785644	-0.0215399645946773	-0.390011014153907	0.134878513833099	-0.627289434516322	5
0.33	-0.26812259148256923	0.31812573338577116	0.8933169986174017	0.16010956803812157	-0.3474632745719036	-0.36723904931242307	-0.9454104985320948	0.2823011333443287	-0.14534909489372594	0.5718991565185606	0.24382825583583612	0.18938257907583633	-0.9124994479702885	-0.0013866248434518703	0.1266490284642535	-0.9866805165715736	0.40181326836801035	-2.043788873169044	-0.7153456583922161	0.059996209496139714	-0.16694089054675132	-0.28386838281826443	0.11202087508010243	-0.1863074528656045	0.0142789045408582	-0.408119025603967	0.115269766373225	-0.670516114904593	5
0.34	-0.26315879067353715	0.3160867474389735	0.9000913146590648	0.13708974732032564	-0.32125002996305063	-0.351505848067741	-0.9529638645256914	0.27681540381715514	-0.13524772296484677	0.5616785870436177	0.31184424874900346	0.18753649853644067	-0.9379774321794974	-0.02221233440409145	0.1448362378831784	-0.9868121456364498	0.4103947716204822	-2.0042117049013157	-0.7349839683916581	0.05453145113087221	-0.16957175349671572	-0.2672570364716481	0.12667529241116235	-0.1957573833668505	0.0552984506814879	-0.421915787289788	0.0987449775920079	-0.717451950796045	5
0.35	-0.26129846476899093	0.3055391003907561	0.9108013609190578	0.10918201759270968	-0.2613965704437156	-0.33024293695323836	-0.9682909038334968	0.26024209716882435	-0.1309295700228979	0.5406115850338732	0.38665762881400806	0.18385953858035567	-0.9750550492620301	-0.04505473955389275	0.16454524020522063	-0.9835625173390323	0.4179391959268955	-1.9603296475911467	-0.7614129393534871	0.051179145602885966	-0.17072460078684795	-0.24563814096470432	0.137327711428767	-0.2059660182024022	0.102842425849029	-0.430573060465388	0.0858023394031246	-0.768709014930898	5
0.36	-0.2612128645501129	0.2876232985335083	0.9242175960028003	0.07652295947131804	-0.16163697606546043	-0.30511969856297616	-0.9903878715481201	0.2350471566506113	-0.13235186770262192	0.5098134017181211	0.4685294864180421	0.17857117773739695	-1.0216547140284842	-0.0668837359732703	0.18590695857474368	-0.976843770711196	0.42435008421825365	-1.9112322221395934	-0.795024481549973	0.04920422239566977	-0.17002970936457623	-0.21904722444090743	0.1438064961463306	-0.21699957357798483	0.157121112225237	-0.434124734910575	0.0764403462062586	-0.824498648456427	5
0.37	-0.26148993230227613	0.2649289747522454	0.9389854066887166	0.03942069931855678	-0.01654530421489293	-0.27814009733627326	-1.0189552766042365	0.20477498803714547	-0.13806726471475897	0.47079350995444563	0.5578764510178993	0.1720472820487583	-1.0729221037273757	-0.08303279867802063	0.20865014314757052	-0.9665744517335961	0.42951387874121955	-1.8558574042408422	-0.836192210971825	0.04792694343831577	-0.1675919092747998	-0.18772481950088474	0.14604273297322778	-0.22885047997095587	0.217416300641746	-0.433186613048385	0.0703938194195099	-0.884679459798147	5
0.38	-0.26236205360090104	0.2420445470368408	0.9532858701573967	-0.0016190558149831499	0.17811491795062478	-0.25155435315795466	-1.0527352980271487	0.17422643312374228	-0.14666132564542497	0.4253929612778273	0.6551896957782375	0.16479841977293708	-1.1228151187123818	-0.08846558361853413	0.23163165979779352	-0.9526789768880275	0.4332961055341538	-1.7930282275377343	-0.8843957538892808	0.0469010483994289	-0.16345738024225945	-0.15210945978114762	0.14406716716878318	-0.24143787604282416	0.28267902528899	-0.428867045756854	0.0676183912174664	-0.948798389778349	5
0.39	-0.26276620032020837	0.22409128383982535	0.9657005507159218	-0.045877878958507874	0.4250678997896426	-0.22775584715837013	-1.088631258153475	0.14903478215765176	-0.1554266078243507	0.37570704960891904	0.7609458377551787	0.1574405332744443	-1.1666118424964855	-0.07922264267845949	0.25332018608588686	-0.935084314057756	0.4355378736035629	-1.721496553967539	-0.9383622796711735	0.04616155528607826	-0.15827662752793314	-0.11282246627675535	0.13800346952043221	-0.25461129418909634	0.350927892134011	-0.423350074064221	0.0679327006144924	-1.015363139583	5
0.4	-0.26228315959023357	0.21466899990775473	0.9761454530062351	-0.09242220004292914	0.7252455637473604	-0.20916749291893977	-1.1246737988109592	0.1333223046687401	-0.16174442898608027	0.32399672918506583	0.8755142597575932	0.15065938386959676	-1.2010378022208494	-0.054305510352391104	0.27249637463344795	-0.913714337954176	0.43605327914638653	-1.639993063872292	-0.9958354445647073	0.04679961983292642	-0.15223349203246975	-0.0706452295168594	0.12805830909922802	-0.2681572503884003	0.420283034229477	-0.418750924304259	0.0714682978670824	-1.08259916713283	5
0.41	-0.26247300542435414	0.2158035247500814	0.9844840452777861	-0.1401146767405375	1.077565360463317	-0.19812242532797986	-1.160023437996092	0.12863211120456322	-0.16425899658063173	0.27259277429653034	0.9990654170519963	0.14517051375298073	-1.2260839946119237	-0.017633063970706186	0.28807359132090465	-0.8884826585591411	0.4346283024982933	-1.5472821976080993	-1.0546131516743649	0.05032747604903814	-0.14594316928414336	-0.02648997539226048	0.1145088737126618	-0.28180834171964564	0.489108973203567	-0.416370921162774	0.0788525759100571	-1.14822774835687	5
0.42	-0.26457571295408744	0.22758202245874032	0.9908190051756315	-0.18763960642591848	1.4787792687063341	-0.19674428042699088	-1.192503866079759	0.13439902571266252	-0.161546725204285	0.22379701189490203	1.1314845576295511	0.1416767134176232	-1.2432791216959949	0.023924509244571936	0.2988145811309432	-0.859284998023021	0.43102173172520314	-1.442220444645962	-1.1108553285012066	0.05701697459382952	-0.13985231552283456	0.018634759484861554	0.09768859855260574	-0.2952543737594777	0.556181937973713	-0.415560434520186	0.0902710852865134	-1.20997677304578	5
0.43	-0.26945674756382787	0.24751943275053534	0.9952242387038358	-0.23354175053506004	1.9234049177624135	-0.20683252835200355	-1.2211935619224024	0.14869897504396787	-0.15396747487711024	0.17978508318192873	1.2722949939265775	0.14082512837706085	-1.2550189884607001	0.06261333507780724	0.30384490019560995	-0.82599237287785	0.4249685434114118	-1.3238160477096315	-1.1615426544877305	0.06637403831144478	-0.13356733313943578	0.06366253034138213	0.07797192858893366	-0.30815498816839815	0.620639490055861	-0.414526457440539	0.106131787594645	-1.2654907459176	5
0.44	-0.2781358251520225	0.27208462634622893	0.9977752781327	-0.2762770695924264	2.403746738677198	-0.22975825486862972	-1.246697166878337	0.16670802378004668	-0.14324322444593507	0.14251508846626482	1.4205946347649354	0.14316617594641187	-1.2637271556849632	0.0922324186337319	0.30275669505289265	-0.7884464012816516	0.41618602341431665	-1.191287896289887	-1.204094942072005	0.07693789490399057	-0.12530782916409344	0.10750972260740224	0.055758949000826896	-0.32015323700453996	0.682158892022663	-0.410651837352627	0.127186489679342	-1.31205834451597	5
0.45	-0.2906180501758782	0.2969791936928334	0.997348914646373	-0.31427304710183934	2.9100114930155794	-0.26637545605852775	-1.2682550495688023	0.1835890695568413	-0.13131731948630315	0.11364614702870499	1.5750089387804949	0.14911636788711982	-1.2704437169100846	0.10992318743113416	0.2947377136603497	-0.7464579878994472	0.4043827269768149	-1.0441211574031974	-1.2371985550635727	0.08568851274849865	-0.11413328163785004	0.14911701480309264	0.03146067252551394	-0.33088955160992334	0.741188708307002	-0.401708330998436	0.153763508815166	-1.3480077704902	5
0.46	-0.3065148720932958	0.31841581033781086	0.992667035631841	-0.345995563569452	3.430518569962089	-0.31695232203250484	-1.2856489717647925	0.1962184036548709	-0.11956303185023759	0.09447038070836862	1.7336628057527848	0.1589269508597409	-1.2738109671109905	0.11767958537517059	0.2789515133177681	-0.6998104442208061	0.38927017060516045	-0.882117063765574	-1.26050095327133	0.08923823899819085	-0.09969022250894538	0.18748994685022458	0.005485679732781726	-0.3400155758639555	0.79769436988288	-0.386023751977831	0.186316538166573	-1.37113161053511	5
0.47	-0.32804795010651466	0.332537910615108	0.981921523730242	-0.3700187159657221	3.952001238654664	-0.38112616135566296	-1.300266616116978	0.2036087426600073	-0.1115421535521618	0.0858611388896332	1.8941732017610435	0.1726599931563546	-1.2736809570422647	0.11949371648066205	0.2564836476044061	-0.6482677954861523	0.37057693175772854	-0.7054342796574329	-1.2764144474201407	0.08580415927386627	-0.08314124572509163	0.22173702708128987	-0.021771321516310324	-0.3472073711914439	0.850682549892653	-0.362773859761353	0.224788836438455	-1.37898464173229	5
0.48	-0.354312803732847	0.3382902838743268	0.9667730887918369	-0.38509360563465617	4.4599907701440715	-0.45788459480860566	-1.3149724335873785	0.2047097582588096	-0.10513229579499023	0.08823946531779858	2.0536635402976704	0.19017317809654039	-1.2718922968302855	0.11906602621223096	0.23020836022469987	-0.5915886340649632	0.3480646218741264	-0.514619414919618	-1.2868465755613478	0.0746705041778903	-0.06940091510133611	0.2511039208390426	-0.04993860459567953	-0.35217754922718053	0.898015340235696	-0.332406702386796	0.267787439694441	-1.37020332076538	5
0.49	-0.3841633052126016	0.33720787397488383	0.9507165545051235	-0.39021197368489957	4.939271197833108	-0.5455744739115533	-1.3331981591155486	0.20053271935335298	-0.09639749073597927	0.10155991135202264	2.208800037346096	0.21111413151317218	-1.2706296411656834	0.11817006902498187	0.2033314539873427	-0.5295454373790159	0.32154500855715484	-0.3106245697256938	-1.294041533482976	0.05664943623568363	-0.06608346837722259	0.2750024259360464	-0.07867395076663204	-0.35468594372432666	0.935636605186369	-0.295008025984806	0.313108886504719	-1.3421810858636	5
0.5	-0.42338499683479497	0.33197969367533275	0.9387752023318997	-0.3846606709119878	5.374388673117351	-0.6419387141274943	-1.3593594460338219	0.19367300430787376	-0.08416065457171021	0.12531587591567395	2.355849447680294	0.23492463621811224	-1.2734332634028975	0.11736869921134142	0.17961759148999157	-0.4619488129424986	0.29089740741062414	-0.09481026599942007	-1.2987489771724008	0.03410605292182023	-0.08039112429723606	0.2930331494269599	-0.10766850334467253	-0.3545484937612249	0.958842231020222	-0.250619845865641	0.357442812867792	-1.29265991693541	5
0.51	-0.48120456250400934	0.3253654299670068	0.9369101861384507	-0.36806331917543905	5.750196102782548	-0.7441799383688171	-1.3975903371480949	0.18659716055140585	-0.06860435676534765	0.15856374877350723	2.490756796697438	0.2608545957156589	-1.2853423716748074	0.11549034083812032	0.16225730075565953	-0.38867569839091903	0.2560853546517842	0.1310672598991713	-1.2998990408097608	0.009624503347082402	-0.11690787008275108	0.3050010487548606	-0.1366480034997268	-0.3516440745896438	0.964458317659419	-0.199733093131046	0.397199882393506	-1.22103747040403	5
0.52	-0.554389773067693	0.3247012549461731	0.9547467809522718	-0.3404061466413234	6.052411226718048	-0.8490485691434221	-1.4509995213586722	0.179598415671867	-0.04281520181119244	0.19996429661527537	2.6092409719413827	0.28798512901314943	-1.307970298083475	0.11216838703827363	0.1497047017017208	-0.30970015970625697	0.2171715171541819	0.36488469416300484	-1.2941043245647728	-0.015245290394404714	-0.17635698521467547	0.3109232795523898	-0.16537158489566695	-0.3459190807509186	0.949291047935155	-0.143180203543127	0.428066470307761	-1.12639817187104	5
0.53	-0.6458858641107036	0.3312777788177627	0.9918559339757415	-0.3020458364910542	6.268164688600958	-0.9529518520508453	-1.5161929060687664	0.17512992720493964	-0.010178229090841906	0.24783900092095895	2.7069053562529537	0.315259733870234	-1.3379040257835384	0.1093895611664082	0.1366477029968304	-0.22512511817444125	0.17432980327924158	0.6041956955715222	-1.2784308173125316	-0.03944701538228769	-0.25210645352590955	0.31102909192343225	-0.1936284029091003	-0.3373896390359648	0.912149726389478	-0.0836233700947395	0.445570536382202	-1.0107177802895	5
0.54	-0.7612302438238323	0.3436901985517821	1.0445352559182113	-0.2536982755431386	6.386514115087905	-1.0520792996658275	-1.5858344979037646	0.17617912809550743	0.02247847652816628	0.30023846575264623	2.7793600947930135	0.34152207105773097	-1.3703178294627079	0.1102215222038414	0.11819242941009035	-0.13521311027978505	0.12785370903316737	0.8462890134223278	-1.2508682006746283	-0.06305919362613509	-0.3323934305824786	0.30575182511871607	-0.22123244927012128	-0.32614140679693904	0.855667476339735	-0.0252928729334735	0.446971190139881	-0.878260118453252	5
0.55	-0.8876085136546641	0.3629608279910781	1.1100544077236476	-0.19640826640155593	6.39890085100249	-1.1425392659184084	-1.6525640987261894	0.18346233146727386	0.055954411875791546	0.3550195873032075	2.8223521140909895	0.36555861791339156	-1.3999993445813597	0.11499404701130637	0.09154036460893133	-0.04041405254425228	0.078160069861762	1.0882585366277084	-1.2127697788429386	-0.08696845084287433	-0.40450150865537565	0.29571335399949994	-0.24801595886614056	-0.3123269932090198	0.786242410501709	0.0263406591092237	0.431201312200636	-0.734239433449352	5
0.56	-1.002394191670461	0.3882871660604399	1.1888456027006589	-0.13150150002545125	6.299527840596312	-1.2205008392238714	-1.7060639906957755	0.19768972255412315	0.09334170119804938	0.4099279311443412	2.831898673059469	0.38614423222765837	-1.4208430663253617	0.12076678322194193	0.0568354617350225	0.05861205140149061	0.025787585342713228	1.3270824414593898	-1.1674382121698608	-0.11095472891956676	-0.4580417479483041	0.28170162553129374	-0.27382185795893355	-0.2961611249466975	0.710814553753087	0.0660825248091613	0.39937312231488	-0.586370700509412	5
0.57	-1.1064926978035825	0.4135299560101978	1.280308445049767	-0.060521290090332316	6.085640171168035	-1.2823350070533173	-1.733299284269369	0.2219701852998781	0.12216157352172312	0.4626817040383691	2.8044200397086088	0.4020885684828757	-1.4306989892265862	0.11943197062648624	0.02075697555180371	0.1609794601518119	-0.028610265209679582	1.5597080602554645	-1.1194587477239701	-0.1334517244148356	-0.4864553468813129	0.26464217589201244	-0.29849573776502086	-0.2779137595243119	0.634164423464528	0.0901820623267686	0.353539883305444	-0.442281174618476	5
0.58	-1.200923243014795	0.4477795992089046	1.3972536762125973	0.014846343570091054	5.757693903733124	-1.324749109422414	-1.726695131291098	0.2602094005589692	0.13428524119815213	0.5110538312217665	2.736866863690584	0.4122813024796318	-1.4324599951623762	0.09928618198909482	-0.006045173028987622	0.2655699348069356	-0.08427800519803044	1.7831387443862523	-1.0733019741877277	-0.15260253673092358	-0.4905316190884029	0.24556472649903296	-0.32187786783033817	-0.2579014244553979	0.563878493612516	0.0967609969472916	0.298815511460057	-0.309899710449805	5
0.59	-1.2791805717100537	0.49591793073322865	1.5518063854560473	0.09285477514099616	5.3194038297932815	-1.344908961568987	-1.6845105019513176	0.3099989489031498	0.12841758303010198	0.5529489430715767	2.6268379576164764	0.41573424479013726	-1.4292449796427862	0.052269937260978255	-0.015159693238465532	0.371036438712398	-0.14037641062886405	1.9945188732496244	-1.0323655124918905	-0.16620452193426044	-0.476783886398485	0.22556611186719389	-0.34379579013692807	-0.2364771234277399	0.508119771301943	0.0896201101624496	0.244004806431898	-0.194820018307711	5
0.6	-1.3391314036657591	0.5562545108749958	1.7383944153189397	0.1717809923392522	4.777666467818125	-1.3405436678646199	-1.6082837980660916	0.3651763106337941	0.10149448109111724	0.5864725123684474	2.4726845052261335	0.4116186477953808	-1.423842956051393	-0.022292104228113018	-0.003549854710149276	0.4758184950472564	-0.196005669961024	2.1912132801031605	-0.9976254680550574	-0.17193465271393488	-0.4533910359863373	0.20577089028061224	-0.36405805360400506	-0.2140191974947535	0.470680290867	0.0745977606257137	0.196100829390641	-0.100877416916222	5
0.61	-1.3824144469799333	0.6300004252377703	1.935266552207119	0.250006616447149	4.142360643330659	-1.310029034767153	-1.5046385629779804	0.4164122259677039	0.04964083038751256	0.6099899305893166	2.2735971691382764	0.3992963173940538	-1.4194536273565375	-0.11674753059127135	0.027113531091803977	0.5781699257115392	-0.2502325843970913	2.370877717403982	-0.9697595573085308	-0.16919846316728956	-0.4277043116282454	0.18729103164052402	-0.38244965185545554	-0.19091955675876618	0.450486920948751	0.0574403972452857	0.160003688587692	-0.031457014607115	5
0.62	-1.388025102626826	0.7196832823113617	2.1073849326255325	0.3260905274367642	3.4260340347138074	-1.2524465711403743	-1.3870321180066396	0.45290981431805477	-0.010982804646010702	0.6221739267739962	2.029673153376586	0.37834350509242753	-1.4159167690144352	-0.21431902946082476	0.07016103902529514	0.6761991188426408	-0.30212066520528547	2.5315175401112406	-0.9495713358788567	-0.15927844542012137	-0.4046927832563648	0.17118607130870298	-0.3987297042504569	-0.16757170485758308	0.440130704062055	0.0421448849991579	0.136120113570461	0.0153796610756855	5
0.63	-1.3279536298950432	0.8022813279563406	2.207469695010192	0.39882840692681604	2.64348974196827	-1.1676162788049742	-1.271098652035252	0.45557310491035824	-0.057017409600870275	0.6220393696128688	1.7419609565989886	0.34856695204701127	-1.4100602650753031	-0.2946427133978109	0.114922552957968	0.7679213071530058	-0.3507617715324526	2.6715324974026453	-0.937457573963025	-0.14470617535855093	-0.3854877083364875	0.15842507161994757	-0.41263185980887596	-0.14435896545475732	0.432368049238888	0.0308584757468083	0.123008384570696	0.042022485329152	5
0.64	-1.1870910365349485	0.8648260585344122	2.1949561205105947	0.467295379944363	1.8112918781240634	-1.056102715977543	-1.1678284011828777	0.42034475745496946	-0.07762204850018593	0.6089651080697547	1.4124812957660853	0.31001185618624766	-1.3993515622148984	-0.34377436353335744	0.15108220728516258	0.8513216102495916	-0.3953077990158054	2.7897463302540078	-0.9330470313220179	-0.12862922011064434	-0.36831737208868676	0.14985165050866844	-0.4238677962230401	-0.12164328943905559	0.421068577492237	0.0242367829645594	0.117208700730287	0.0524991661054165	5
0.65	-0.9818778144868318	0.9003743658528147	2.0699712197299376	0.5308691072182291	0.9472130545610106	-0.9191950882934561	-1.0793079005102773	0.3561805079605525	-0.07440779181005622	0.5827030610934928	1.0442234490940867	0.26296191121176493	-1.3809615270101043	-0.355756779097817	0.1715514263768051	0.9244268418547867	-0.4350008891794237	2.88542070732379	-0.9347959994529793	-0.11437458919362294	-0.35100131938317336	0.14615322373539655	-0.4321340267021325	-0.0997549776065668	0.403290738382863	0.021163942603602	0.11413198322401	0.052881685455741	5
0.66	-0.7407841134201922	0.9026187110936253	1.8576240021116093	0.5892320643722555	0.06964915821040957	-0.7588633127963488	-1.0057566219558522	0.27724284587154463	-0.04949718123075388	0.5433752379598736	0.6411170242629382	0.20793190028112218	-1.3519926101672948	-0.3325785216864044	0.1726613421207715	0.9853833622546964	-0.4692006862693056	2.9582538304356207	-0.9392051216866835	-0.10453328342007999	-0.3318246205966675	0.14783546568824932	-0.4371220180654896	-0.07898360086202534	0.37838135438551	0.0202504465517962	0.110535654463023	0.0474339236399533	5
0.67	-0.5046124250617499	0.864536673373792	1.6023993219467207	0.6423532296326182	-0.8029721766775639	-0.5776930389951288	-0.9442255074322425	0.19760355625603773	-0.01724042519677078	0.4914597463701117	0.20797986881162991	0.1456536007003819	-1.3121711399059828	-0.28460764918373926	0.1535191832204366	1.0325376303108649	-0.4974073164860823	3.0083647500026602	-0.9415970839772881	-0.10020437160775791	-0.31049142230891524	0.1552028248435318	-0.4385313747612811	-0.05957034305886881	0.347542038087859	0.0199214214165024	0.10433179249431	0.0394973493615834	5
0.68	-0.31555064494005963	0.7995398868434626	1.3545712446741278	0.6904508616827908	-1.6527635721899818	-0.3788034342311596	-0.8888600261410844	0.1412569769098325	0.0016242882030746424	0.42776712564485314	-0.24955652448795357	0.077055958017785	-1.2629518911860977	-0.2259213836422151	0.11768614087352833	1.0645156397912177	-0.5192789907809107	3.0362650116670253	-0.9377975987787283	-0.10072186715595079	-0.2880165049369876	0.16834573555785898	-0.4360855739409452	-0.041701934593886346	0.313422976814797	0.0188225912983092	0.0949546312093578	0.031348215972256	5
0.69	-0.20325717325332154	0.7143726810676154	1.157463444576818	0.7339393615214592	-2.4629066290260346	-0.1657520965192209	-0.8373252049001672	0.11525080897603654	-0.0013431811071172133	0.3534085332898751	-0.7251422255075082	0.003240613732707579	-1.2067933500491765	-0.1680067166063508	0.07242693300751087	1.0802971626687838	-0.5346434169913509	3.042819686691248	-0.9250654063140897	-0.10435771316206925	-0.2659253273449466	0.18713495187958695	-0.4295494713282522	-0.025506291030328105	0.278674433032325	0.0159821428596389	0.0825914555400766	0.0242186114474994	5
0.7	-0.16210410895493893	0.6155108915217031	1.0192601777208083	0.7733642725107663	-3.218116983878032	0.057568287318372074	-0.796026680652859	0.11264966295690318	-0.02105727035683474	0.26975742207006514	-1.2118223669076043	-0.07454607841245652	-1.147573555514384	-0.11883695449091367	0.02678645661963771	1.0792807004244744	-0.5435025280166461	3.0292001140005618	-0.9028224727759511	-0.10910544846625353	-0.24491939259568266	0.21122319800156167	-0.4187475647424607	-0.011049922588068207	0.245839325396649	0.0108712143947148	0.0680492330126538	0.0187028766569389	5
0.71	-0.17430214500635244	0.5086044430447751	0.9334905659573188	0.8093302062719864	-3.9050296943185634	0.28703697820866914	-0.769519342283433	0.12316501395885006	-0.053710554767079664	0.17840637725266584	-1.7021662989912782	-0.15494343075809075	-1.0894417335029651	-0.083587190596502	-0.01116256102128602	1.061335274576263	-0.5460303680591981	2.9968308071457335	-0.8731008552179279	-0.11305186831085204	-0.22561268621246833	0.2400540922264371	-0.4035818298683402	0.0016628615167269044	0.216641229335595	0.0035239244922657	0.0523739529899746	0.014867693721884	5
0.72	-0.21820862101788197	0.4043114256799163	0.8850787601532942	0.8424268475311636	-4.512493965287319	0.5184117111525844	-0.7601600564680655	0.13700180935344505	-0.09381753569925436	0.08112074426747078	-2.188409550570292	-0.23650815513237533	-1.0346272826037293	-0.06392779304343005	-0.036020481693649097	1.0268356591806476	-0.5425643088861712	2.9473329693295205	-0.8395127686105006	-0.11510749611410803	-0.2082317085023529	0.27287806586240176	-0.3840478551866391	0.012688965082834121	0.192263556940626	-0.0057838588358935	0.0364606179008813	0.012640001359398	5
0.73	-0.2769298073673849	0.31030388087105626	0.8612949834711837	0.8731581808919214	-5.031771522075726	0.747431116520555	-0.768923871408483	0.14026447738507292	-0.13628724811864004	-0.020209429682454608	-2.6626056255653143	-0.3177465357337436	-0.9844226849989853	-0.05838371258088353	-0.04672033436180554	0.9766783415969884	-0.5335900758920232	2.8824669339764597	-0.805943433476955	-0.11539253242678571	-0.1925108299526129	0.30877477356921007	-0.36024801613795016	0.02214377390084893	0.172956081645861	-0.016357894641313	0.0210560221083675	0.0117380630204493	5
0.74	-0.33942815926196784	0.23639942034089179	0.8522370495229652	0.9018797195754504	-5.456638132377415	0.9699102399677847	-0.7938758090048833	0.12946252503551628	-0.18019384689429493	-0.1236177837674436	-3.1167846109735153	-0.3971462821714634	-0.9380925761748098	-0.0641988597329813	-0.0469277767524726	0.9122763502094867	-0.5197213361895814	2.8040756301796304	-0.7757633273287389	-0.11476695255064072	-0.17822712668288584	0.346681284118466	-0.33240054836947386	0.030196747666478643	0.158281324244946	-0.0273251181936209	0.0066238462178778	0.0118273774564394	5
0.75	-0.40609476193348176	0.18777044130529483	0.857909232520975	0.9287478482823414	-5.783392562601642	1.1818272662079523	-0.8292241057191581	0.10935247949246822	-0.22826160939949852	-0.2271092221172194	-3.5431155603227418	-0.47320747620839276	-0.8934505717985927	-0.07772640433900325	-0.0440448091676344	0.8355320581733444	-0.5016748280667841	2.7140308861503213	-0.7517606463205474	-0.11413275989124212	-0.16584931951024154	0.3854251556205205	-0.30084360031680535	0.03706542431270298	0.147714598932378	-0.0377290891449549	-0.0065260215801769	0.012643125201383	5
0.76	-0.4786987309611008	0.16614879501153118	0.8781085354503007	0.9536844859652032	-6.01078135751269	1.3794004619111218	-0.8712811569552862	0.08713733301801244	-0.28061468528600797	-0.3287057936632828	-3.934069623574703	-0.5444721986439833	-0.848347525892804	-0.09372622179741491	-0.04579591346688568	0.7487881079429333	-0.480242185969329	2.614184054026655	-0.7351922551165476	-0.11409549246861603	-0.15533912411827577	0.42376134134125776	-0.2660336491831155	0.04300795026295725	0.140189089505599	-0.0466700384249157	-0.0183783934331243	0.0138969197058611	5
0.77	-0.5585383142018228	0.1667106102585263	0.911234604325968	0.9763592071898891	-6.139851063020575	1.5591551779895163	-0.9174765100502036	0.070320150613172	-0.33615540640773234	-0.4264902440689804	-4.282580899541177	-0.6095525793691373	-0.8025609353388556	-0.10596755567357072	-0.05648414666405966	0.6547576524578468	-0.45625973333013137	2.506322089605831	-0.7261080646182728	-0.1148604410395323	-0.146173409773816	0.46041174531749757	-0.22853802546723007	0.04831427675324489	0.13463202797755	-0.0534499842641148	-0.0290870103849499	0.0153723518394237	5
0.78	-0.6434224013711987	0.17996023072326897	0.9513965008936842	0.9961898144457204	-6.173741750293144	1.7179814103685773	-0.9657422183566193	0.06636775960578163	-0.3923681034469442	-0.5186468514701864	-4.582201977130028	-0.6671571390860092	-0.7567133791925085	-0.10939649727126204	-0.07587579841463196	0.5564361303952179	-0.4305775747610706	2.3921298724066715	-0.723689907928842	-0.11607351261015117	-0.137736024145915	0.49410615522042756	-0.1890216780612553	0.053296193185410616	0.129980044072379	-0.0574093883028049	-0.0389056555058009	0.0169090941410852	5
0.79	-0.7310961780064898	0.19606709116346044	0.992148471484648	1.0123612068684238	-6.117436901602531	1.8531828518132	-1.0145944079574392	0.07834493550232006	-0.4476060336470209	-0.603499348325293	-4.827251103035767	-0.7161153735416934	-0.7128161187992372	-0.10088572261533495	-0.09980087550916997	0.4569977443442418	-0.4040293186522644	2.2731592238142286	-0.7267505523971884	-0.11700740806014812	-0.1292887772018517	0.5236232274960492	-0.14822869166349015	0.058276404137746166	0.124995686036173	-0.0584396295417873	-0.0483321994870799	0.0183839818358468	5
0.8	-0.8189972664147811	0.21014840315224756	1.0263623780211408	1.0238613137671349	-5.977484912329642	1.9625185447737277	-1.0623569317950103	0.10470157527896903	-0.5010801227943831	-0.6795458440903892	-5.012947871608696	-0.7554005625243546	-0.6733905935737341	-0.07992791752410124	-0.120938514748754	0.35968065406637967	-0.37740370172839854	2.1508047891365063	-0.7333950847349991	-0.11697538722983866	-0.12001884115446666	0.5478301903766819	-0.10695941007805639	0.06357689678175228	0.118438133760111	-0.0566252127182317	-0.0579380333801911	0.0197149201824521	5
0.81	-0.9064967714963545	0.22045592479728196	1.0487347859761813	1.02953191255354	-5.761706740569532	2.0442381668125145	-1.1052241429537872	0.14069214292467716	-0.5531944987506496	-0.7454906792950765	-5.1355342928758905	-0.7841507636464586	-0.6400432474644735	-0.04893035977661557	-0.1312997657033866	0.2676655941837928	-0.35141927066296136	2.026286704110688	-0.7421318930334256	-0.1158215663984902	-0.10986771351119484	0.5657199661086589	-0.06604429709459611	0.06950688846186791	0.108665079931539	-0.0521281160988905	-0.0684885851789575	0.0208203413025085	5
0.82	-0.9954931526071977	0.2279369159329232	1.057093919615374	1.0281313743607148	-5.478902738974935	2.0971116756673847	-1.1397889820751939	0.1810390443716231	-0.6051440566436208	-0.800273056897402	-5.192378080344866	-0.8016878783620605	-0.6124927201663608	-0.012005332482604065	-0.1256616145963954	0.18395313754417897	-0.3267031064332604	1.9006397738919	-0.7521135086376671	-0.11361560171377277	-0.09944114182190436	0.5764444945556736	-0.026315862052267967	0.07635068734880099	0.0943053912524976	-0.0456447054214899	-0.080700197825418	0.0216515339057739	5
0.83	-1.0900413681343222	0.23475292088380287	1.051788264454743	1.0184058057101508	-5.138569614246973	2.1204535646374696	-1.16377982690152	0.22074932265072103	-0.6589658545088859	-0.8430921244738564	-5.182055040146306	-0.8075345642406515	-0.5893592221072425	0.027414824093131347	-0.10267935405657261	0.11124511278763585	-0.30377436127277835	1.7747087542193747	-0.7631562748068139	-0.1105746830374208	-0.08973262787153141	0.5793431633179867	0.011419921312275741	0.08435583863907112	0.0737778997585755	-0.0378011518139036	-0.0953309916437925	0.0221419833736523	5
0.84	-1.1929918772746526	0.2409548846578691	1.0320313065222773	0.999164694801119	-4.750635982789448	2.114141402587994	-1.1756915629381095	0.2557355494652454	-0.7160002548005647	-0.8734279501736438	-5.104407568595125	-0.8014286286506996	-0.5689555614062262	0.06772262852569799	-0.0638735284215312	0.05183571112430448	-0.2830331254922613	1.6491492371656884	-0.7756995135165468	-0.10708808555112695	-0.08158959433092938	0.5739654091923364	0.04641126964287195	0.09372196033843175	0.0452698146879242	-0.0292958443684257	-0.113201885329111	0.0221992480608422	5
0.85	-1.3064028538482968	0.24148865358560256	0.9970262684622383	0.9693570263694959	-4.325222339546959	2.078627738180818	-1.1749144477224467	0.28474893732671536	-0.7768932367880359	-0.8910575885647537	-4.960576506772911	-0.7833343948440862	-0.5502680055198222	0.10991550453337692	-0.012829860018351402	0.007517555440651025	-0.26475486487292044	1.5244336005693986	-0.790910377741994	-0.1035650843305705	-0.0755742297657972	0.5600867449719701	0.07798597307080028	0.10459069163569452	0.0081440140934788	-0.0208577828993922	-0.134606464594649	0.0217728708392396	5
0.86	-1.4300234784651376	0.22887592258027964	0.9457050063502249	0.9281438882548612	-3.872428637983932	2.014943918755594	-1.1627102217861054	0.30883194214762233	-0.8422121023916278	-0.8960652184759517	-4.7530039842530245	-0.7534504049213708	-0.5339589499367893	0.15691343191121548	0.04551966275903866	-0.02049255803812875	-0.24909038410813067	1.4008614706732216	-0.8098726811773617	-0.10016853875700131	-0.0715724469925458	0.537717676401408	0.105573329809097	0.1170371790066923	-0.0381175154393554	-0.0130786667793174	-0.159740416846589	0.0207947045054306	5
0.87	-1.5602859527275965	0.19608721910682497	0.8744666110798016	0.8749638361060007	-3.40215028065554	1.9246939890035089	-1.1404050572952618	0.32867727674172154	-0.9118023287562722	-0.8888452021882585	-4.485405427848921	-0.7122127384560033	-0.5224507700811714	0.21179854809889567	0.10622597998884947	-0.031604390934135175	-0.23607099463086634	1.2785741591533146	-0.8331367325187273	-0.09715847540505407	-0.06907322322359404	0.5071051990845709	0.1287216874837686	0.13106350715273554	-0.0930881338566261	-0.0064424916929632	-0.188368624972489	0.0192218717319032	5
0.88	-1.691795262368024	0.13845499640665196	0.7791242253379955	0.8095876849351809	-2.923921300096023	1.8100366589748011	-1.108350070049313	0.34487821250298645	-0.9840738106291996	-0.8700969045835473	-4.162709622810533	-0.6602932012227862	-0.5193976141063678	0.2765898754341548	0.16494227758868046	-0.025878727406115434	-0.22561831283254716	1.1575725551115583	-0.8607867537106738	-0.09499595031429296	-0.06707468029621119	0.46872679777850784	0.14711092169040407	0.14659444170037308	-0.154480711859098	-0.0011555900147721	-0.219468700879172	0.0171084908297923	5
0.89	-1.8180395669640557	0.05573636691809114	0.6584511990616839	0.7321599295362516	-2.44678198828954	1.6736534115111876	-1.0665212866528604	0.35932810122653036	-1.0569582071501704	-0.8408102489154813	-3.790966587726418	-0.5985916908493536	-0.5283507383229086	0.3517602468837737	0.2175701183552205	-0.0040241490603088875	-0.2175579023475718	1.037737966602635	-0.8923072512421972	-0.09418045498991362	-0.06454718098618933	0.42327710521965695	0.16055947884707045	0.16347578795109247	-0.219172799217074	0.0026707956458273	-0.251638393856993	0.014539527320041	5
0.9	-1.9327855292885967	-0.045351571798680164	0.5148566222431075	0.6432246311213525	-1.9791672840410672	1.5187011773693122	-1.0160840559089745	0.3735583292916046	-1.1277363163441212	-0.8022412814248163	-3.3772240405018294	-0.5282221833368069	-0.5511049244479008	0.43488444120368525	0.26038477562978724	0.03263386787062337	-0.21163581411224736	0.9188554038082202	-0.9267642609939966	-0.09522129947655314	-0.0605881962342446	0.3716476093386935	0.16902590726342534	0.18147558631045707	-0.282578403576896	0.0050905354152322	-0.282841526798672	0.0116923052822528	5
0.91	-2.032683961802186	-0.15143819577975767	0.35494465545199	0.5437343159824387	-1.5288118762864729	1.3487486348231705	-0.9584276117243478	0.3884229157310787	-1.1939255461945186	-0.7558774590189693	-2.929374356270374	-0.450492005759837	-0.5865331948280125	0.5213812101774996	0.2907227801904392	0.08221006415540236	-0.2075369789174049	0.8006387696523204	-0.9630502173022981	-0.09842522135869722	-0.054528310147145403	0.3149000211842995	0.1726050787880637	0.200288263446869	-0.339589365492128	0.0062718393876711	-0.310821505996907	0.0088148211815042	5
0.92	-2.1167443441304594	-0.24707050759290916	0.1893435694242246	0.43504118520787016	-1.1026682030296304	1.1676960524687656	-0.8951082946005141	0.4052689781913987	-1.2528726743011882	-0.7033929328846238	-2.4559751000516	-0.36687435660344075	-0.6304420369952216	0.6057196870810672	0.3074714453930557	0.1423398749918708	-0.2049043735269671	0.6827573711166856	-0.9999791203640183	-0.10342474659293596	-0.04532824460471226	0.25423412524418326	0.17151954830757593	0.21954174321916256	-0.38435934125605	0.006246979736237	-0.332942181061989	0.0061987303434276	5
0.93	-2.1837093435708628	-0.31827007471394764	0.02695190177918995	0.31887070495796077	-0.7068342481322579	0.9796796252369125	-0.829139171326635	0.4248864983568837	-1.3026660113973487	-0.6465947311487362	-1.9660473967471968	-0.27897438826908105	-0.676161213860273	0.682207507300088	0.3110346341259114	0.21027923851756924	-0.20335791317565285	0.56486308922774	-1.0365658525156753	-0.10944114083207976	-0.03256239337320697	0.1909511225846609	0.16610669877804332	0.23880739845151971	-0.411750012438651	0.0049940877656758	-0.346860369275212	0.0041460691460183	5
0.94	-2.2351567727970747	-0.3621097414319016	-0.13159031693552	0.19727840803068322	-0.34648914843510936	0.7889623689560759	-0.7655261949496037	0.44627741261376863	-1.3446979923498434	-0.587361390578295	-1.4688575099127634	-0.1884895514074195	-0.7166856252775108	0.7460540759837677	0.3035747636387174	0.28301877440794293	-0.20251211635743618	0.4466174568730932	-1.0720705247303552	-0.11542440096467355	-0.01651463360761507	0.12641363841108025	0.1568024687020344	0.2576125997604159	-0.418297469922002	0.0024158052046498	-0.350940243462095	0.0028989834215844	5
0.95	-2.272000983922283	-0.37881848761877956	-0.2808355042612601	0.07259146420946903	-0.025835976896074156	0.5998147403057494	-0.708059723940508	0.4682742179284778	-1.3772977025638353	-0.527576192337364	-0.9736879665223649	-0.09716528807025243	-0.7450839428994709	0.789841598923956	0.2881588694187235	0.35740676720699843	-0.20199173461593747	0.3277178052611736	-1.1055770462321366	-0.12013929468657172	0.002912123581622502	0.0620036925166332	0.1441225544950992	0.2754554970331337	-0.400703973501378	-0.0016992660368658	-0.343514696849769	0.0026878195847304	5
0.96	-2.2905206602124863	-0.37281367952315114	-0.4154771095617199	-0.052662754643608756	0.2519475003830324	0.4163891364104359	-0.6655310273003864	0.4912443686540726	-1.3937558658078397	-0.46905766457181935	-0.4896053176930238	-0.006747518016729652	-0.757296986855307	0.8096582548762941	0.26655857356132917	0.4302751303383084	-0.2014447298139329	0.20792156891834418	-1.1359342505761683	-0.12239611883808017	0.025521529540336534	-0.0009199824175237347	0.12864202324538182	0.2918215588124157	-0.359651711829764	-0.0073195059031014	-0.324684435678817	0.0035598437111455	5
0.97	-2.289073919146879	-0.3426308446240826	-0.5016554101918802	-0.1758383011937322	0.48474795316280284	0.24259320946536633	-0.652868362927112	0.5083680641816233	-1.3881917743265744	-0.4134903784988726	-0.025232103091674257	0.08106634180530509	-0.7556164525672533	0.8083272832775394	0.23958282675256942	0.49856260416288106	-0.20055220085462255	0.08706780322097989	-1.1629592122335912	-0.12188581998849486	0.04920588136911146	-0.0610638484699344	0.11097426632841552	0.3062013003036788	-0.298068291730222	-0.0141621476423606	-0.295527545882373	0.0054376580488894	5
0.98	-2.243022939058554	-0.2989470524220065	-0.5174645693814324	-0.2942591723826704	0.671542268900051	0.08196743171944108	-0.6792665309990081	0.5131635423731025	-1.3452767549556044	-0.3623592513967351	0.4114692588252648	0.16467587868393818	-0.7498214821539528	0.7912502952821808	0.21127353157303835	0.5594298175920661	-0.19903509590896742	-0.03490501664681865	-1.1866780735571774	-0.11876543362056373	0.07144845487649791	-0.11723927727556349	0.0917501778359278	0.3181085568925109	-0.220126073896825	-0.0216556638597608	-0.257578580232544	0.0081729024498854	5
0.99	-2.1342875964768595	-0.22905923676089865	-0.4280666873075601	-0.40531106241522435	0.8124060451793409	-0.06242748613481262	-0.7441088708613178	0.5034033461051033	-1.2467763071705027	-0.3168905617558487	0.8133931313383235	0.2426236662376495	-0.7521519540106731	0.7583121496061097	0.1846375572392432	0.6103614624165045	-0.19665777849173408	-0.1579457690873806	-1.2069106533470735	-0.11378423133915114	0.0897112012109029	-0.1683987108391833	0.07159836164183062	0.32709861102568466	-0.2295283911607686	0.0172406681927434	-0.2147133251924773	0.0358224664293145	5
1.0	-1.9657487469936605	-0.13116760277433556	-0.2128761066727493	-0.5065324715208008	0.9085006240244562	-0.18810790809442463	-0.844675073983076	0.47874988927107087	-1.0961448797700235	-0.2780026772911732	1.1744609071460954	0.31363671733387416	-0.7745564613705558	0.7224898245652343	0.15787771039860501	0.6492516313141559	-0.19322872943841204	-0.2818827401662157	-1.2242913119689538	-0.10762037394283769	0.09949082709407772	-0.21366701483000505	0.05112706505601361	0.3327854591699799	-0.2389307084247123	0.0561370002452476	-0.1718480701524106	0.0634720304087436	5
0.0	-1.7440315304926357	-0.004095432392076631	0.12477268386169463	-0.5957012375765122	0.9620348073688166	-0.29324444158415586	-0.9619214119825148	0.4319509017918072	-0.9111525343378926	-0.24626910862378928	1.4897587846663571	0.37666155596202444	-0.8219412185344288	0.6930882646982448	0.1317911595004582	0.6744692968250955	-0.18859884584174225	-0.40642145463549645	-1.2404142295399834	-0.10049566085652734	0.0963150612763384	-0.2523669259166534	0.03090841244762036	0.3348575142791665	-0.248333025688656	0.0950333322977519	-0.128982815112344	0.0911215943881727	6
0.01	-1.4663401586905853	0.11686356359699508	0.4894287305746843	-0.6709126791982045	0.9761982345853555	-0.3767149455411843	-1.0597643552099005	0.37967223116888793	-0.7074613154241204	-0.22189595527113914	1.7556382259686012	0.4308913337746209	-0.8883432187335197	0.6623706504087918	0.11100187179660334	0.6849019109844959	-0.18265792818097817	-0.5311485105048409	-1.2555960520013811	-0.09179678628015311	0.07792695134988613	-0.28403769269841295	0.011465374647054227	0.33309107844009783	-0.324898143004259	0.0992678397263939	-0.0604920365143066	0.129108695359423	6
0.02	-1.2009576504529837	0.23038763713917298	0.8285142695740237	-0.7306458466928618	0.9550647227997354	-0.4381304883878325	-1.1164336078555097	0.3384375704613235	-0.5300007222390818	-0.20471513979918704	1.9697757082682448	0.47578379590132214	-0.9549676171654242	0.6218633805164862	0.09006239491937819	0.6799761445834919	-0.17533001764175962	-0.6555413324638004	-1.2688347204610142	-0.0800317642606187	0.04423787721062073	-0.3084462439783517	-0.0067382362576654834	0.3273609893839343	-0.401535086199233	0.0914820244714199	0.0265217197600373	0.161566823752294	6
0.03	-0.9904841641766275	0.3104189294593406	1.0920541821843892	-0.7738148725959022	0.9034655624643853	-0.47783268854608235	-1.130422425862272	0.310268631520105	-0.41598269460170323	-0.19419406965099495	2.1311900124715515	0.5110693539436456	-0.9995456758705898	0.5725231140353703	0.06365911129091788	0.6596558269324303	-0.16656825158636512	-0.7789834280147022	-1.278353261373311	-0.06282023338244659	-0.0025484998136110146	-0.3255904798803638	-0.023304608370629133	0.31764794109278427	-0.444386008714472	0.0641822842344032	0.146645828378256	0.182266262294948	6
0.04	-0.8253604465420745	0.35357608765752313	1.2269014863348537	-0.7998030869489394	0.8268346769367244	-0.49686230213300725	-1.1048318997673352	0.29116541893264064	-0.36419348111902006	-0.18946156633595831	2.2402170118346354	0.5367490190139045	-1.0097250469095378	0.5035976571128341	0.04187504973644596	0.6244181563420622	-0.15634984750246797	-0.9007844036658132	-1.280959989098338	-0.0387434939283573	-0.05732712380030114	-0.33569456049280927	-0.037905622189463875	0.30404209911646046	-0.451827388352545	0.0193580482640644	0.29877653604192	0.189841696806786	6
0.05	-0.7058334073213879	0.34412544463217076	1.227459343384609	-0.8084783909317472	0.7310295225172431	-0.49690037109218943	-1.0559114149902684	0.2893067692482775	-0.36022204240147265	-0.1893491019669982	2.2984436428347483	0.5530824490146655	-0.9916536628728407	0.40844900191023026	0.03447165313573829	0.5752101880795872	-0.14467171312065386	-1.0202037036299216	-1.2729014994267642	-0.008412229576246082	-0.114579052194336	-0.33919635231765294	-0.05028355846554778	0.2867427705464009	-0.445930387242327	-0.0356728197225704	0.469287090049403	0.184275349852908	6
0.06	-0.6467753713940312	0.31926652024893415	1.1716676676123923	-0.8001893267497241	0.6221334457174778	-0.4801846163826097	-1.0130212145273498	0.2840992805188093	-0.39555050077932213	-0.1924456276744794	2.308604371940671	0.5605668377646105	-0.9614924844782777	0.3035073075003605	0.03921472200772125	0.5133884253059491	-0.1315470283717595	-1.1364767963564502	-1.2513764460195458	0.0262397235051793	-0.1692816402947437	-0.33672747381168594	-0.06024912925903837	0.2660540411825951	-0.451249843108363	-0.0913974923841387	0.637919777107271	0.16781566944786	6
0.07	-0.5947668266883069	0.2830504734400349	1.0942594773938712	-0.7757422861159414	0.506246763978672	-0.44940496857445755	-0.9905733287963745	0.26063528066819436	-0.43249525386778354	-0.19716360997012125	2.2744449358684533	0.5599077889652605	-0.9409189566927864	0.19854307505513874	0.0594469091427227	0.44064499477392033	-0.11700297432658684	-1.2488423781671902	-1.2162786899302314	0.061677090855640854	-0.21802040357291125	-0.3290866476351975	-0.06767726758196371	0.24237645221735127	-0.477790529318471	-0.142372570712469	0.789386798521971	0.142366491923341	6
0.08	-0.5255910319720988	0.2516277933131744	1.011985800812199	-0.7363612956611146	0.38927496479716667	-0.4075831010571281	-0.9856190020580342	0.22830737562434114	-0.44760013879760524	-0.2018133479579418	2.200559359906404	0.5519836520912612	-0.9483381716172807	0.10402593757273151	0.09724223939607535	0.35892434618514646	-0.10107961810458037	-1.3565691055647529	-1.171529270271152	0.09374426285994139	-0.2604245521920886	-0.3172073103408154	-0.07250121529371882	0.21619494962202557	-0.517776839588974	-0.188192343793537	0.916364591000012	0.109806327140295	6
0.09	-0.4609970765606057	0.22293600421305876	0.9615063038560213	-0.6836327312993317	0.27672304166072625	-0.3579415185434573	-0.9922752476054622	0.19763037004859377	-0.44540402599767914	-0.20468225625067724	2.0922071942455207	0.5378050353109388	-0.9862964914461512	0.033593494688846565	0.133882207004434	0.270334650323371	-0.08382982166241741	-1.4589804164912898	-1.1235842830697738	0.11889947866972056	-0.2974892771384217	-0.3021206432664023	-0.07470551952640829	0.1880634952441225	-0.556564105744816	-0.230872801804189	1.0159655117925	0.0712662818438453	6
0.1	-0.4060281918008072	0.216096102369739	0.9409990741077808	-0.619438075509857	0.17350506767247023	-0.3037681285185333	-1.0036732105509434	0.1687361077765849	-0.4321228863754711	-0.2041155835605445	1.9551185138860334	0.5184713468022272	-1.0382101871178857	-0.003132136420651108	0.14994287844179904	0.177058083071398	-0.0653199408371915	-1.5554761523808696	-1.079161232261615	0.13553765427997463	-0.3284189074607564	-0.28491536561105507	-0.07431857509090449	0.1585868732129916	-0.58387217307144	-0.272505357984017	1.08773153778996	0.027786134444825	6
0.11	-0.35482004914760235	0.2183510353365253	0.9309294626694113	-0.5458783853465302	0.0837776588731669	-0.2482822817399357	-1.0117006538019107	0.15758779470012663	-0.4088153406851277	-0.19859499961785093	1.7952944831812145	0.49512625301557484	-1.084260278524516	-0.013634833750423679	0.1438009369123667	0.08126398458309612	-0.045631024654216444	-1.6455499318319962	-1.044809553716964	0.14335152379363844	-0.35157948684891344	-0.26669576660277655	-0.0714053269579216	0.1284003522871217	-0.597070361332478	-0.313957416675315	1.13241026767597	-0.0194480765854992	6
0.12	-0.32095598941526426	0.2277142154221824	0.9243860454332021	-0.46519444750099453	0.010805045709062806	-0.19450802648071067	-1.0144352074965672	0.1693893776450892	-0.38554802192723703	-0.186811614799811	1.6188111887220173	0.46891388993899313	-1.1109113339884427	6.52281632855193e-05	0.11956690703711366	-0.014971496518401285	-0.024860210508885247	-1.7288015280380908	-1.0247434903242842	0.14366987973003228	-0.3655920262040375	-0.2485395423231043	-0.06606067113788125	0.09814796795334604	-0.596712100126192	-0.354510479061383	1.1508985973077	-0.0693818106041226	6
0.13	-0.3052282688093232	0.23923447862234815	0.9238631632709194	-0.37968664441521305	-0.04313787388113749	-0.14515981309871537	-1.0145025692875134	0.1902031790058018	-0.36598811367951467	-0.16773027912424168	1.4316340085538521	0.44093753500947014	-1.11297079427428	0.02771936852291341	0.08391788426995124	-0.10973618824927288	-0.0031220288970377585	-1.804943835274223	-1.0174916577771749	0.13763868801052132	-0.3681604455858624	-0.2314570374447395	-0.058403969033070144	0.06846026159058033	-0.585486009424095	-0.39201419905464	1.14595922119574	-0.121094760124487	6
0.14	-0.2961830712586596	0.25458948176425644	0.9210984895205433	-0.29163834840024294	-0.076819792903899	-0.10254515567042316	-1.0140911653113682	0.2125770126141663	-0.3468250458316346	-0.14064241597099858	1.239449042219618	0.4122222587240509	-1.0936678288723845	0.05891247187243915	0.055301990606842495	-0.2013406530464174	0.019450629989274233	-1.873804343972855	-1.0187583103196258	0.1276160389090656	-0.3575925730204365	-0.21635346609673228	-0.04857493135608473	0.039932353144443995	-0.565650031273316	-0.423721861486136	1.11884180696855	-0.174178203554511	6
0.15	-0.2890318410072591	0.26649329973032987	0.9196028717476141	-0.20324622453313904	-0.09006174908968757	-0.0684878578474145	-1.0137642347916611	0.23485911514624747	-0.32795670408175964	-0.10520515537697779	1.0475171195833466	0.38368284187195756	-1.0633190887423027	0.08483761968822774	0.04961881979501148	-0.28836315644880056	0.04270608696340807	-1.9353213526819089	-1.0232061563134318	0.11606334174915117	-0.33654422721731225	-0.20399559378648874	-0.036730949917732694	0.013103225528819231	-0.53933392655425	-0.448185123097574	1.07337087207425	-0.228307656199149	6
0.16	-0.2821617593968954	0.27486635331134396	0.9180961309065394	-0.11656019904574678	-0.08369957381590078	-0.04427439565568084	-1.0137303800359427	0.2502081780325398	-0.3094464619371211	-0.06146511711365891	0.8605546929642429	0.356097980755704	-1.032364804623466	0.10318805970441312	0.06906485335996707	-0.3696798102791943	0.06647413002846754	-1.989535408976712	-1.0249900842712982	0.10538302528739188	-0.31052862603892906	-0.19498420115304174	-0.02304577834153237	-0.011562937621677318	-0.507770515957394	-0.464546316259486	1.01181474757561	-0.283288057793014	6
0.17	-0.2757888071625686	0.2808390761318002	0.9165312500204272	-0.033435090383784304	-0.05950128214350106	-0.030624974980205943	-1.013369304528083	0.2587007583623258	-0.29173910620786264	-0.009865831151450429	0.6826445609770232	0.33009152070643716	-1.0059655401856675	0.11397142167365074	0.10772800577375813	-0.44447957935009064	0.09056705457364257	-2.0365766783887964	-1.0189595140411252	0.09709825540465811	-0.28435214943206555	-0.1897334220420714	-0.007709304850907712	-0.0336925932003985	-0.473828019036579	-0.474147068154564	0.938336586796158	-0.338754303181906	6
0.18	-0.2713770035905193	0.2863830329464824	0.9146344717311274	0.04450493628356155	-0.020042637950591715	-0.027689697051638117	-1.012542923404692	0.26647606065226365	-0.2750078718238538	0.04876155121468162	0.5171779421794224	0.3061211673046567	-0.9856579877714149	0.1197110567373211	0.15694349279841097	-0.5122645401811741	0.11478153881105345	-2.076649085482811	-1.0035463206832604	0.09310700334716077	-0.2613685081302024	-0.18845776006351223	0.009071962658496106	-0.0530151998688595	-0.440404894721177	-0.478176938407543	0.855166984981164	-0.394320988284259	6
0.19	-0.2708221699104136	0.2921867361219463	0.9124677856377986	0.11588878348315244	0.0314540215269589	-0.03506921727399997	-1.0117811036690045	0.2755979208173861	-0.2606090973198514	0.11322393290909828	0.36682798155221963	0.2844748328616011	-0.9720394218990465	0.12219677369319022	0.2052646420654526	-0.5728364304251274	0.13890136044558685	-2.110012154171783	-0.979215412717501	0.0934349148598032	-0.2438634198041091	-0.19116725210260269	0.027074156249468982	-0.0693715793785004	-0.409372635564432	-0.47894468724437	0.766040142633797	-0.449502049268818	6
0.2	-0.27298652914692006	0.2985507797339176	0.9107899489294077	0.1796082097061151	0.09131097438826223	-0.051858310570637264	-1.011731169834332	0.2837767815501615	-0.2472152866196462	0.18200736260885828	0.23355339993652519	0.2652744895736909	-0.9645127628254064	0.12328136615420779	0.2433275819334496	-0.6262711058883615	0.16270091705032533	-2.136961498503814	-0.9481465583994574	0.09709694964209614	-0.2311405889709074	-0.1976708819275199	0.04605553562894194	-0.08271792211730776	-0.381167388121634	-0.477715065764571	0.674194959063936	-0.503596788139111	6
0.21	-0.27710757948339915	0.30566791601528465	0.9096628493211029	0.23481621719211906	0.15560821195627503	-0.07670989217920916	-1.012241124153182	0.2903938422585449	-0.2351300022240823	0.2533319691084425	0.11862974740220496	0.24848712638586076	-0.9615993464924524	0.12374706033759454	0.2665046346132167	-0.6728830046751335	0.18594947110942872	-2.1578088863832305	-0.9134307738929467	0.10245928957286574	-0.22037210720489112	-0.2075879734586568	0.06575666321684095	-0.09312526328182287	-0.354656423321495	-0.475016124719264	0.583592888940615	-0.555758966771066	6
0.22	-0.28264721764252926	0.3123477488977614	0.9089579713095368	0.2809158516157252	0.22040927993505707	-0.10791631112882696	-1.0135115211145402	0.29427725565479146	-0.2254161906652749	0.32521862960253384	0.022704649631673995	0.23394214984051392	-0.9622101044426847	0.12206057080398905	0.273277177254345	-0.7131820813631073	0.20841600218841663	-2.172862725074442	-0.8788379706884054	0.10797971604617083	-0.20925889343565762	-0.22036693448770633	0.08590165679460957	-0.1007744486046494	-0.328634984505245	-0.470412218849952	0.498170419254618	-0.604599347851333	6
0.23	-0.28906855996658887	0.3172441405845414	0.9084275077859941	0.31754164744110863	0.281989987533257	-0.14350415192516278	-1.0150405031253826	0.2937943570387514	-0.21898554791717983	0.3955648108151203	-0.05412741515744691	0.2213543359631973	-0.9651477126826877	0.11758653613477954	0.26422781459026845	-0.747825896784598	0.2298745145420871	-2.182409708758502	-0.8474193953180863	0.11193928927711486	-0.1970684074340225	-0.23531040006621404	0.10620080470849269	-0.10594680243804042	-0.301950606589454	-0.463412262986292	0.421003145729119	-0.648730519826433	6
0.24	-0.290863505034251	0.3188375891913525	0.9095548752303398	0.3445361896679567	0.3370597794351363	-0.18133835912214014	-1.016771478213378	0.2869076840099854	-0.21327393037248374	0.46222666578086974	-0.11223587178736558	0.21035123668107697	-0.9687481086663096	0.11009397496351893	0.2421838603063244	-0.777569615268148	0.25010961987962893	-2.1866982361096086	-0.8210693530609343	0.11349853837764608	-0.1838392616732559	-0.251605559932176	0.12635469872112903	-0.10901089665726665	-0.273968162041791	-0.453592182451146	0.354557366808246	-0.686590079108447	6
0.25	-0.29133232094830386	0.31676197920496446	0.9108275808680888	0.36192430896763855	0.3829656314819397	-0.21923124456434956	-1.0181457455210634	0.2758744786816208	-0.21045211967399072	0.5231042178705094	-0.1523557318511386	0.20050377678317552	-0.9724716415326736	0.09945713011488067	0.21123821831798556	-0.8032165647429925	0.26892219270073275	-2.1859240618294704	-0.8004583593732041	0.11236507136863523	-0.17009990770106045	-0.26835826094681575	0.14605989743804662	-0.11040598671488301	-0.244940412676455	-0.440876794434637	0.299432603594012	-0.717425093177294	6
0.26	-0.2916278084609633	0.31065913031885994	0.9118384214140556	0.369887289265276	0.4178687978591229	-0.2550518482536089	-1.0177219571718656	0.2626491639330046	-0.21006856461110063	0.5762263237407608	-0.17548566328787243	0.19135865252651013	-0.9754651903418354	0.08585335613340023	0.1754776834426704	-0.8255717616183263	0.28613487974731167	-2.180218502356675	-0.7855284998186535	0.10866129477934361	-0.15651358602223558	-0.2846293623012531	0.16501599066533312	-0.11062282232787042	-0.214244555393267	-0.425739543141903	0.255727895186837	-0.741139495428378	6
0.27	-0.29223956854415367	0.30145672403490387	0.9121168838745126	0.36873916298176324	0.44088559909068825	-0.28683119682091013	-1.0133358575629758	0.24760850830111336	-0.21003026578751355	0.6198320828371773	-0.1827877062139601	0.18247106692236337	-0.9763360396513192	0.069702279601215	0.13954809040192404	-0.8454004108212848	0.3015972353976663	-2.1696393838090904	-0.7752536205984101	0.10273412408134001	-0.1435198690508054	-0.29947179050212164	0.18293380234006698	-0.11018264721268166	-0.180457891140084	-0.409666202684072	0.222829906879794	-0.758249501560243	6
0.28	-0.29396469325865726	0.290667553906392	0.911237299147506	0.3589067280169495	0.4521846777751291	-0.31285923043273434	-1.005013999448442	0.23346727454787966	-0.20919150200087377	0.6524454555492312	-0.17549346281489964	0.17343631490658357	-0.9732564992287556	0.051454715288421424	0.10777927895102107	-0.8633928935507834	0.3151902508091848	-2.1541648092229058	-0.7681679100567216	0.09514028461857096	-0.13124582705044038	-0.3119667890310074	0.1995443548684927	-0.10961526960476957	-0.143994406164602	-0.39471876314861	0.198293216588626	-0.769985373205714	6
0.29	-0.3018284640872676	0.28107963920464973	0.9071129727998832	0.3409143788297282	0.4530347317266991	-0.33176953808076104	-0.9927111927332638	0.22400561547589912	-0.2088710953306197	0.6729400652945596	-0.15482095577019792	0.16391876788462292	-0.9654029253037609	0.03223916850560209	0.08255197094087022	-0.8801371931495761	0.32683004596288845	-2.133689739441336	-0.7633161504907962	0.08640975645202338	-0.1196179975409017	-0.3212579751448112	0.21460812666273713	-0.1094371102183205	-0.105903662500089	-0.383391402025577	0.179511561279976	-0.777949832238402	6
0.3	-0.3120798131009874	0.2746775455484378	0.9009367341301404	0.31537424380613244	0.44579861803023946	-0.34260853778127776	-0.9773761618852335	0.21997889741894408	-0.20558607342732582	0.6805914885706881	-0.12190555819438958	0.15367690326490235	-0.9527746610134334	0.013340625603758647	0.0651442799628618	-0.8960991310551558	0.33647050054427496	-2.1080253315030286	-0.7602886872764275	0.07705093333748596	-0.10885214382814329	-0.326581990818016	0.22792407147427812	-0.11013011682250022	-0.0670843466679416	-0.377972711362378	0.163989579470279	-0.784268329616851	6
0.31	-0.3236366567967363	0.27324265100859757	0.8930126794396193	0.2829815072363715	0.4338718495058935	-0.3448863444183979	-0.9617230084791168	0.22194457970463727	-0.1989328187782906	0.6751147741249693	-0.07774749596165756	0.14258317963495454	-0.9383260741070978	-0.003941163156231894	0.05678754977362666	-0.9116102389954216	0.34410461250368163	-2.0769009602869137	-0.7591299571135187	0.06751386472587192	-0.0996775096074623	-0.3272947512932515	0.23933783568031525	-0.11212237738063187	-0.0279256983118559	-0.380541955339565	0.150182896031618	-0.79094601220821	6
0.32	-0.3355794782068685	0.27687393462594856	0.8841394937608665	0.24451421104870583	0.42156580771893226	-0.3386072633331081	-0.9491768345053009	0.2304976942182974	-0.19021194404464944	0.6566854659152674	-0.023177460031808275	0.13063776836882796	-0.926350184229139	-0.019163501783302048	0.0579835331246098	-0.926862624922337	0.34976439366333184	-2.039968859681358	-0.7604848711543952	0.05832870219337254	-0.09280457633343063	-0.3228925371811929	0.24874861013190958	-0.11577117156778349	0.0118900866380687	-0.390994453367998	0.137151413316621	-0.799675506984388	6
0.33	-0.34688075290536047	0.2840786601169203	0.8751761122849008	0.20083632028031922	0.4139383931144596	-0.32427860972413175	-0.9410342502103319	0.24186468816141443	-0.1799984339853229	0.6259430175824553	0.041159109269787796	0.11797541091129438	-0.9218089384832812	-0.03252661918947953	0.06874407740393718	-0.9419098339432723	0.35351914217947633	-1.9968113508826428	-0.7655280401586435	0.05001879827962061	-0.08857860583208028	-0.3130274289906691	0.25611408802116575	-0.1213490798759379	0.0532616276389916	-0.408307991228485	0.124568882019157	-0.811967548581483	6
0.34	-0.3558350001747869	0.2920414437240465	0.8677798253631184	0.1529024328703139	0.41657723289381016	-0.30289735855722916	-0.9383565401617854	0.25206525973158544	-0.16851787155046477	0.5839761571966247	0.11479944650045087	0.10486496824313321	-0.927929976705918	-0.04511798427693816	0.08944363915152262	-0.9566724844704314	0.3554719749271045	-1.946950666293943	-0.7754464962547118	0.042942948579369894	-0.08698418569830874	-0.2975168323025856	0.2614530700854794	-0.1290336277527477	0.0968138234842754	-0.429155823283084	0.112179887454341	-0.828430621807167	6
0.35	-0.36356608647057553	0.29776784027944925	0.8625621205669034	0.10176224698106695	0.43534287408596184	-0.2759149524783005	-0.9415528062926046	0.2580095255936865	-0.1573575607743079	0.5322904647792261	0.19744384281650373	0.09170155322361581	-0.9455903038378205	-0.05787049038789166	0.11949094114619097	-0.9709473824065801	0.3557545619554481	-1.8898614140270105	-0.7914026913614934	0.03714716165091328	-0.08757179443104193	-0.2763470758069692	0.26484536260234304	-0.1389007868718826	0.14314620449792	-0.450010358749336	0.0997828061930274	-0.849856150164712	6
0.36	-0.3704998140551001	0.2993218338098751	0.8600872370394701	0.04856278698555559	0.4760815029840853	-0.24518141180252456	-0.9497660286759632	0.2574207404082227	-0.14689428992953132	0.47275913389866153	0.28892099412477673	0.0789914739778519	-0.9723212276396807	-0.07118902508287449	0.15699720061735822	-0.9844188765153009	0.3545200824345079	-1.8249857452442635	-0.8129217453111048	0.03253052916171442	-0.0894934286775538	-0.2496712743340938	0.2664287494325102	-0.15092249400075822	0.19180189492342	-0.467875490853066	0.0871597875706732	-0.875992919009298	6
0.37	-0.37714503215551365	0.29674478243821406	0.8603531783153577	-0.005453558006913419	0.5443185535871814	-0.2128706771201223	-0.9615907528493548	0.2500757378824504	-0.13615338157663193	0.4075585741051693	0.3891409491024313	0.06733055245779007	-1.004625741869405	-0.08308276978264913	0.1993094815714414	-0.9966713974321886	0.35193451782859614	-1.7517512703886566	-0.8396129887516127	0.028782043244316106	-0.09137344747635975	-0.2178018292466318	0.26639298194467687	-0.16496818667910887	0.242142100512942	-0.481208523407603	0.0743561878185868	-0.906824147225937	6
0.38	-0.38381094314596065	0.2917618376642015	0.8631350988416011	-0.058956912320073177	0.6449460027635234	-0.18138984811026473	-0.976026883498111	0.23979158474722395	-0.1246967216202769	0.33909114540271335	0.4980387603231675	0.05737670149220624	-1.0381705479496706	-0.08988335207467656	0.24262044566853025	-1.0072023921554252	0.3481665118382062	-1.6695917096250334	-0.8704221140203283	0.025748244335821506	-0.09248829594680946	-0.18119808652728173	0.26497091252300325	-0.18081019990364075	0.293246584649953	-0.490766478061056	0.061934026039823	-0.941429685990609	6
0.39	-0.3906375740142406	0.28742380648584415	0.867461661727308	-0.11054506744542184	0.7819171136743266	-0.15327563894013824	-0.992108997044915	0.2303823858739526	-0.11201924797756914	0.26989787323665915	0.6155122461869001	0.0498179309506877	-1.0696810935069705	-0.08681605905910449	0.2817568196675904	-1.015435189713429	0.34337615326539905	-1.5779701516012679	-0.9038793338307938	0.023682662092251283	-0.09242551457175187	-0.14044978839434089	0.2624270883370984	-0.19813272430185883	0.344364288334999	-0.497975133712585	0.0509755144233965	-0.978885904632839	6
0.4	-0.39820875415410495	0.28732989924080743	0.8718043231176377	-0.15876676665345685	0.9579628102644393	-0.13108192869553476	-1.0086922140270673	0.22544810957164071	-0.09821785273275685	0.20256444856745476	0.7413574082023037	0.0453371947551364	-1.097155900055115	-0.07058677095542013	0.3117193041567141	-1.020731673449744	0.3377031692272086	-1.476404633754778	-0.9374741881181223	0.023097020444939526	-0.09102809764229745	-0.09625703866139372	0.25904430941357165	-0.2165438983464376	0.394834196064844	-0.50432469582051	0.0427258532366981	-1.01780240583838	6
0.41	-0.40623788250732445	0.2927352675577949	0.8752723083505317	-0.20215336806382575	1.1743436907219735	-0.11726272282896424	-1.0249341583661942	0.22679514903887465	-0.08345470930299415	0.1396241509259303	0.8752050231533685	0.04457567246936566	-1.119666542696992	-0.039991327122316796	0.32851516136277353	-1.0224049528274868	0.33125514065725475	-1.3644955551878057	-0.9717950148789144	0.02450149703958225	-0.0877842377780242	-0.04940755742892781	0.2551088241610696	-0.23559049910601684	0.443841592767473	-0.510128622252224	0.0385100619029421	-1.05664785142149	6
0.42	-0.41468563373774847	0.3027484926892768	0.8770027179323875	-0.23925845841059873	1.430650884587733	-0.11405513813874173	-1.0404405343452785	0.2334411291405475	-0.06923322030258658	0.08346152448699981	1.016461755634856	0.048096191273658565	-1.1365861478391934	0.0017905807028196948	0.32864549959354433	-1.0197324879836962	0.32409645600275716	-1.24195420508605	-1.0056859916591212	0.02792074145616573	-0.08346711452927685	-0.0007520293719637597	0.2508949711374408	-0.25477461164830856	0.490523420980633	-0.514054239866406	0.0393150855673621	-1.09373263636091	6
0.43	-0.42387673821074134	0.3154199287854803	0.8765429267475283	-0.2687042892113846	1.7246675193265146	-0.12336716129715705	-1.0552872873142713	0.24142849713927172	-0.05735809558909816	0.03622067408135844	1.164258832007457	0.05634852830230115	-1.1480905822089227	0.049153074615470735	0.31102291190701903	-1.0119702943264444	0.31623878772364017	-1.1086314568170936	-1.0379857050618764	0.03222671115976599	-0.07773489081127845	0.048821645762439525	0.24665016406130616	-0.2735715998318857	0.534308555163405	-0.51362814093397	0.0461310771291142	-1.12724183361655	6
0.44	-0.4339260695767472	0.3271419865122688	0.8742126523526759	-0.28923322762176695	2.0523005078633205	-0.1466748953092519	-1.0694906174514514	0.2464050780091635	-0.050226287909607883	-0.00027807851360628165	1.317410904838365	0.0696382851228444	-1.1542206529995567	0.09513295394250676	0.2777960400275334	-0.9983689211071762	0.30763389583020384	-0.9645454644472208	-1.067259093308108	0.03528368221023946	-0.06986507163504908	0.09841440929132621	0.24258114728610236	-0.291448673286993	0.575237273443198	-0.50662735011789	0.0601014372755533	-1.15525684911928	6
0.45	-0.44480347948150933	0.3338424697847895	0.8704597583116926	-0.29976180367490524	2.407589748549234	-0.18493379070796015	-1.083289982701488	0.2447270004394124	-0.05006455119060195	-0.024609728567724528	1.4743872426799416	0.08810089518534614	-1.154781649823504	0.13392825637596067	0.23360908190620364	-0.9781918461539918	0.29816952228751026	-0.809907029066671	-1.0929609227835415	0.03507353253738647	-0.05930522447082354	0.14714165166924364	0.2388424156416335	-0.30788334799505734	0.614011099476384	-0.492139936960432	0.0821901255539555	-1.1760525020466	6
0.46	-0.45718697874047615	0.33342575331229923	0.8644370488875686	-0.29943444042923345	2.7827987234681744	-0.23850795646000816	-1.0971670038436654	0.2346856274610274	-0.05868425618093222	-0.035801311060225965	1.6332968297731574	0.11168211540535275	-1.1499126234680983	0.1612123214125829	0.18440570637798862	-0.9507367598742474	0.2876690332358341	-0.6451411993698842	-1.1119157200263294	0.029820008634099816	-0.04696710081864068	0.19415767018376096	0.23552759588665967	-0.32238113046869393	0.651411144609207	-0.470030206545213	0.11335989285221	-1.18779202320121	6
0.47	-0.4739968950481882	0.32539445410815515	0.8555401633614883	-0.2876736163184166	3.168587000414044	-0.3071210643608261	-1.1117310532116829	0.21763083226147542	-0.07753845413840728	-0.03337139932092617	1.7918883795488687	0.140126073148149	-1.1402117106920953	0.17631145934633058	0.138028589906012	-0.9153599389895845	0.2758952920078832	-0.4709036523949468	-1.123664363676449	0.01898475340446993	-0.03289893995359724	0.23867833907784058	0.2326644324011894	-0.3344918157508325	0.687567116615411	-0.441549509992056	0.153049471029685	-1.18953959264548	6
0.48	-0.4946711049853545	0.310816126380336	0.8453959600683664	-0.26422306535086576	3.5542614272477584	-0.3898316125217132	-1.12910352100632	0.19699190960003451	-0.10363041274602952	-0.01735067350779224	1.9475656785322535	0.17297160237643325	-1.1285390791389658	0.180302423153445	0.10206509323966889	-0.8715035596514152	0.26255901079108834	-0.2880904783166274	-1.1295673600928755	0.004428316475805729	-0.01943513868350816	0.28000142971994524	0.2302138165568185	-0.3438238731529988	0.72107985136562	-0.407798779966636	0.200082544373065	-1.17969543184752	6
0.49	-0.5190605451293798	0.29353331138294303	0.8355180571936869	-0.22918069665395618	3.9280990185661375	-0.4850344182610531	-1.151885221088142	0.17652964918211903	-0.1316390439780864	0.011717352951546021	2.0974181047726264	0.20955722376378633	-1.1188404555092224	0.17427055116437062	0.08114641979103893	-0.8187254047697887	0.24733154508092284	-0.09784017296609387	-1.1315936986376993	-0.010184923716066385	-0.01112533018163631	0.3175241002547387	0.22807305954143475	-0.3500564950756787	0.749307057461797	-0.370023074668584	0.251237273178186	-1.15772692256306	6
0.5	-0.5496010595985653	0.27774743561137843	0.8281048313902232	-0.18301822383324204	4.277730856784018	-0.5904891954805519	-1.1826370535033102	0.1599616643907954	-0.15665663258660767	0.05279551363652231	2.238265625467257	0.24903472199906931	-1.1154609701025011	0.15825243884306794	0.0758644747526808	-0.7567300204516948	0.22986178152207332	0.09847307890316999	-1.1310527493383675	-0.021204125726947833	-0.012886530628755277	0.3507571607575678	0.22608334629127924	-0.352948996425383	0.767469104157269	-0.32805132965805	0.302533080785353	-1.12101474609467	6
0.51	-0.5917716884175163	0.2679237003925933	0.8287665660453243	-0.12658503594115245	4.590572957393491	-0.7033759707105575	-1.2240334847513357	0.1506918798704327	-0.17477424108878817	0.10439127890920719	2.36671708694732	0.29039086981326045	-1.1228527806187762	0.13342099459697296	0.08359323480118278	-0.6854000105563183	0.20979644995390492	0.2992553775390445	-1.1308271339531095	-0.02629077228330482	-0.02898136708553089	0.3793358096375956	0.22404103911336407	-0.35234736761896845	0.772124035975614	-0.281483525639316	0.349473069062451	-1.06861960629677	6
0.52	-0.6430781248366986	0.2692139149694814	0.8434814640432321	-0.06109459881837278	4.854287177542861	-0.8203759464896234	-1.2786859604378236	0.15009638996880234	-0.1787395395145788	0.16461252150306221	2.4792401783236007	0.33247646350180055	-1.1451233556546052	0.10186743461530079	0.09731327283019181	-0.6048258619026324	0.1868028910525272	0.502718445710112	-1.1325824788304457	-0.02580484917301385	-0.06381838817875801	0.40302662879115014	0.22171224028504805	-0.34818789595193966	0.759542580652231	-0.229183028062607	0.387105696217136	-0.997810649641573	6
0.53	-0.7096275149888661	0.28402758610053214	0.8703556522516351	0.011907385124991645	5.05725306464188	-0.9377752778069774	-1.3431556046498665	0.15885882476206925	-0.17052274535820078	0.2312383537775889	2.572241086602024	0.37404148935459525	-1.179465407219142	0.06713105739043829	0.10658789689074616	-0.5153324937826392	0.1605930589716478	0.7069139460118137	-1.1349291165175988	-0.02328624578368618	-0.11764789561352319	0.4217307180506405	0.21884979080477426	-0.34049787246141966	0.730314212071112	-0.171778173420178	0.412082323335944	-0.909714286981523	6
0.54	-0.7954777757140176	0.3082960289072558	0.9066331118190925	0.09059275846601575	5.189030211570023	-1.0515881392145197	-1.4118492279211419	0.17709743348409046	-0.15582418401311385	0.30180196735821685	2.6421515722658118	0.4137749532112299	-1.2210413710958152	0.03442853582618948	0.1032622324754234	-0.41750064267646775	0.13094735861417856	0.9097758845186198	-1.1365762879095789	-0.02420598989921017	-0.1850218200307835	0.4354829430513404	0.21521169468981063	-0.32939349029136616	0.685985352452117	-0.111124390887903	0.420679850632348	-0.805127726428799	6
0.55	-0.895574759571885	0.3405986452510804	0.9512866432595037	0.1729171902711066	5.240790335966483	-1.157694482316735	-1.479170279493622	0.20400621461011537	-0.13704381079633834	0.37368188225933163	2.6855209844724945	0.45034769238151096	-1.2652373228923937	0.010822774284645578	0.08510175622648077	-0.3121812341304572	0.09773682939728215	1.1091697116104875	-1.1380062238960882	-0.03413096083781775	-0.258376810041661	0.4444473636461614	0.2105798302189669	-0.315075113720875	0.632740229071513	-0.0512675361710797	0.412753211117297	-0.688363929855874	6
0.56	-0.9960740720917669	0.37847220457501474	1.0006690558999	0.25670038078200497	5.2056990138269965	-1.2519870716226718	-1.5369441407004918	0.2386162330173438	-0.11481144444745676	0.4441976613838291	2.699110606748228	0.48245636281481946	-1.3070740738787427	-0.0007429006614698298	0.05455944452316142	-0.20050105583427372	0.06094220412870597	1.3029462845677595	-1.1378927415477635	-0.05519533603290756	-0.3284099398188885	0.4489090008480339	0.20477775324151326	-0.2978201539350608	0.574636975891332	0.0018132543585035	0.387373740187458	-0.564233218897938	6
0.57	-1.0932944592102514	0.4163149310888946	1.0542895732450763	0.3397165639109476	5.079228794407374	-1.330521794353768	-1.573671916834665	0.2794315921045219	-0.09720733816878087	0.5107059907962966	2.679987678435257	0.5088667625704922	-1.3413330365642926	-0.00456654673827427	0.020053126794181142	-0.0838583175719461	0.02066849667159287	1.4889984953753004	-1.133399447373788	-0.08448652694963193	-0.3852665328108797	0.4492621870721857	0.1976864198132305	-0.2779738294426738	0.515610016879814	0.0422231514905679	0.346526502394986	-0.438892044609322	6
0.58	-1.1771206238578265	0.44936666400878084	1.1236496238759117	0.4197908014815825	4.859388260279506	-1.389664913295813	-1.5832652548889523	0.3246956835503737	-0.08736917041316013	0.5706930796468102	2.625616473512026	0.5284547179376243	-1.3692490973077296	-0.011039409535338041	-0.005958933112435882	0.03609295211565642	-0.02284600009198669	1.6653181237228467	-1.124159959383721	-0.11618331513615415	-0.4233063944302698	0.4459958254682754	0.18925675630176306	-0.25593811842360664	0.461318413874995	0.0659108995482513	0.294822300744599	-0.31878479026458	6
0.59	-1.24271418698338	0.486006498953934	1.2236210094402884	0.49489592524404935	4.546855360104911	-1.426230907058814	-1.5625074028671735	0.37345287379244396	-0.08584623807688868	0.621859597047353	2.533943933982936	0.5402429175531089	-1.3927538787332034	-0.02992040077800909	-0.014200193826875212	0.15747028508863503	-0.0692271083803342	1.8300503755313673	-1.1108115786708928	-0.14339856283614383	-0.4437491982032232	0.4396759584717983	0.1795181785892225	-0.2321592309945368	0.41718291080024	0.0732559542023877	0.239098776716226	-0.210081953298855	6
0.6	-1.289662947617309	0.5279686435378594	1.3572122496207235	0.5632446495316568	4.145007851837449	-1.437604840432694	-1.5099731628190594	0.4221602166209377	-0.09500439099218769	0.6621948234621947	2.4034775442178464	0.543432322659809	-1.4119970577582057	-0.06888792876157418	-0.0023840586670819675	0.2782020476763275	-0.1179689720667274	1.981543627293724	-1.0934584719186657	-0.1599089472379783	-0.45048377691007746	0.43092611367421874	0.16858239644106557	-0.20711394554888551	0.385578201674239	0.0682893071578928	0.185829314145783	-0.118168478745018	6
0.61	-1.3185677216670268	0.5761941522292838	1.5163676853850456	0.6233713920922677	3.6598487100947654	-1.4218438320263038	-1.4289835840652112	0.46347043056317055	-0.11770406638852965	0.6900373233662042	2.2333533860959207	0.5374270919519304	-1.4272027267494365	-0.12828657101396043	0.026868556679617142	0.396078193415716	-0.16844507657469798	2.1183921183877352	-1.0745749680536298	-0.1631043903344484	-0.44869568268282156	0.4204059579317618	0.1566421189397518	-0.18129516842969168	0.365383011029646	0.0568052635177585	0.140089789411582	-0.0469452370507122	6
0.62	-1.3207309347254657	0.6335561412225182	1.6782038257112244	0.6741987226412552	3.099829584679277	-1.3777531194684651	-1.330317717642357	0.490420390014305	-0.14891435429790187	0.7041202023879296	2.023392618863449	0.5218523156235991	-1.4385539501461997	-0.1987214099356932	0.0656433734643243	0.5088115111583985	-0.2199256585833549	2.2394697041806975	-1.0586076236738269	-0.1551075333198063	-0.44386563830687914	0.4087888492963285	0.1439645843401489	-0.1551970920823349	0.353656342032627	0.0446373953420175	0.105520058222013	0.0028324317189108	6
0.63	-1.2872830974508842	0.704815075308159	1.8049386289369513	0.7150841012519814	2.475580527357816	-1.3049334246917657	-1.2266182491584914	0.4949392197038579	-0.179086927304411	0.7035998436518529	1.774144964163079	0.4965642301722099	-1.443446730630413	-0.26301517875240593	0.1031653905561265	0.614107796047807	-0.2716006861344421	2.3439532738920024	-1.048235438073832	-0.14008332958085049	-0.4391707485279566	0.3967389301256981	0.13088015432807815	-0.12930034323507292	0.34712665175983	0.0356293627784909	0.0842703695864013	0.0319834996156515	6
0.64	-1.2031747708071328	0.7756656329416058	1.8529457795724824	0.7458436379552056	1.7995588998447178	-1.2037977325041702	-1.1294486816875358	0.47003669543964066	-0.19833793031124472	0.6880678669886259	1.4869181244348444	0.4616529571620951	-1.439391734030789	-0.3063628111001784	0.13108744446424553	0.7097427744067577	-0.32260725364590104	2.4313350081485283	-1.0434803730295361	-0.12297554226697414	-0.43363202320057215	0.3848884501561741	0.11776652033555339	-0.10405752727761422	0.341432307300707	0.0309975505880969	0.0737730167281916	0.0453103928017885	6
0.65	-1.0662186670520841	0.8350270168948535	1.8022715425211677	0.7667509407552874	1.0856343204154832	-1.0755571352007114	-1.0452947920559765	0.4183928455042104	-0.20318668713570429	0.6575468647163707	1.163792399662017	0.41743815103247367	-1.425480991493233	-0.3202168647471179	0.14491269242668553	0.7936430359130567	-0.37205998523694506	2.501423254177383	-1.0423071904061136	-0.10786353631712604	-0.4250250182976999	0.3738160393372254	0.10502935102978621	-0.0798795841506918	0.332844082868726	0.0303812131024503	0.0699127244463832	0.0473449014800107	6
0.66	-0.8920860706970215	0.8737901045287145	1.6606943867742223	0.7785106375032623	0.34862942501252703	-0.9221769700504413	-0.9772829926730856	0.35151724163536713	-0.1932645917571272	0.6124711902215287	0.8076200732330938	0.36445823223035584	-1.4003845924767058	-0.3034764416426361	0.14308085512321822	0.8639677075035	-0.4190828896483712	2.554332383386892	-1.040322703767766	-0.09738292563758069	-0.4123885441719125	0.36402665940023504	0.09308044908050507	-0.05712337048382528	0.319598065815437	0.0320502294660689	0.0679924232591202	0.0433039959921592	6
0.67	-0.7059861520852182	0.8832338126572855	1.4580241856640823	0.782207753371555	-0.39616209218497944	-0.7463059818444419	-0.9233759643820493	0.2826705196818301	-0.17226624078249808	0.5536546747495071	0.42200939759127354	0.30345410657007	-1.3634328660703114	-0.26102034576378674	0.1270336510542989	0.9191871943550824	-0.4628410660601214	2.5904625243572448	-1.0329150650398407	-0.09235453949378764	-0.39550152569430874	0.3559339434809229	0.08231466673417404	-0.03608086855361329	0.301308193740898	0.0343438716649165	0.0649629199363529	0.036400817478845	6
0.68	-0.5339784229736952	0.8525259071449961	1.2365186047792234	0.7792356824534571	-1.1334583404430043	-0.5511825746172673	-0.878245262571145	0.22729959529297683	-0.14924406397799073	0.48224760240068854	0.011293216635896105	0.23534841983184993	-1.315643622791658	-0.2032557938402628	0.10103611833217148	0.958155068725613	-0.5025707170412241	2.610470502127442	-1.0172971578905814	-0.09223782493631595	-0.37488571876413673	0.34984557988020604	0.07308694041667534	-0.016970392153565588	0.279722983999063	0.0358081946840681	0.0594879819021491	0.0290733915935718	6
0.69	-0.4043696274035108	0.7870408850015337	1.0420460657186021	0.7712068888479747	-1.8484521543992993	-0.3405232781074925	-0.8378681766428941	0.19676833638399327	-0.1342427544221313	0.3996855749355484	-0.4195175848506958	0.16122146477924124	-1.2592336935796142	-0.14130562380094175	0.07035004762995926	0.9801691554749238	-0.5376060693297167	2.6152336426613556	-0.992844170908219	-0.09527420956162624	-0.35234982670443815	0.34595230791921533	0.06569083464510066	6.988840006232549e-05	0.256967180271676	0.0354275585022877	0.0512880010358027	0.0226237260354044	6
0.7	-0.32892618867056644	0.6965148118125515	0.9006499616615464	0.7598515992710542	-2.5272354199878544	-0.11839926600351072	-0.8042063874932273	0.19102691231000923	-0.12943191143677601	0.307633047133431	-0.8647955049892262	0.08228484902009238	-1.1970643195381565	-0.08320902464476107	0.04083860141560609	0.9850180757005368	-0.5674020166936607	2.605808311967283	-0.961294677889745	-0.0999841948118066	-0.3302728460034262	0.34432097338335166	0.060339929792859695	0.014985844392764128	0.235446203715288	0.0329281669936038	0.0412214799775471	0.0175755372973711	6
0.71	-0.30054981971055933	0.5910996592650307	0.8161286383401848	0.7469105185426262	-3.157169324629049	0.11089292802161872	-0.780356337512496	0.20126539770693286	-0.13376858138987624	0.20792431548719684	-1.3183723392766395	-0.0001460449035627703	-1.1335764731844087	-0.034128503458850795	0.017693093865191075	0.9730099766047436	-0.5915515613053209	2.5833851548452373	-0.9264651283500713	-0.10516806360906403	-0.30951376263977015	0.3448919443326205	0.05715324730563694	0.027808530942997203	0.217232083289658	0.0282371055480953	0.0302660846489911	0.0141419610872225	6
0.72	-0.3057497933789223	0.48279427558030097	0.7787832245868415	0.7340279565492881	-3.7271889305596813	0.3429604624106702	-0.769874766056591	0.21714588141096927	-0.1461913521064494	0.10250460577785778	-1.7736291236698567	-0.08467990834913487	-1.0728722548707113	0.0017537341787283896	0.004243460576918087	0.9449808814801397	-0.6097974207320618	2.549242988105892	-0.8921120873799402	-0.1096936627794226	-0.2899811945228511	0.3474810236877359	0.056145686409323846	0.03865248365382153	0.20338408102911	0.0217804347382474	0.0194814989192522	0.0121338039423821	6
0.73	-0.33253022214041394	0.3875225775065189	0.7752424044815764	0.722651682744158	-4.228034727458387	0.5734374872397761	-0.7759029488509473	0.22770964014125042	-0.1645790338609598	-0.006626361483037505	-2.223599540479367	-0.16987693816086624	-1.018242694109149	0.022453270068482255	0.000883428220888687	0.9022810013609122	-0.6220374685274084	2.5047032014181485	-0.8607825836643499	-0.11318215187060762	-0.27179911445343086	0.3517858227929147	0.057224160459055665	0.04771117575068243	0.194477382832956	0.014022710045243	0.0097175956933593	0.0113480294914352	6
0.74	-0.3698285783903028	0.31522092250389044	0.7918523644208316	0.7139453403727387	-4.652408132451649	0.7980980287731281	-0.7985643419220991	0.22631734012501495	-0.1871033962882459	-0.11746633125058131	-2.6610860655301627	-0.25427532095221445	-0.9712254271385088	0.028851507074367656	0.004829376938643935	0.846738405584695	-0.6283239718902761	2.451086342409517	-0.8341652652058222	-0.11613411965801473	-0.255031905651621	0.357396389762081	0.06018978606118248	0.05524973960965548	0.190132883002694	0.005587010786164	0.0014904941079769	0.0114703873105239	6
0.75	-0.4113753706066493	0.2690002624962512	0.8195060142976849	0.7087184072017312	-4.995051975528391	1.0129549119972163	-0.8339706756595384	0.21302582528558645	-0.21308263894047846	-0.22805648264576345	-3.078787902888101	-0.3364164423283975	-0.9314218342819534	0.023392109378833553	0.010968932730138568	0.7806005890050522	-0.6288568673281658	2.389672329224	-0.8127315142224099	-0.11877637825102813	-0.23890607799700692	0.36380972626707486	0.0647461150203367	0.06159515239922295	0.18967516999628	-0.0029231399700079	-0.0049169113091513	0.0122361624659578	6
0.76	-0.45584620032431156	0.24889178067157236	0.8535016119083572	0.7073775563206073	-5.252760587229819	1.2143424363388147	-0.8777472080978068	0.19272174339204096	-0.2421228501614381	-0.3365204380448344	-3.469439427758687	-0.414868684696986	-0.8961708641303537	0.010279785615092381	0.01380763071220322	0.7064556333737687	-0.6239715650059194	2.321665461658692	-0.7956824137244982	-0.12079137613787841	-0.22323251749790676	0.37044768315975085	0.07051303146144848	0.06712417563036065	0.192105134217181	-0.0109469702730452	-0.0095158822306561	0.0134074233416022	6
0.77	-0.5029515470819792	0.2504984694010352	0.8913201741435277	0.7099019386811741	-5.424327004393959	1.3989818092288429	-0.9251467843989732	0.17131957551191468	-0.2726113014201887	-0.4410959265398347	-3.8259574323797296	-0.4882498416849189	-0.8623894414384414	-0.004272744107613236	0.010071605442542281	0.6271357769696243	-0.6141219873670557	2.248165108965515	-0.7816704420762195	-0.12207622289149091	-0.20869262844799552	0.3766776037171935	0.07704558817526488	0.0722494194193669	0.196355001410759	-0.0180173220320381	-0.0125508102199661	0.0147998517024673	6
0.78	-0.5510671678794399	0.26361357836748944	0.9304203128081442	0.7158434741398406	-5.510436906787812	1.5640295428150897	-0.9716765719676844	0.15464227128469848	-0.30303368352793636	-0.54015928594775	-4.141594950122528	-0.5552483003805904	-0.8267847736529251	-0.013242094792922841	-0.00036390662514220167	0.5456072229759235	-0.5998597226462715	2.170142654960789	-0.7697843629795762	-0.12223397015656329	-0.1953017920572843	0.38183498659668147	0.08385675008074497	0.0774039712953149	0.201400792286647	-0.0237711908807499	-0.0144549303936326	0.0162862730966559	6
0.79	-0.5986589725059042	0.27831375066504027	0.9686965357519248	0.7243517941738143	-5.513520138951577	1.7071100311611067	-1.0149756178693878	0.14656724705726937	-0.3315036837601427	-0.6322434963945314	-4.4100988397535135	-0.6146432136408536	-0.7875517506617152	-0.011673904074407156	-0.014568079881918015	0.4648508822692051	-0.5818103055273912	2.088424994033155	-0.759499916495692	-0.12055716112866094	-0.18283040481273152	0.38524737091755845	0.0904427684849834	0.08302508389963817	0.206185530360635	-0.0280312536353218	-0.0159088549100821	0.017778832722568	6
0.8	-0.6468735380969819	0.28980599115214534	1.0062199798190885	0.7342221135810019	-5.437571068838332	1.826334274844578	-1.05456694867944	0.14841083084812384	-0.35810230792724224	-0.716050838107418	-4.625867678665886	-0.6653238967300854	-0.7450613656398505	0.0027530255470702633	-0.02788697116424796	0.38773941381889215	-0.5606477229080234	2.0036846075399715	-0.7507307869290177	-0.1166396629437204	-0.1716214239140856	0.3862586046658814	0.09630974305897265	0.08953745383704485	0.209518124867973	-0.0306566653578353	-0.0177769491429191	0.0192169066087555	6
0.81	-0.698886623279797	0.29589638857709355	1.0441954964883253	0.7439630943410327	-5.287948657261239	1.9203071647880694	-1.089995600258104	0.1597788213905723	-0.38411222334075656	-0.7904615168745601	-4.784105886638088	-0.7063086338083877	-0.7017002279748482	0.02911455581711006	-0.035795819722410235	0.31691635353962844	-0.5370682806395691	1.916436018775921	-0.7439598098042015	-0.11065414782463544	-0.1616008227246609	0.3842526457457943	0.10099984938316055	0.09733664369215354	0.210087838317238	-0.0317221947035408	-0.0210581417727873	0.0205508145414061	6
0.82	-0.7591668844536049	0.2975355994719643	1.082336016693235	0.7518807612581144	-5.071166077438953	1.9881258682793028	-1.12150477473266	0.17875971733666712	-0.41199181106656124	-0.8545396775205217	-4.880969435221098	-0.7367629740161817	-0.6602521212957008	0.06361525334227942	-0.03578722680980432	0.254683272735811	-0.5117649560240126	1.827038232809444	-0.7403881218985826	-0.10258643789651686	-0.15220897694039673	0.3786760628526323	0.10411572295949996	0.1067731999409142	0.205928329162521	-0.0312022139173806	-0.0270352274747361	0.0217072376948686	6
0.83	-0.8330089824819856	0.29889426324583174	1.1166341842412093	0.7561737784198098	-4.794678186294761	2.0293716990484145	-1.1495897257476333	0.20264281670244924	-0.4443974818685028	-0.9075381220470891	-4.913698052341632	-0.7560174435276602	-0.6231276993580833	0.10080809287599438	-0.02793033367006269	0.2029007502450932	-0.4854033006840104	1.7357026179599973	-0.7412361827259762	-0.09269857524138268	-0.14366334734738137	0.36905845057831177	0.10534159415997815	0.11813800106243272	0.195318321546715	-0.0292764721793816	-0.0366974608903528	0.0226109359144807	6
0.84	-0.9248966399689815	0.3023965897922372	1.1394342946668998	0.7550349235610958	-4.466673286492307	2.0440974472986424	-1.173608461868596	0.2286331723654813	-0.4846301561596264	-0.9489027782170674	-4.880728567793946	-0.7635844136858604	-0.5914097259166498	0.13683902406570678	-0.013803244948371067	0.16290845985740224	-0.45859985097867695	1.6425055775965638	-0.7475334084652093	-0.08174786745659894	-0.1362591895097883	0.35503004848288655	0.1044599554164692	0.13164933336310292	0.175397048946732	-0.0259453588363044	-0.0514667155633567	0.0231208891242889	6
0.85	-1.0367162362256577	0.305323174920092	1.140200935193485	0.7467534135623604	-4.09587361846978	2.032811561412641	-1.191711758916533	0.25455235123352593	-0.5356376321188601	-0.9782775586871716	-4.781784018889487	-0.7591736653124275	-0.564612870719864	0.17048359817617328	0.0050425698513682105	0.13546886550267256	-0.431903852893307	1.5474052897641748	-0.7601583783892674	-0.0707788502050293	-0.12993100878810868	0.336335954839467	0.10136279977814201	0.14744213851152602	0.144784973138263	-0.0214436728772704	-0.0717718040025799	0.0231373699630392	6
0.86	-1.1678725992950358	0.3011122263382218	1.1080108335439336	0.7298128327817364	-3.691347069472544	1.996459889764891	-1.2014216842252936	0.27847233346821343	-0.5991210240543241	-0.9955097581712458	-4.6179333922781645	-0.7427059975645832	-0.5417209443965174	0.2036130478455681	0.028659886840674484	0.1207379020760521	-0.40578292285996276	1.450261750744124	-0.7796325140287877	-0.060788435977903954	-0.12485352529811497	0.31284644877378986	0.09605678247485164	0.1655598090091601	0.101173248420769	-0.0158970497934807	-0.0983775525791443	0.022495009041438	6
0.87	-1.316343160619035	0.28082607035698554	1.0357800530510093	0.702979777161408	-3.262330849740068	1.936404993170952	-1.19961806020878	0.300070344105621	-0.6762342909123027	-1.000655614623069	-4.3916174478242835	-0.7143240693427387	-0.5230420500924028	0.24128565987935968	0.0584267535288146	0.11826464585264011	-0.3806130556599177	1.3508593386812022	-0.8059050227168976	-0.053066127914618524	-0.12104366389616246	0.28456307493985533	0.08866200518290303	0.1859488288676379	0.0449588168075975	-0.0096439317741038	-0.130656920430461	0.021145693962854	6
0.88	-1.4772346670734473	0.23532829786663634	0.9216274109526121	0.6653789193203026	-2.81806650415753	1.8544024090666724	-1.1831550276140954	0.31970918926167746	-0.7665894155265299	-0.993985172129367	-4.10663696300952	-0.6743995540810547	-0.5106480059190439	0.29022540359866583	0.09653054989730014	0.12702041693756622	-0.3566731676606886	1.2489311069227778	-0.8386309660492779	-0.048603632448865196	-0.11767452988999849	0.25162029732108243	0.07940448555417681	0.20845647003232862	-0.0231867381389139	-0.0030117395682428	-0.167826365004955	0.019035762564986	6
0.89	-1.6442318383162777	0.15964498668827032	0.7698149650335011	0.61655098126429	-2.3676447022790352	1.7525727624774823	-1.1494196307611406	0.3382118017220124	-0.8674909064752693	-0.9759851874889115	-3.768100937423631	-0.6235356532140021	-0.5079542579961468	0.355997092834776	0.14473577705315913	0.14545610100865583	-0.3341441408650635	1.1441840175472302	-0.8771619324209708	-0.04772710145183272	-0.11419610518295571	0.21428268743638534	0.06860273117441512	0.23283166395620447	-0.0996104482036654	0.0036212435978088	-0.207844894049589	0.016275150963582	6
0.9	-1.8093290583137887	0.056795600690868836	0.5889795272784945	0.5564910224616841	-1.9198578371081059	1.6333683366176226	-1.097335477461385	0.3568825858340625	-0.974184256021455	-0.9473585695980024	-3.382333766890747	-0.5625640627328821	-0.5185881444173952	0.4406879551690072	0.20282342913853688	0.17158483835030236	-0.3131121224304821	1.036324330248707	-0.9204359551369158	-0.05008036075053178	-0.11055742315507562	0.17293777126552481	0.056649167300289405	0.25872907519801824	-0.179344281275837	0.009956985751139	-0.248124721466282	0.0130380764830095	6
0.91	-1.9635191947559885	-0.06163531755489765	0.39086879472235836	0.4856654581172945	-1.4830585713304107	1.49953267753946	-1.028814829538934	0.37699661456938527	-1.0810611004352233	-0.9090187662835336	-2.9567420713950625	-0.49253562704474046	-0.5443720115487619	0.5416362532189836	0.26680062934415316	0.20308572118797308	-0.29357564544197484	0.9250823698850639	-0.9670842270815759	-0.055040590095305215	-0.10677480777077136	0.12808481277491066	0.04398745338513205	0.285716312399139	-0.2558359258211	0.0158570627916615	-0.285555207970675	0.0096217026612502	6
0.92	-2.096332225871113	-0.1792328670617579	0.18750107699975813	0.40500726133175063	-1.0650230581977318	1.354052027312685	-0.9488352778296314	0.397667630783355	-1.1809364500323891	-0.8620776337278485	-2.4996436543902263	-0.41470414276163486	-0.5829218189034742	0.6499963336332792	0.32958801964367146	0.23742287828197273	-0.2754559775363362	0.8102359100705461	-1.015320180484797	-0.06157892937187041	-0.10295515577107889	0.080319954384359	0.031086949499984227	0.3132841231846154	-0.321762767380841	0.021310776051408	-0.316771914688814	0.0063856706433059	6
0.93	-2.1989492688744865	-0.27789281990046816	-0.008338459945252522	0.31588982265656684	-0.6728185469370187	1.200097845103604	-0.8640720055429983	0.4176319714604084	-1.266710584035521	-0.8078256348145195	-2.0200628812933377	-0.3305030815565485	-0.6280836245296232	0.7524839213254348	0.3828452128439852	0.2719734069297159	-0.25860998011083486	0.6916314349563166	-1.0629271797954878	-0.06876493415343773	-0.09944079679490171	0.03031826065070035	0.01841574907107935	0.3408593344903863	-0.370123495204141	0.0263443451256925	-0.33869571706097	0.0037103219374067	6
0.94	-2.263370285987002	-0.3424822058653352	-0.18579285813995272	0.22008089720361762	-0.312676334656865	1.0409603433095609	-0.7823046763870086	0.4357553627757064	-1.3322124377917923	-0.7477036899759695	-1.5274984810073196	-0.2415153672534859	-0.6710214313263457	0.8345737664020141	0.41834816584294365	0.30415711098522585	-0.24284467626476666	0.5692025828095362	-1.107574685132557	-0.07574403507789956	-0.09578832059013112	-0.02118668423340247	0.006413771911929548	0.3678202191501946	-0.395219446141265	0.0308497537706698	-0.348931859645572	0.00193654236547	6
0.95	-2.2862950137387554	-0.3659815417303195	-0.3348749773700961	0.11967892739695174	0.010127604883654284	0.8799737703556854	-0.7100870442803208	0.4506294889049295	-1.3739907025360671	-0.6832666056358626	-1.0316712847037595	-0.1494367425360966	-0.7019293890863181	0.8822242067780918	0.42594593332960196	0.33156096091399584	-0.22793268306752504	0.44298513919059396	-1.1478510869127714	-0.08174728226038859	-0.09128111408931132	-0.07342489634468563	-0.004532591350320325	0.3935138937534134	-0.392824230581434	0.0344251771297908	-0.345759898895279	0.0013379394541497	6
0.96	-2.261674806819763	-0.3486560972291773	-0.44787129631025435	0.017034762048802037	0.2913806685443651	0.7204350301652571	-0.6528029176210803	0.4620839044070854	-1.3823569159355347	-0.6161386771827861	-0.5422606177360489	-0.05603366503912283	-0.7125711422924705	0.8846616786854921	0.39771752935174604	0.35205161241494254	-0.21362766498900726	0.31312803909325687	-1.1828221973363746	-0.08559356158182269	-0.08547898718798964	-0.12561305210056228	-0.01411287430388024	0.4172752824841269	-0.362732437073647	0.0364307512915875	-0.32930319367344	0.0019986964616568	6
0.97	-2.1885773388414096	-0.2769388020058026	-0.49453259541899375	-0.08533761910193845	0.5280256022241414	0.565518051688827	-0.6237907064304472	0.471368727764473	-1.346640620223458	-0.5479627456285793	-0.06863886721033073	0.03690295087288761	-0.7022324873608192	0.8427827631636791	0.3310466407828985	0.36387016904898195	-0.19967901096254473	0.1798999584749705	-1.2124335614452622	-0.08600525655000932	-0.0790498807110975	-0.1769776946884912	-0.022110716110491896	0.43844711806313236	-0.306211160878396	0.0359873128585756	-0.300228042306599	0.0039171770140102	6
0.98	-2.068842824682771	-0.16559695340625646	-0.4471596219282542	-0.18485733492612355	0.7182309374829381	0.4181870255630383	-0.634995012663189	0.4751900146872503	-1.264230449554279	-0.48034461988870714	0.38038590269528205	0.1276065125692992	-0.6805063138803478	0.7708361988996566	0.23169457184585424	0.3657045811276987	-0.18584502640071057	0.043691225024922946	-1.238078532572305	-0.08199900027834056	-0.07414622151905652	-0.22677780861654523	-0.028416797938181686	0.4564003959555569	-0.229763190106999	0.0325858344510888	-0.261520022938406	0.0068264310059561	6
0.99	-1.90538922625445	-0.03671260334544661	-0.2995393880215035	-0.27897548136856776	0.8614341745006886	0.2811121376860091	-0.6887162186182165	0.4673440678370841	-1.1378144042018636	-0.4147953058748181	0.7968095557859213	0.21438418159997782	-0.6653833582341561	0.6803151751392039	0.11236363282662962	0.35673653896023527	-0.1719040597621874	-0.09498904874352405	-1.2617542404004323	-0.07363050981019838	-0.07498706833988415	-0.2743260298524434	-0.03303577976305083	0.4705546543899506	-0.140507611835587	0.0258858104326017	-0.216258332151288	0.0104159711184735	6
1.0	-1.7073723944445796	0.09235733621514697	-0.047722037005067885	-0.36527226381701405	0.9583523251007352	0.1565916996125359	-0.7837070318363842	0.44435140339661927	-0.9704485667310053	-0.3526738653754987	1.1736446077748302	0.2956649671998773	-0.6773176161005718	0.586971230346024	-0.005272680537890526	0.3366613268961907	-0.15766314382540278	-0.23552051746701938	-1.2833113868144315	-0.06236310869686061	-0.08576927449348384	-0.31900783052219633	-0.03608680017147612	0.4803974238689779	-0.241605699892033	0.013892379781152	-0.181125272092679	0.0515905915387705	6
0.0	-1.4966417889399366	0.22398170500842143	0.3045016426281626	-0.4415480815223302	1.0109553416776003	0.04648457434162549	-0.9152434802481211	0.4014728655423805	-0.7893189537687106	-0.2951339312941857	1.505098056103851	0.37004447785831557	-0.7309675590566754	0.5175759049579458	-0.09562203948156084	0.3056807336395561	-0.14296391389855156	-0.377183551319614	-1.302131006303758	-0.05068219733553071	-0.11031879634952352	-0.3602981081313008	-0.03779744363763765	0.48550217956841035	-0.342703787948479	0.0018989491297023	-0.14599221203407	0.0927652119590677	7
[truncated: 28,178 more rows]
