# Supplementary material for: Estimation of lower limb torque: a novel hybrid method based on continuous wavelet transform and deep learning approach
Source: PeerJ Comput Sci. 2025 May 30;11:e2888. doi: 10.7717/peerj-cs.2888 (PMC12192784; doi:10.7717/peerj-cs.2888)
Supplement: Supplemental Information 2 [file peerj-cs-11-2888-s002.zip › Processed data/3_imu_data_expansion_AB0_rampascent_imu.csv]

Header	foot_Accel_X	foot_Accel_Y	foot_Accel_Z	foot_Gyro_X	foot_Gyro_Y	foot_Gyro_Z	foot_L2_Norm_Acc	foot_L2_Norm_Gyro	foot_Mean_Acc	foot_Mean_Gyro	foot_Acc_Gyro_Ratio	foot_Dynamic_Acc	shank_Accel_X	shank_Accel_Y	shank_Accel_Z	shank_Gyro_X	shank_Gyro_Y	shank_Gyro_Z	shank_L2_Norm_Acc	shank_L2_Norm_Gyro	shank_Mean_Acc	shank_Mean_Gyro	shank_Acc_Gyro_Ratio	shank_Dynamic_Acc	thigh_Accel_X	thigh_Accel_Y	thigh_Accel_Z	thigh_Gyro_X	thigh_Gyro_Y	thigh_Gyro_Z	thigh_L2_Norm_Acc	thigh_L2_Norm_Gyro	thigh_Mean_Acc	thigh_Mean_Gyro	thigh_Acc_Gyro_Ratio	thigh_Dynamic_Acc	trunk_Accel_X	trunk_Accel_Y	trunk_Accel_Z	trunk_Gyro_X	trunk_Gyro_Y	trunk_Gyro_Z	trunk_L2_Norm_Acc	trunk_L2_Norm_Gyro	trunk_Mean_Acc	trunk_Mean_Gyro	trunk_Acc_Gyro_Ratio	trunk_Dynamic_Acc	hip_flexion_r_moment
0.0	-0.5401494433995462	0.1958239521283458	0.467135737129099	0.4063883542873402	1.938126852135676	-1.5923516889992066	0.740489188533601	2.5410767581732636	0.040936748619299544	0.25072117247460324	0.29140764290250165	9.360513932250846	-0.4640157935136847	0.0021297593936062	-0.1790405325307125	0.2550946200812253	-2.253347803620138	-0.0903187690583581	0.4973637550064241	2.269538955232605	-0.213642188883597	-0.696190650865757	0.21914748537790546	9.999812295890692	-0.420354621243393	0.1976006072759563	-0.0506554076477225	-0.3738810311705075	0.0176703084506308	0.727448004970562	0.46723653316116026	0.818095266583002	-0.09113647387171975	0.1237457607502284	0.571127290728256	9.871588984351444	-0.5641864567092201	-0.005127546316123	-0.0397260604071962	-0.281835985319567	0.2432115599748327	0.3328265334792648	0.5656065854821749	0.49935647278699313	-0.2030133544775131	0.09806736937817684	1.1326709801625854	9.865872293656045	-0.476145870136343
0.01	-0.7516157290426073	0.2919631061240295	0.7354318636625364	0.2753997875174964	1.6609330543336918	-1.3899597569899558	1.0913426068710015	2.18323882797886	0.09192641358131953	0.18212436162041076	0.49987321262571865	9.110321373064345	-0.6700007729025469	0.0033757667568999	-0.27154132783742	0.2369231602789211	-2.193154113509887	-0.0944406482837232	0.7229433755246094	2.2079349142422973	-0.312722111327689	-0.6835572005048963	0.32742965875545466	10.103780875315197	-0.6321639836273646	0.2393963812015329	-0.0532100309689251	-0.3253175769494394	0.0226566498308633	0.4040505538236953	0.6780658057472907	0.5192318361763343	-0.14865921113158562	0.03379654223503973	1.305901831329571	9.886346850304923	-0.8297883881506647	0.0008403296720862	-0.0768399089042144	-0.3435993976160761	0.2027734562487667	0.3158152557782784	0.8333389747659976	0.5088387724844681	-0.30192932246093096	0.058329771470323	1.6377269575923181	9.921600317467174	-0.533770180287089
0.02	-0.9660750311445444	0.3768131602205474	1.0148846972985412	0.146647002459033	1.3889903262776773	-1.1898593610709396	1.4509583289423167	1.8348200917123545	0.14187427545818143	0.11525932255525688	0.7907905170082387	8.856034231603315	-0.8749277051822124	0.0050789549228133	-0.3746977232389165	0.2184449506736492	-2.132908769531701	-0.0982760294328498	0.9517996999783873	2.146316890298619	-0.41484882449943855	-0.6709132827636339	0.4434572100142969	10.222210719742893	-0.8522176630701657	0.2516752644415077	-0.0416799520078323	-0.2770150982670055	0.0268361524481697	0.0850525355183708	0.8895800146023136	0.29101800209644046	-0.21407411687883007	-0.05504213676682165	3.0567868935733937	9.891673936234126	-1.1008851649132745	0.0130507609788641	-0.1293511988910352	-0.4034507459742737	0.1627480520498999	0.2981437354701864	1.108535160174364	0.527398445080521	-0.4057285342751485	0.019147013848604195	2.1018931142376	10.000141035184699	-0.572975004866968
0.03	-1.0367179529521804	0.4019598611737165	1.2059332808745722	0.0234839989306937	1.1272139351745043	-0.9954522003261392	1.6403142753414854	1.5040238817889564	0.19039172969870277	0.0517485779263529	1.0906171738379704	8.675616401797049	-0.9570546711214524	0.007013170928001	-0.4450332607111815	0.1988555557766706	-2.071658357270153	-0.1017349904861905	1.0554891904804535	2.0836654936912837	-0.46502492030154424	-0.6581792639932242	0.5065540479871454	10.299597565263143	-0.9701769869401848	0.1839208065565383	0.0003990831596688	-0.2305582068779767	0.0303155829631677	-0.2252571898664939	0.9874565349118469	0.3237544176003384	-0.2619523657413259	-0.1418332712604343	3.050017177312532	9.859175442031013	-1.2301502438878595	0.0351591002318089	-0.192137339974393	-0.459565172041557	0.123824463692412	0.2795270152296206	1.245561135504358	0.5519673879908847	-0.46237616121014796	-0.018737897706508133	2.256584650839784	10.077562063940688	-0.570826458896091
0.04	-1.0297482483818747	0.4007200743794504	1.3010842305294796	-0.0909442803496061	0.8802962397301758	-0.8100156189319685	1.706979264076954	1.1997156474453166	0.2240186855090184	-0.006887886517132939	1.4228198721187044	8.58036162437227	-0.9867733592232968	0.0098456586273631	-0.502756854797085	0.177356189554431	-2.00852847403202	-0.104751526301227	1.107512101293748	2.019062834889766	-0.49322818513100625	-0.6453079369262721	0.5485278031746914	10.359863538948325	-1.0304684648500335	0.0878339062829348	0.0525772116908099	-0.1875249574091246	0.0332418594155505	-0.5228617510787589	1.0355406391506248	0.5564665682768761	-0.2966857822920963	-0.22571494969077766	1.8609215686707345	9.81207824683226	-1.289036278064881	0.0616226501368095	-0.2618987785568132	-0.5102817463076573	0.0866928078838838	0.2597334712156702	1.3168154188749444	0.5791067083218133	-0.49643746882829487	-0.05461848906936778	2.273873536521324	10.154238370388569	-0.530925849412998
0.05	-0.947754846777403	0.3555385429361561	1.2827014295347516	-0.1938221352846953	0.6525532220583611	-0.6366032883986296	1.6340042418652772	0.9320174218033782	0.23016170856450158	-0.05929073387498792	1.7531906632213068	8.587168789243746	-0.968852979267756	0.0139636760711049	-0.5437045138207025	0.1531899417205902	-1.9427711549901128	-0.1072855557788632	1.1110741100549648	1.9517523176327354	-0.49953127233911787	-0.6322889230161286	0.5692700349409999	10.398945534966353	-1.0365947461216931	-0.0272550716843046	0.0993683421483438	-0.1494365653198577	0.035798694035158	-0.8041361500944704	1.0417032082320397	0.8186866197990386	-0.32149382521921793	-0.3059246737930567	1.272407760234001	9.765840399120314	-1.275487873492813	0.0889242893444792	-0.3311460621951621	-0.5541714583175217	0.0520248821977915	0.2385991919115893	1.3207704415113177	0.6055924107535746	-0.5059032154478319	-0.08784912806938028	2.180956065595017	10.221429464582686	-0.478717755603609
0.06	-0.8623055188755825	0.2982597316497544	1.2072149090416802	-0.2827657045849408	0.4477796433118695	-0.4779529741011318	1.513240731681375	0.7133737436337563	0.2143897072719507	-0.10431301179140105	2.1212453432520326	8.651036989669032	-0.9371935565362765	0.0198540109355615	-0.5725838458662544	0.1256773793127031	-1.873803635482085	-0.1093234429810854	1.0984435373337742	1.8811928351984615	-0.4966411304889898	-0.6191498997168224	0.5839079953852211	10.424815262660834	-1.0190349595914765	-0.111862403782896	0.1324256430872094	-0.11770869120129	0.0382022273947804	-1.0659504174982262	1.0336740285006443	1.0731099844502827	-0.33282390676238766	-0.38181896043491187	0.9632507790244444	9.731720859119712	-1.2242306618461187	0.1134824593203	-0.3921833808868814	-0.5900939821052739	0.0204537650036143	0.2160389463553843	1.290514155761739	0.6287305389131554	-0.5009771944709001	-0.11786709024875842	2.052571134833954	10.27599945111044	-0.438651500167949
0.07	-0.7446829271948321	0.2558096122566571	1.1148527230772902	-0.3559034359578574	0.2691185136335715	-0.3364046548847491	1.364876483031052	0.5588023997220114	0.2086598027130384	-0.14106319240301166	2.4425029021171705	8.730726051546618	-0.9051721250186084	0.0278212424754047	-0.5883030153954943	0.094250089501031	-1.8012365789959488	-0.1108769427535246	1.0799125128300948	1.8071054173230598	-0.48855129931289937	-0.6059544774161475	0.5975924273581195	10.437663349496697	-1.0010228937297538	-0.1654765879374211	0.1532353283652027	-0.0936059633764756	0.040695749753197	-1.3057519246267617	1.0261142240441326	1.3097352057168292	-0.33775471776732413	-0.4528873794166801	0.7834516622636951	9.709919322953226	-1.154489885825729	0.1334101937671659	-0.4402278955580541	-0.6172405040151392	-0.0074470502201157	0.1920531177766156	1.2427573280018793	0.6464717305509674	-0.4871025292055391	-0.14421147881954643	1.9223691760546382	10.31590117668599	-0.418722481956637
0.08	-0.614967930339224	0.2344632162687539	1.020552266560189	-0.4119314101811649	0.1189503682321594	-0.2138318331159844	1.2143662890207123	0.4791249624577618	0.21334918416323959	-0.16893762502166332	2.534550240904568	8.81405411907591	-0.8847386811361871	0.0379978109539493	-0.5911327315760284	0.05848082124132	-1.724890671764096	-0.111980549073142	1.064727323720223	1.729510763008596	-0.47929120058608876	-0.592796799865306	0.6156234158774826	10.438762784324496	-1.0016617437080866	-0.2003553139437152	0.163246253017315	-0.0782012227029386	0.0435436029402097	-1.5216238181474475	1.034465001707647	1.5242540866085503	-0.34625693487816217	-0.5187604793033921	0.6786696593409312	9.700686901222939	-1.085353572267794	0.1463478279880735	-0.4717375034723755	-0.6351605798393903	-0.0311842008648829	0.1667302048874125	1.1924539134799457	0.6574194838817073	-0.4702477492506987	-0.16653819193895358	1.8138402385629777	10.339900200384028	-0.414673480430418
0.09	-0.509542603074458	0.2206888630828584	0.9554839400405892	-0.4501421250448421	-0.001192625009939	-0.1115883341070674	1.1051184544256727	0.46376859682722277	0.22221006668299656	-0.18764102805394947	2.382909196496082	8.871910273143875	-0.8761639928717263	0.0501891464729667	-0.5800615807885363	0.018109021969788	-1.6448013047857957	-0.1126872985138567	1.0519761073025884	1.6487564089786306	-0.46867880906243203	-0.5797931937766215	0.6380421641267585	10.427059122562152	-1.018918626664537	-0.2123305071533848	0.1712569295721915	-0.0723407512409957	0.0470243462440811	-1.7123177539986412	1.0548025160941048	1.714490176142385	-0.35333073474857674	-0.5792113863318519	0.61522808982634	9.694774230984034	-1.023923324556051	0.152132814567482	-0.4848852546197255	-0.6437717856191901	-0.0503637512608564	0.1402447397333462	1.1430997672932035	0.660792861964519	-0.4522252548694315	-0.18463026571556676	1.7298912156750594	10.346797851201345	-0.417450552636837
0.1	-0.4317529719620831	0.231445780530128	0.9255548640438604	-0.4704269445503872	-0.0906834339894844	-0.0304722774794448	1.0472008329248697	0.4800557832730718	0.2417492242039684	-0.19719421867310546	2.1814148884634657	8.897940388198721	-0.8783819532388697	0.0638853994834497	-0.5560687276107992	-0.0269392594597374	-1.5612118684812275	-0.1130631599787774	1.0415606702778215	1.565532337619147	-0.45685509378873973	-0.5670714293065807	0.6653076689950852	10.403413721735452	-1.0427909560977455	-0.1957574094432827	0.1854286304660291	-0.0766165147207754	0.0514232568990219	-1.8772603745305003	1.0770876094671697	1.8795267903013395	-0.35103991169166643	-0.6341512107840847	0.5730631853853401	9.682877051203542	-0.9754201796046328	0.151065629107631	-0.4815868952729132	-0.6433518078435442	-0.0647082126549322	0.1128507209087752	1.0982674031292299	0.656371835661908	-0.4353138152566383	-0.1984030998632337	1.67323968436534	10.338811642255157	-0.419296187812914
0.11	-0.3706884167321007	0.2486747766222029	0.9117904384461712	-0.4732538706030336	-0.1498244868893835	0.0292917581302573	1.0151900563290182	0.49726714149115203	0.26325893277875784	-0.19792886645405325	2.041538584843498	8.909398545814158	-0.8893268296211128	0.0782443987241214	-0.5217391400151639	-0.0765379308499083	-1.4745569144077928	-0.1131802222992785	1.0340387449411177	1.4808733610293388	-0.4442738569707185	-0.5547583558523266	0.6982627766511842	10.37023905477289	-1.0584586049347475	-0.1706663653361157	0.2005612658121918	-0.0913462234661935	0.0570242274939574	-2.016534218932334	1.0907274856542495	2.019407376233893	-0.3428545681528905	-0.6836187383015234	0.540122561941122	9.66906274737766	-0.941855763174953	0.1425738230818155	-0.4664516062414232	-0.6345135412193201	-0.0740702352527078	0.0848708979730382	1.0606586041791402	0.6444353366039322	-0.42191118211152023	-0.2079042928329966	1.6458728190925034	10.320507603266226	-0.415745508741693
0.12	-0.3384746975364808	0.2646458181510592	0.9029250430835832	-0.4596235043229474	-0.1798373985770827	0.0680520275588255	0.9999380797653155	0.49822317700800123	0.2763653878993872	-0.19046962511373486	2.007008356717329	8.917431626767028	-0.9063911770652616	0.0921624168239403	-0.4806441786398305	-0.1303544831843646	-1.385437041984712	-0.1131089695673758	1.0300765522022803	1.3961453103406554	-0.4316243129603839	-0.5429668315788174	0.7378003883785884	10.330895241377217	-1.055623972121233	-0.1373752024800717	0.2093088421005474	-0.1165618008889127	0.0641011272022224	-2.130834911426649	1.0849074191630004	2.134983144591469	-0.3278967775002524	-0.7277651950377798	0.5081573697250891	9.659528178236357	-0.9207453686297692	0.1276525572082614	-0.4444608704069412	-0.6181646736473952	-0.0784419805425959	0.0566824536262755	1.03034590043241	0.6256945010195715	-0.4125178939428163	-0.21330806685457185	1.6467235987426094	10.296505958426968	-0.404154554552609
0.13	-0.3276201324329378	0.2769232893935019	0.8986120251911337	-0.4310069696177008	-0.1828172477004363	0.0867106703070727	0.9957534992165499	0.4761385242352253	0.28263839405056596	-0.1757045156703548	2.0913105084616523	8.921707073029912	-0.926874178554988	0.1044284548338529	-0.4366594835066145	-0.187851061191058	-1.294587807945888	-0.1129100054408034	1.0298895812596771	1.3130096279164856	-0.4197017357425832	-0.5317829581925831	0.7843732135414193	10.289024813653967	-1.034012037551091	-0.0904345274855132	0.2099157402660025	-0.1520066355376927	0.0729087170230396	-2.2214074731298705	1.0589730476142964	2.227795515738074	-0.30484360825686724	-0.7668351305481745	0.4753457128956722	9.656033196481594	-0.9082443422690568	0.1094470966386456	-0.4201540042185695	-0.5954540797987871	-0.0779593334961121	0.0286998047730664	1.006685571311757	0.6012211719676798	-0.4063170832829936	-0.21490453617394423	1.6744013987682291	10.270975484454025	-0.384269468693002
0.14	-0.3207530030387311	0.2913783458824257	0.8958818718527525	-0.389270143142218	-0.1616519336278911	0.0866874250755051	0.9951824745854071	0.43032232297874146	0.28883573823214903	-0.15474488389820132	2.312644316698789	8.924644857470293	-0.9483026114324726	0.1139286547062775	-0.3933968085676664	-0.2482931139012991	-1.2028452088268098	-0.1126256469581705	1.032965938549793	1.2333574514961838	-0.40925692176462053	-0.5212546565620931	0.8375235721782875	10.24800292809783	-1.0020424237328052	-0.0402625687110169	0.2003900157887268	-0.19714177036949	0.0836732524734029	-2.2899654045958693	1.0226760248618965	2.299958183326344	-0.28063832555169843	-0.8011446408306521	0.4446498341908278	9.661796631168166	-0.900872898168268	0.0911066169065574	-0.397526827926328	-0.5677080563971988	-0.0729003503226668	0.0013553759010122	0.9888882511282158	0.5723711518056144	-0.40243103639601285	-0.21308434360628448	1.7277045637409356	10.247608322781174	-0.358313557216382
0.15	-0.3157134844643296	0.3006171078476532	0.8968753600129162	-0.3365887726292329	-0.1199085416037082	0.0698674472269988	0.9972116431337904	0.36407625628650814	0.2939263277987466	-0.12887662233531413	2.7390186146855986	8.923779272132865	-0.968627784809802	0.1198648361515229	-0.3537895893589274	-0.310765516559146	-1.111110343997418	-0.1122718504621139	1.0381591583133745	1.1592007467330758	-0.40085084600573556	-0.5113825703395593	0.8955818577922525	10.210544852318709	-0.9697601420297304	0.0022671665409749	0.184931067822846	-0.2511609419572415	0.0965829666371267	-2.3385967556132665	0.987238255417478	2.354027373157367	-0.26085396922196985	-0.8310582436444603	0.41938265742990616	9.673799244468302	-0.8947769335537442	0.0757687028283966	-0.3782628504659891	-0.5363599591122162	-0.0636776398081314	-0.0249207146792783	0.9743969628394757	0.5407012942193854	-0.39909036039711226	-0.20831943786654197	1.802098447436158	10.227759606450158	-0.328476686226204
0.16	-0.3114537353192554	0.3068643935082452	0.8998175272284743	-0.2753589953853974	-0.0616900080147783	0.0385351221748511	1.000420295453399	0.2848037729201448	0.2984093951391547	-0.0995046270751082	3.5126651771354993	8.920903591191443	-0.9863140818365758	0.121927805827982	-0.3198600527922715	-0.3741958078745002	-1.0203157350598138	-0.1118309524693194	1.0440269686341574	1.0925076035303796	-0.39474877626695504	-0.5021141651345444	0.9556244416610378	10.178494316303361	-0.9469686808088668	0.0384165961499512	0.1718914870089111	-0.3130141194547452	0.1117786946418192	-2.3696617223922662	0.9632093233554004	2.392857913484405	-0.24555353255000148	-0.8569657157350642	0.40253510997349823	9.6845940144894	-0.8861371023058948	0.0661865135747173	-0.3610427443175231	-0.5028771009956841	-0.050824717937518	-0.0497210737693781	0.9591514384530696	0.5078786428232946	-0.3936644443495669	-0.20114096423419336	1.8885445411154758	10.209785998021525	-0.295673918994414
0.17	-0.3065535186400128	0.3098263291236803	0.9040068822827038	-0.208107435273994	0.0085333440659665	-0.0047038670663502	1.003591479250059	0.20833542411852493	0.3024265642554571	-0.0680926527581259	4.817190756187013	8.91665188435865	-1.000342791790988	0.1203781484126504	-0.2926744750916821	-0.4373839390951876	-0.931395476356432	-0.1112457032924002	1.0492068185413386	1.0349772219989521	-0.3908797061566733	-0.4933417062480066	1.0137487050342069	10.152793120583736	-0.9394594032615856	0.0665177156834095	0.1656318153566507	-0.3814389122658111	0.1293449679639743	-2.3856863915629365	0.9562648561641764	2.419447317760135	-0.23576995740717513	-0.8792601119549245	0.39524103258816273	9.690244901850377	-0.8729104636159298	0.0632895377892621	-0.3436470327385869	-0.4686888230777314	-0.0349767262859236	-0.0726805786393182	0.9402507783531963	0.47557864835483893	-0.3844226528550849	-0.19211537600099107	1.9770668460533072	10.191296596043356	-0.260394770117384
0.18	-0.3039326753977105	0.3089282775946473	0.9069198063272704	-0.1374045173868231	0.0861116802933746	-0.0570096838075435	1.0051444110080399	0.17188754151796523	0.3039718028414024	-0.03610084030033067	5.847686237940548	8.913621524769809	-1.0101757857604377	0.1160160717824079	-0.2724421631826405	-0.4990376876307745	-0.8452609510113139	-0.1104150390352888	1.052682088442743	0.9877733392968174	-0.3888672923868901	-0.48490455922579234	1.0657121897946074	10.133585486932628	-0.945421187165881	0.0840690382054532	0.1649493732334976	-0.4549989268402245	0.1493019635020814	-2.389257101396409	0.9633779736204567	2.436773398636915	-0.2321342585756434	-0.898318021578184	0.39534984014490315	9.691640233583572	-0.8549321467170208	0.0661501662900126	-0.3245671466048238	-0.4351194493695647	-0.0168462363495138	-0.0934941157609033	0.9168580329830606	0.44536937544102656	-0.37111637567727734	-0.18181993382666062	2.0586463361454586	10.17077853799955	-0.2229529069998
0.19	-0.3036239119086716	0.3041823480267476	0.9078327797513304	-0.0657839593471807	0.1664162433653249	-0.1154019682087191	1.004427566689016	0.21293076252543872	0.30279707195646877	-0.004923228063524969	4.717155730699163	8.912535867978525	-1.0157206987834442	0.1100345900638295	-0.2586876180779004	-0.5578126539767915	-0.7627833051541407	-0.1091919782561374	1.053904849924537	0.9512708424386798	-0.38812457559917163	-0.47659597912902324	1.10789146782082	10.120388653573679	-0.9579728861191066	0.0915572444376243	0.1664416339721966	-0.5321278713564288	0.1715987288837558	-2.3829195409878627	0.9766256176589453	2.44763390523392	-0.23332466923642858	-0.9144828944868452	0.39900804428741127	9.691455656326001	-0.8327924488821662	0.0728244646877015	-0.3029042527296851	-0.4033294143042568	0.0028048480073815	-0.1119316651771299	0.889155583626361	0.41858234707723213	-0.35429074564138324	-0.1708187438246684	2.1242070761820826	10.147397651144376	-0.183457278804371
0.2	-0.3042639088831802	0.2983622261483674	0.9068968634143888	0.0043293572810397	0.2450451815918161	-0.1768571179868946	1.00202717783099	0.30223223610075645	0.300331726893192	0.02417247362865373	3.3154212494293294	8.91329579924966	-1.0172858055594882	0.1037778998282985	-0.2504714763221498	-0.6123555448618699	-0.6847832720391015	-0.1073839451104591	1.0527944828581628	0.9248993213615965	-0.3879931273511132	-0.46817425400381013	1.1382800901056827	10.112305700906058	-0.9705863421094753	0.0895061710467452	0.1638686523679614	-0.6111779483215655	0.1961081143714582	-2.369086194176281	0.988383598292582	2.4544991897479904	-0.23907050623158957	-0.9280520093754627	0.40268238931220096	9.69525137260063	-0.808222999868964	0.081160863080742	-0.2786192100418486	-0.3742672431593269	0.0231960451233398	-0.1278500040112806	0.8587433652829826	0.3961813339080114	-0.3352271156100235	-0.15964040068242258	2.167551299835778	10.121267167130734	-0.142467923243335
0.21	-0.3060779918130594	0.2935632157800451	0.9044436575712989	0.0706816999722406	0.3180266066296309	-0.2384063420236552	0.9989401525879243	0.40370089070055803	0.29730962717942816	0.05010065485940543	2.4744561520645254	8.915648987421134	-1.0155302864083355	0.0984655430624744	-0.2465982907905886	-0.6613492586141979	-0.6120283212649038	-0.1047557150295317	1.0496703972219201	0.9071577964892513	-0.38788767804548324	-0.45937776496954447	1.157097917566492	10.108222712629326	-0.9782642645462152	0.0783588620406166	0.1535202625761456	-0.6904708547543673	0.2226238177610622	-2.349955098879995	0.9933325493357682	2.459390235861691	-0.248795046643151	-0.9392673786244333	0.4038938330531903	9.706221819113033	-0.7841630513337894	0.0893275716873959	-0.2531240898406861	-0.3486343309201087	0.043560296152551	-0.1412004552836323	0.8288322574552475	0.37865679007422387	-0.3159865231623598	-0.14875816335039665	2.1888746727419854	10.09402583480311	-0.101722972814629
0.22	-0.3101873042599847	0.2905777193854282	0.9012122217557575	0.1312422719319741	0.3820105944449679	-0.297231630677719	0.9964110815166909	0.5015010174320685	0.293867545627067	0.07200707856640766	1.986857547405995	8.918920969070266	-1.0114043299517463	0.0949426822624551	-0.2457800107873928	-0.7035581432574508	-0.5452365181829771	-0.1010350574272772	1.0451605834813047	0.8958152736661174	-0.3874138861588947	-0.4499432396225684	1.1667144044150897	10.106961188058042	-0.9779289334648174	0.0596620819768786	0.1348985938650892	-0.7683495412314416	0.2508598896133109	-2.3274421793052285	0.9889904921485491	2.463793578962418	-0.26112275254094985	-0.9483106103077864	0.4014096394248436	9.724581830697256	-0.7635941419024116	0.0957574110404355	-0.2284862336182836	-0.3268636636642552	0.0631757057326739	-0.1520322866729339	0.8027773379150136	0.36598475461396185	-0.2987743214934199	-0.13857341486817173	2.193472071703581	10.067941763730095	-0.0633108105627649
0.23	-0.3130398472502234	0.2896453661933166	0.8992279605961693	0.1842443978917199	0.4344418551326766	-0.3507568618966288	0.9952383178121958	0.5879762748726981	0.2919444931797542	0.08930979704258923	1.6926504696599765	8.920972296916117	-1.0060613572840715	0.0935094708236602	-0.2467526816227292	-0.7378717071452385	-0.4850859525974974	-0.0959210191828988	1.0400915159936635	0.8882363871931481	-0.3864348560277135	-0.4396262263085449	1.170962517399655	10.10738235029624	-0.9695052723705944	0.0352886776057108	0.1108529820930569	-0.8432287763291064	0.28045295326393	-2.303128663035168	0.9764600081726152	2.4686211266045066	-0.27445453755727556	-0.9553014953667814	0.39554875296546554	9.747545262213185	-0.7483151512068623	0.0993883738400193	-0.2069204041652577	-0.3091128186807239	0.0813954943805604	-0.1604915612080905	0.7827321815539631	0.357677931101722	-0.2852823938440336	-0.12940296183608466	2.1883714747034744	10.045324683541224	-0.0287529665370069
0.24	-0.315525575217845	0.2903927461597442	0.8985576270535421	0.2282165480547777	0.4737051122921576	-0.3967313859792848	0.9956355481675221	0.6586919756903136	0.29114159933181377	0.10173009145588352	1.5115343512786676	8.921753723455067	-1.0007429042268912	0.0938761316554208	-0.2483429890297375	-0.7633450388187305	-0.4322281655005957	-0.0890946599326784	1.0353614483142026	0.8817339132469042	-0.38506992053373595	-0.4282226214173348	1.1742334424923946	10.108440175092236	-0.9567237997487628	0.0080823834896977	0.0861830223882122	-0.9136425319543552	0.3109672721024348	-2.2782243592693745	0.9606317022025416	2.4742169572782307	-0.2874861312902843	-0.9602998730404316	0.3882568581452482	9.770772864416603	-0.7393811538816178	0.0998557242604952	-0.1904037018056161	-0.295270817787276	0.097674684580853	-0.1668154498021564	0.7700059909144751	0.35292009596710644	-0.2766430438089129	-0.12147052766952647	2.1818139565116823	10.028196739966283	0.0009839175607545
0.25	-0.319709672813798	0.2905783632975478	0.8981530249683487	0.2620040098840495	0.4992358610794013	-0.4333036010901194	0.9966588766309076	0.7110798526893289	0.2896739051506995	0.10931208995777714	1.401613156189855	8.92231284849888	-0.9966569400641154	0.0952428355267077	-0.2494737193758172	-0.7792342478681372	-0.387303691595036	-0.0802319227438657	1.0318107338830786	0.8738691686980048	-0.38362927463774166	-0.41558995406901295	1.1807382281496372	10.109174435368592	-0.9433281324050136	-0.0187799809577033	0.0663501566377858	-0.9782862564411088	0.3419026535454907	-2.2535468849761155	0.9458451228173466	2.4804062140763476	-0.298585985574977	-0.9633101626239112	0.3813267026383257	9.789225348469818	-0.7368882569877032	0.0970700124411844	-0.1803635447350839	-0.2849777343290273	0.1115921644043098	-0.1713222245881562	0.7648254041747775	0.3507369738957939	-0.2733939297605342	-0.1149025981709579	2.180623832382188	10.017973380208867	0.026674427168893
0.26	-0.3251921764144146	0.2888927580401	0.8975133409111234	0.2847822374877671	0.5115901167081309	-0.4590822462827735	0.9973661185154657	0.7440308321259376	0.2870713075122696	0.11243003597104151	1.3404903069213772	8.923095170717747	-0.9948468030923524	0.0964783718615139	-0.2491523880228382	-0.7850253787393785	-0.3509576588631786	-0.069018208200631	1.0300995827188772	0.8626700624473145	-0.38250693975122557	-0.401667081934396	1.194082914847631	10.108688095065832	-0.9321075510197774	-0.0431649826635899	0.0541879364802812	-1.0360522430195422	0.3727050253157625	-2.2295163117360475	0.9346785730166419	2.486575209089513	-0.30702819906769535	-0.9642878431466091	0.37588992667504506	9.800334520878016	-0.7395469072194036	0.0913629905345811	-0.1770379620856255	-0.277655397095642	0.1228669636113082	-0.1743973521075864	0.7659107415597711	0.35014746422834286	-0.27507395959014935	-0.10972859519730675	2.1873947973539947	10.014799253113196	0.050229067341031
0.27	-0.3310284955625119	0.2850768215091667	0.8965590583934254	0.2960629825451683	0.5124680123062234	-0.4731834011447691	0.9973298372271105	0.7577461873144355	0.2835357947800267	0.11178253123554087	1.3161792878982272	8.924140187073737	-0.99608015286827	0.0963683473100996	-0.2464420672953978	-0.7804554761978333	-0.3238533506704872	-0.055164121943829	1.0306290418158153	0.8467790877303961	-0.38205129095118945	-0.3864909829373832	1.2171167861244523	10.106111496622718	-0.9247305073159926	-0.065290115195651	0.0512634091975787	-1.0860565353281897	0.4027793667909654	-2.2061641886373646	0.9284488394228907	2.4917685372978693	-0.3129190711046883	-0.9631471190581964	0.3726063739570778	9.802669491468597	-0.7454016615808878	0.0837748967365633	-0.178892452222091	-0.2725471102778781	0.1313678329900131	-0.1764762866110438	0.7711318822826634	0.3502617801035921	-0.28017307235547184	-0.10588518796630293	2.201587287241549	10.017016237007416	0.0731412211493416
0.28	-0.3399799378024257	0.2801714512764739	0.8940271008827446	0.29569425446926	0.5046876348153695	-0.4752614947669869	0.9966779105264209	0.7536698144876269	0.2780728714522643	0.10837346483921419	1.3224331018272237	8.926850236114184	-1.0007950248811095	0.0938782195086014	-0.2403951618862945	-0.7655247896584754	-0.3066817384280842	-0.0384217895578992	1.0335345353606833	0.825565337317257	-0.3824373224196009	-0.3702094392148196	1.2519112523779636	10.10053695166709	-0.9227670356959884	-0.0861757764223091	0.0577849073987716	-1.1276561384396202	0.431504538257587	-2.183155488244015	0.9285819092208474	2.4947890529957464	-0.31705263490650865	-0.9597690294753495	0.37220858737768026	9.796153555297526	-0.7526830092566563	0.0756849064484856	-0.1831536896258402	-0.2687640229427831	0.1371155300609971	-0.1780247170982226	0.7783348839100881	0.3503249470280403	-0.2867172641446703	-0.10322440332666953	2.2217512355687004	10.021745386007884	0.0962880406040127
0.29	-0.3499114176082001	0.2750251830711961	0.8904264940541663	0.283854995026601	0.4921072651549336	-0.465522994886604	0.9954577805258842	0.7344759202234018	0.27184675317238743	0.1034797550983102	1.3553307237398617	8.930670096888967	-1.0090856304456135	0.0883841939846237	-0.2299911910707891	-0.7404994819442879	-0.3001652233655351	-0.0186010811728637	1.0387307270357862	0.7992400417262888	-0.3835642091772596	-0.3530885954942289	1.299648006614156	10.090960741777623	-0.9264951861421938	-0.1074986539851793	0.0729160168609683	-1.1604557166408351	0.4582494349867383	-2.1598217277515155	0.9355565381462271	2.494289460070262	-0.32035927442213497	-0.9540093364685375	0.3750793775634498	9.781653939148326	-0.7601528728958649	0.0682594224755621	-0.1867122414620329	-0.2653356310615933	0.1402775705754955	-0.1795171399343468	0.7857182701454196	0.3497244593213705	-0.29286856396077854	-0.10152506680681488	2.246678060980012	10.025804076358435	0.120859211692146
0.3	-0.3582672091854995	0.2709798309832027	0.8869378018395148	0.2610451145605728	0.4794961658061395	-0.4447218723328338	0.994205273728299	0.7041581275466134	0.266550141212406	0.09860646934462618	1.4119062676905412	8.934362005997848	-1.020718893180996	0.079843009189491	-0.214114685943034	-0.7059046375392376	-0.3050541674011122	0.0044149374401664	1.045986168048868	0.7690116345158822	-0.38499685664484634	-0.33551462250006114	1.3601694969249072	10.07626504226402	-0.9364852520702835	-0.1310326734743667	0.0945152860107745	-1.1843034439046771	0.4823898104541132	-2.135203333053626	0.9503195926385403	2.4888486996918373	-0.3243342131779586	-0.9457056555013966	0.3818310019231809	9.761394235283262	-0.7673057326756847	0.0624091216719807	-0.186727347912248	-0.2612618706577776	0.1411555878317076	-0.1814147066676791	0.7921616554234236	0.34798557560772014	-0.29720798630531736	-0.10050699649791638	2.276420952334006	10.02632588011987	0.148178711344251
0.31	-0.3653573320353303	0.2680542095037621	0.8839453461091469	0.228071257909102	0.4723561738318889	-0.4141364149804329	0.9933269422565164	0.6683156618351743	0.2622140745258596	0.09543033892018599	1.4863140264121164	8.93754948090086	-1.0351940206373602	0.0688541683239958	-0.191580967428062	-0.6625078214688979	-0.3221152230299152	0.0306560101220816	1.0550217172833953	0.7373022591662677	-0.38597360658047547	-0.3179890114589105	1.430921584963541	10.055246859469845	-0.9523130585879556	-0.157475019699099	0.1210293592719857	-1.1992762080788175	0.5033250705199613	-2.1080992306639827	0.9728034997840859	2.477030867026874	-0.32958623967168965	-0.9346834560742797	0.3927296638623324	9.736932300282046	-0.7746607915270299	0.0586488380517943	-0.1817921436578435	-0.2555643493934614	0.1401658289115118	-0.1841433309836947	0.797864281460089	0.34477291457004705	-0.299268032377693	-0.09984728382188142	2.3141733232005035	10.021948376947304	0.179480887828783
0.32	-0.3716954558334439	0.2651773289740906	0.8813120646601409	0.1860283841846652	0.4766985366027604	-0.3755274943192893	0.9925661101430902	0.6347195865193499	0.2582646459335958	0.09573314215604543	1.5637867984917322	8.940354846110562	-1.0518187520963225	0.056573787527465	-0.1612601711220983	-0.6112938938073096	-0.3521109644647195	0.0600528093625146	1.0656116194406835	0.7080033162455581	-0.38550171189698523	-0.3011173496365049	1.5050941075975066	10.026741877644131	-0.973230677729664	-0.184568977964766	0.1508876381901765	-1.2056549271357722	0.5204943416735508	-2.0771216578710825	1.0020033627986031	2.4574280344779296	-0.3356373391680845	-0.9207607477777678	0.4077447431788067	9.70977318364175	-0.783553945959738	0.0568169244567018	-0.1727930632867921	-0.2473344512894935	0.1378136843070369	-0.1880730287085938	0.8043894528484495	0.33990940926161195	-0.29984336159660946	-0.0991979318970168	2.366481865258839	10.013657787918493	0.215933923380231
0.33	-0.3766323326068259	0.2617042780191877	0.8791937875194881	0.1362769910017093	0.4987825874070143	-0.3310789576449066	0.9916263202997718	0.613977820423632	0.25475524431061664	0.10132687358793901	1.615084922148442	8.94257460958414	-1.0697730011257525	0.0444966879096742	-0.1223555746982515	-0.5534322058921188	-0.3957708488579322	0.0924277776801848	1.0776665142019906	0.6866328461494123	-0.3825439626381099	-0.2855917590232887	1.569494556290843	9.989898973033311	-0.9973422090896714	-0.2072693176028409	0.1819722397167068	-1.2038912823725512	0.5333911619131827	-2.0407542588070915	1.0347782120236817	2.42869065469833	-0.34087976232526856	-0.9037514597554867	0.42606422930886295	9.681764849697453	-0.7955801336827191	0.0560176556219216	-0.1615497035789125	-0.2357763197634013	0.1346634711240772	-0.1934994116559817	0.8137469100269591	0.3334167748143004	-0.30037072721323665	-0.09820408676510194	2.440629780790673	10.003393884967078	0.257708131539959
0.34	-0.3819510890037221	0.2573603121200308	0.8773493920595492	0.0804156225136224	0.5448249072587424	-0.283321417094652	0.9908899638168254	0.6193317990368914	0.25091953839195263	0.11397303755923764	1.599933937443121	8.944516076802845	-1.088195250196249	0.0341369577490388	-0.0747669543251177	-0.4902376630256289	-0.4537540689161908	0.1274892294014071	1.0912947960533355	0.6800582511227945	-0.3762750822574427	-0.27216750084680413	1.6047078235600822	9.944543829444964	-1.0223008322744052	-0.218579132044044	0.2109100113728388	-1.1945676738231972	0.5415762295525484	-1.997411665478657	1.0664702815978324	2.389550188037477	-0.3433233176485368	-0.8834677032497685	0.4463058725180901	9.65584819880658	-0.8118531394778267	0.0553370844121838	-0.1505407086299579	-0.2202430615659636	0.1313049492322597	-0.200628163055536	0.8275446924160982	0.3255758831238485	-0.30235225456520026	-0.0965220917964133	2.541787445912576	9.993724977267778	0.304347909551058
0.35	-0.389522228619399	0.2522802900442775	0.8752853816308647	0.0202481984700657	0.6206894616308345	-0.2350413169020145	0.9907055115573631	0.6640104050177915	0.24601448101858106	0.13529878106629523	1.4920029928308398	8.946759090476984	-1.106289936588757	0.0266753981728833	-0.0194523429466115	-0.4231274090593262	-0.5266053694963776	0.1648291606124675	1.1067824512122293	0.6953550687726993	-0.3663556271208284	-0.2616345393144121	1.5916795618757749	9.89154802661969	-1.046088376706111	-0.2115709094561307	0.2340880727803684	-1.1783526221664165	0.5446877672456663	-1.94549893034314	1.0926391753116615	2.338838548066078	-0.34119040446062443	-0.85972126175463	0.46717169777073125	9.635203805808931	-0.8331143984399065	0.054179392144758	-0.1424818507872176	-0.200264901471261	0.1283182288624969	-0.2095631941230971	0.8469451488879394	0.3169989447155572	-0.30713895236078875	-0.09383662224395373	2.671760152539001	9.98743760920037	0.355019519202489
0.36	-0.3993312763977486	0.2478893188744748	0.8728070973890103	-0.0422542920644143	0.7315707396986793	-0.1891777623072991	0.9913156974315173	0.756815299880185	0.24045504662191217	0.1667128951089886	1.309851555047126	8.949543651002646	-1.12342736447037	0.0226875802351737	0.0413147230065695	-0.3535750517946536	-0.6147053664088232	0.203925106755147	1.1244157042103595	0.7378776686609344	-0.3531416870762089	-0.2547851038161099	1.5238511096980292	9.833097976247668	-1.0690702259376963	-0.1813069085106131	0.2484165427508216	-1.155954146589058	0.5424492072329558	-1.8834693638940656	1.1124271309943963	2.2755082896292897	-0.3339868638991626	-0.8323247677500559	0.48886973344123713	9.622871793440943	-0.8593726555754965	0.0521477384210709	-0.1385505304051683	-0.1755684367099239	0.1262388184213133	-0.2202990241263988	0.8720303878012892	0.30869430716522694	-0.3152584825198646	-0.08987621413833646	2.824899480036539	9.985734745315353	0.408638799310909
0.37	-0.4109883751082895	0.2462080065120088	0.8700786672058489	-0.1049980629420613	0.8816830653460889	-0.1487101641388789	0.9932606476003546	0.9002801418768899	0.23509943286985605	0.2093249460883829	1.1032795253371028	8.952749480661945	-1.1392341155100736	0.0220435904527137	0.1039400768567273	-0.2830643944776721	-0.7182173049497463	0.2441462626602981	1.1441782332307537	0.8096721226035137	-0.33775014940021086	-0.2523784789223735	1.4131377396959528	9.772714030476388	-1.0914797654780972	-0.1271605376621911	0.2523738344920727	-1.12807381190566	0.5346740686032008	-1.809879522140236	1.1274708125370216	2.198656582872058	-0.32208882288273855	-0.8010930884808983	0.5127998712123704	9.62058812133585	-0.8895027625916206	0.0490882358834689	-0.1380993599163133	-0.1460865722021819	0.1255245607855426	-0.2327177470627067	0.9014966737429326	0.30208484195028495	-0.3261712955414883	-0.084426586159782	2.984249947540548	9.987907973861576	0.463973444485398
0.38	-0.4238826881329327	0.2474192086829144	0.8674850166360369	-0.1658168538204819	1.0739699076362077	-0.116540265841021	0.9967061012214714	1.092926449987072	0.23034051239533956	0.2638709293249016	0.9119608197177965	8.955973817838743	-1.1536617152649686	0.0240061310377582	0.1638877297444132	-0.2130445679691106	-0.8370325123896903	0.2847639405215453	1.1654916711655599	0.9094514371641294	-0.32192261816093243	-0.25510437994575186	1.281532606952407	9.714885155161172	-1.1138796556364243	-0.0543953412799062	0.2460344741936077	-1.0953641404044971	0.521268066160908	-1.7234402727464069	1.1420243880431808	2.107555306654472	-0.30741350757424096	-0.7658454489966653	0.5418716104091368	9.628765409916623	-0.9223184400282036	0.0456095757233549	-0.140331275272944	-0.1119591432652661	0.1265261191973669	-0.2465907543580848	0.934047324836089	0.2989158890636762	-0.3390133798592643	-0.07734125947532801	3.1247831213051196	9.993089813760738	0.520203573537399
0.39	-0.4368730002465057	0.251334651220644	0.8652281064298705	-0.2225280319632142	1.3098471200665438	-0.095372546351911	1.0013225261646745	1.3320338304839288	0.22656325246800293	0.3306488472504729	0.751724545765398	8.958960394669168	-1.1669909950503394	0.0274982989254622	0.2163884652300444	-0.1448882810453726	-0.970717021282557	0.3249662895338867	1.1872017970239892	1.0338700298999797	-0.30770141029827763	-0.26354633759801427	1.1483085520322545	9.66436787477813	-1.137000362797119	0.027124652082619	0.2317672940278977	-1.0583919133989528	0.5022286504338794	-1.6230630361121163	1.1606987767428711	2.0016894561490832	-0.2927028055622008	-0.7264087663590632	0.579859564717827	9.645519547515574	-0.9568543963270087	0.0424016688305328	-0.1437141885567081	-0.0735246326914042	0.1294625087459727	-0.2615851827451513	0.9685153614075781	0.30098707715618156	-0.35272230535106136	-0.06854910223019427	3.217797157799627	9.999689714424395	0.577255144944788
0.4	-0.4486020885787372	0.257709635304932	0.8637911619238576	-0.2729937541784026	1.5889935265760082	-0.0875973038127675	1.0068730115679803	1.6146514499904132	0.22429956955001748	0.4094674895282793	0.6235853636238078	8.961155654516771	-1.1797790039527918	0.0314552884727325	0.257338317297514	-0.0798546427184397	-1.1184619622710863	0.3638770395316694	1.2079283682777966	1.1788725227560912	-0.29699513272751504	-0.2781465218192855	1.0246471479832064	9.625290289519222	-1.160272933905581	0.1052235899394796	0.213461620521478	-1.017609544745291	0.4776423166531532	-1.507900443548381	1.1844286168736688	1.8808070384459734	-0.2805292411482078	-0.6826225572135063	0.6297448875203642	9.666998197674285	-0.9921055403458692	0.0397302463934756	-0.1462415109243013	-0.0313037466423514	0.1344029376498589	-0.2772748578079509	1.0036127117473541	0.3097182929295262	-0.366205601625565	-0.05805855560014781	3.2404050217844826	10.005628262109067	0.635789572797918
0.41	-0.4589094741668205	0.2652497190220145	0.8634582005838713	-0.3151859620687119	1.9092011145498	-0.0951808939230967	1.013170954516987	1.9373823807011816	0.22326614847968843	0.49961141951933047	0.5229586913814597	8.962229939452643	-1.1927926444612753	0.0351478778298023	0.2842208165562173	-0.0190576874754531	-1.279040343608829	0.400577863898905	1.226691134133097	1.3404365039332198	-0.291141316691752	-0.2991733890617923	0.915143037759445	9.60023222207295	-1.1810374256240943	0.1689919934116968	0.1948801223793447	-0.973336207253076	0.4476801254575722	-1.3773807774604403	1.2088779742640015	1.7449867257939349	-0.2723884366110176	-0.6343456197519813	0.6927720173424159	9.688856380170876	-1.0276062237559944	0.0375804515386919	-0.1471428288462614	0.0140240855561663	0.1412559365691311	-0.2931553147581351	1.0387674684551818	0.325714527097964	-0.37905620035452126	-0.04595843087761257	3.189196004582121	10.010098908376703	0.696681041941772
0.42	-0.4681272225636598	0.2725204992883415	0.864047602376849	-0.3472534523804381	2.26629528537759	-0.1195675984497629	1.0197984007688552	2.295860555720636	0.22281362636717686	0.5998247448491297	0.4441900437845869	8.962336459851134	-1.2069399029554118	0.0383864847258948	0.2967756098056808	0.0365586173611111	-1.4507727511358308	0.4341337895354462	1.2434843039343777	1.5147772955645957	-0.29059260280794535	-0.3266934480797578	0.8209023911141339	9.589557640983433	-1.197908733088399	0.2111801425048742	0.1779387012855222	-0.9257497607354848	0.4125919401280034	-1.2312356601753356	1.229326875494476	1.5947369624636507	-0.26959662976600085	-0.5814644935942723	0.7708649792598611	9.70856257370735	-1.0636215786249372	0.0360223722095952	-0.1462824970550666	0.0616499889765094	0.1497664264007651	-0.308662306732233	1.074237889278197	0.34857298118890767	-0.3912939011568029	-0.0324152971183195	3.081816283104336	10.01299903300611	0.760663264710788
0.43	-0.4771072775771546	0.2796589957245705	0.8649629119681945	-0.3675887532728764	2.654133178104696	-0.1615974149632655	1.026645677576864	2.6843356986732587	0.22250487670520347	0.7083156699561847	0.3824580055632709	8.96211632453358	-1.2232125257844575	0.0415559835010361	0.297123230411934	0.086238452867656	-1.6315043211051397	0.4636209203506975	1.2594673465601058	1.6982896626678787	-0.29484443729049575	-0.360548315962262	0.741609263864671	9.591287724615972	-1.2100342806203086	0.2304383177452717	0.1630995756466275	-0.8748898091566679	0.3726998982928177	-1.069520544053912	1.2425321927973088	1.431157428973851	-0.2721654624094698	-0.5239034849725873	0.868200917412847	9.725223523187056	-1.099655520207303	0.034434989349005	-0.1427304181181289	0.1106692378940959	0.1595210175490945	-0.3231930645462084	1.109414261612873	0.3770257182563653	-0.4026503163254756	-0.017667603034339324	2.9425426645789377	10.01335462306952	0.827967406551702
0.44	-0.4865937711346964	0.286648838869201	0.8650274924494569	-0.3748920939326646	3.0646850834890724	-0.2214436767310779	1.0330603165476553	3.0954605545892226	0.22169418672798716	0.82278310427511	0.33373396246838805	8.962782727243097	-1.2426568881618294	0.0454977877954684	0.2893241469434512	0.1294252107406832	-1.818595065441502	0.4881555934409929	1.276704606553481	1.8874148406302147	-0.30261165114096994	-0.4003380870866086	0.6764303104277726	9.601538152263124	-1.216615159247832	0.2295670985043489	0.1501778684106537	-0.8206714578329657	0.3283915987028107	-0.8926276334889856	1.2471595289247084	1.2562351594619614	-0.2789567307776098	-0.4616358308730468	0.9927755321375179	9.738840645188251	-1.1344932831658834	0.0318954342890508	-0.1355314208406809	0.1601176193522291	0.1699614587176012	-0.3361294566305569	1.1430052905879684	0.409276875832478	-0.41270975657250447	-0.002016792853575533	2.792743392264884	10.01007929894695	0.897432019532639
0.45	-0.4975319656622325	0.2924300948901725	0.8621550195119014	-0.3682294265265421	3.488200503385283	-0.2985738294127631	1.0374799732634685	3.520267318540967	0.21901771624661381	0.9404657491486593	0.2947162472006442	8.966436483469856	-1.2663223073189354	0.051297311968343	0.2784197724122744	0.1657657030509381	-2.008925272764686	0.5069239624565266	1.2975828181271638	2.0785165199182964	-0.3122017409794393	-0.44541186908574043	0.6242831392931002	9.615468019559422	-1.2177307635231442	0.2149607553987109	0.1397142625498588	-0.762908612274606	0.2801133994204501	-0.7012909484585783	1.2444261384076176	1.0734533346203634	-0.28768524852485816	-0.39469538710424473	1.1592736249198203	9.749025724795471	-1.1666840620190266	0.0276991145369088	-0.1237444403724126	0.2090089985171109	0.1804057738634887	-0.3468621186167454	1.173555123561917	0.4433332088121834	-0.4209097959515102	0.01418421792128475	2.6471175635730226	10.002059665296201	0.966565423767671
0.46	-0.5114762357669828	0.2958414364173445	0.8541575104908468	-0.3470812901091371	3.9134566190021896	-0.3917359169171184	1.03861212586016	3.9482990210163624	0.21284090371373618	1.0582131373253114	0.2630530566027906	8.975313074882312	-1.295098117270953	0.0600257717223632	0.2690742219209838	0.1951079024625218	-2.198917278234407	0.5192109096509803	1.3241159932317166	2.267792816555722	-0.32199937454253535	-0.49486615537363493	0.5838787315865817	9.628610851490588	-1.2162007235399015	0.1929760236362208	0.1346691898077612	-0.7013450228999877	0.2283641013304943	-0.4965833290893067	1.2387573355265775	0.8891737775331026	-0.29618517003197314	-0.3231880835529333	1.3931554965142463	9.753379426244662	-1.1956930455509904	0.0214175820550888	-0.1072053986853077	0.2563725643846076	0.1900762564847682	-0.3548145819641946	1.2006804610333945	0.4772308274020333	-0.4271602873937364	0.03054474630172706	2.5159323163796916	9.989049178561146	1.03155238962918
0.47	-0.5281219897400737	0.2972744721374857	0.84216483444307	-0.3113793328060387	4.328082979140409	-0.4989723822170009	1.0375579772736359	4.367863642725006	0.2037724389468273	1.1725770880391233	0.2375435824334315	8.988289743017363	-1.3294997705692122	0.0724963617006945	0.2643014911000792	0.2174927535720707	-2.384574401724449	0.5244271353284229	1.3574537342396429	2.4512286705822963	-0.3309006392561462	-0.5475515042746518	0.5537850264770181	9.638111090105655	-1.214677859863013	0.1676934259012505	0.1404742170458481	-0.635690794088602	0.1736891433967259	-0.2799052903122442	1.2342189408636264	0.7159732367677353	-0.3021700723053048	-0.2473023136680401	1.7238339053503087	9.746963232491801	-1.2215761889822574	0.0123002290593053	-0.0890930273223825	0.30128833633649	0.1981331466085372	-0.3594664316420881	1.2248825448347258	0.5091635502222307	-0.4327896624151115	0.04665168376764637	2.4056760235490358	9.974188811362353	1.08692046523911
0.48	-0.5474223980399047	0.2986328098843158	0.8292504802659352	-0.2615275576092823	4.718952300492268	-0.6176617017957945	1.0375496113615224	4.766383687406588	0.1934869640367821	1.2799210136957304	0.21768067352673784	9.002372730187236	-1.3694192228455142	0.0890723775644516	0.2646482347355795	0.2331407022496426	-2.561537309312252	0.5221332683310506	1.3975985061856837	2.6245858957066304	-0.33856620351516103	-0.6020877795771864	0.5325024829524206	9.64349434691494	-1.2155620620703298	0.139977743234141	0.1629510317259715	-0.5656617873511341	0.1166752796758492	-0.0529657727833531	1.2343978022040358	0.5799928893040458	-0.3042110957034058	-0.167317426819546	2.128298165319292	9.724337442295111	-1.24440953768623	0.0006884361823633	-0.0759755643915626	0.3429196616709584	0.2037125142607551	-0.3603745640977265	1.2467268577412818	0.537552331662313	-0.43989888863180976	0.062085870611328975	2.3192660217581715	9.963988580441866	1.12751716142936
0.49	-0.5781504579344768	0.3013777604072701	0.8209418453013708	-0.1984058404676898	5.072623598657841	-0.7445871881162601	1.0483472801723515	5.1308171992285	0.1813897159247214	1.3765435233579637	0.2043236465976584	9.012671802247759	-1.4137756390098195	0.1095227042638113	0.2678194904988916	0.2424336572469224	-2.7251574717319724	0.5120598894445096	1.4430814459683028	2.783426423363951	-0.3454778147490389	-0.6568879750135135	0.5184550357987352	9.64696665569596	-1.2222849022559312	0.1116288395217239	0.2047108660510868	-0.4910192804419068	0.0579455599691032	0.182244994221889	1.2443262911210806	0.5269448354474662	-0.3019817322277068	-0.08360957541697152	2.3613976405413197	9.683388907136427	-1.2642186139444036	-0.0117903037204257	-0.0765648840132254	0.3805416219863208	0.2059666304008389	-0.357191696833253	1.2665898691246853	0.5610883060528656	-0.45085793389268486	0.07643885185130221	2.257380621661624	9.967073438121583	1.14869175512348
0.5	-0.630216925310041	0.3088558375690834	0.8240967220124752	-0.1233539820031042	5.37582065926835	-0.876031066884333	1.0824512499782375	5.448127604566446	0.16757854475717252	1.458811870126971	0.19868316760256524	9.013269274946504	-1.460271859179631	0.1329217577864312	0.2690696433071227	0.2458931417043619	-2.870586791531564	0.4941224641567057	1.4907919269148169	2.9231642058627183	-0.35276015269535904	-0.7101903952234988	0.5099925361445226	9.652948470165406	-1.2392742890424877	0.0847678163772007	0.2616097191679988	-0.4116073942910068	-0.001845687460218	0.4234900991228549	1.269419548982243	0.590565760650174	-0.2976322511657627	0.0033456724572100325	2.1494973694118262	9.628849531551637	-1.2807080410319869	-0.0237218722641542	-0.1000875322630653	0.4135644817844533	0.2041049381719272	-0.3496813965748029	1.2848320231463009	0.5787672118307275	-0.46817248185306876	0.08932934112719255	2.219946114573741	9.992527743804546	1.14711810405995
0.51	-0.7051234449579805	0.326526883777814	0.8473317338528541	-0.0381354721554799	5.615926325254087	-1.007890726970494	1.1496912392695458	5.705780097623068	0.15624505755756254	1.5233000420427043	0.20149589006216484	8.996290420359948	-1.5054303815691783	0.1576245730262384	0.2623732837775056	0.2441554251504532	-2.992881866550641	0.4684303419565819	1.5362310632887937	3.0391414452150145	-0.36181084158847804	-0.7600986998145354	0.5054819234252875	9.666868264960415	-1.265255349662178	0.0620613161831743	0.3204246554491636	-0.3273861386925614	-0.062018257516514	0.6683273719347897	1.3066731292235496	0.7467860631738332	-0.29425645934328	0.09297432524190478	1.749728863002882	9.573753857642377	-1.2902282025434766	-0.0345130224342736	-0.1517737023074017	0.4415515447046189	0.1974336582537879	-0.3377290393761252	1.2995827099758657	0.5899226390641649	-0.49217164242838396	0.10041872119409385	2.202971413400041	10.045039335878155	1.12038466401748
0.52	-0.8078765836656596	0.3537803527011953	0.8911424389438933	0.0551187732657363	5.78147140926642	-1.1358129177740552	1.2537782734118303	5.892242418596996	0.14568206932647634	1.5669257549193667	0.2127845706847832	8.96235712894774	-1.5447498532553134	0.1813340300489485	0.2417132412097298	0.237944458754146	-3.087120771116144	0.4352891926088966	1.5740265024967715	3.1267249482662596	-0.373900860665545	-0.8046290399177005	0.5034106064780514	9.693876708418946	-1.29647931447546	0.0493052810856198	0.362469826652894	-0.2384584053386338	-0.1218722766280937	0.9141567212505408	1.3470983627187252	0.9525742878614233	-0.2949014022456487	0.18460867976127107	1.4141662019274404	9.536200291515993	-1.2872533541396909	-0.043542528262118	-0.2284183945795846	0.4642310197231926	0.1853920839412782	-0.3213482866281258	1.308087196059061	0.594260368677028	-0.5197380923271312	0.10942493901211502	2.2012021413630354	10.120709511400133	1.07071619395462
0.53	-0.9421151631037123	0.3871482184702107	0.9538892019370984	0.1539852661568199	5.86259639372333	-1.2553406998729533	1.3954817566656996	5.997468483506078	0.13297408576786554	1.5870803200023988	0.23267846433932585	8.914491751703006	-1.5729677453176112	0.2012993328546381	0.2022054539495531	0.228043471865092	-3.1485296891882	0.3951965081818391	1.5986356666933954	3.181418442902308	-0.38982098617113997	-0.841763236380423	0.5024914815150849	9.7377854252563	-1.3303811828937095	0.052278650823822	0.3695449026457407	-0.1450897895386601	-0.1806956214944519	1.158272222313474	1.3817418659797043	1.1812266910456404	-0.30285254314138227	0.27749560376012067	1.169751645856025	9.533878517911358	-1.268605968332155	-0.0522799733026708	-0.3197633561615648	0.4815017299251972	0.1675837517804284	-0.3006828480021851	1.309329180321053	0.591893913522066	-0.5468830992654636	0.11613421123448014	2.212101105297547	10.209025416283872	1.00194792846888
0.54	-1.0864044676127322	0.4280052510920096	1.0323407808651563	0.2558387519537122	5.851464558436987	-1.3620672050238332	1.558586106074515	6.013344993981872	0.12464718811481124	1.5817453684556222	0.25918787424209666	8.85498529244821	-1.5847607654815274	0.2146888348927945	0.1413406752433809	0.2152661240596312	-3.1726162466711068	0.34883009205591	1.6054703878039849	3.198986681112138	-0.4095770851151174	-0.8695066768518552	0.5018684189225314	9.800027097811535	-1.3625667349556123	0.0697509512666721	0.3320792123155571	-0.0477206830554238	-0.2377728776277543	1.397917552704651	1.4041830029103486	1.418797620905258	-0.3202455237911277	0.37080799734049097	0.9896992934160797	9.575616730009148	-1.234218831328363	-0.0644371575938951	-0.4103720177501436	0.4934327096505626	0.1438009127953568	-0.276003496895492	1.3022493861916984	0.5833802120164979	-0.569676002224134	0.12041004185014248	2.2322481280096467	10.294826489654621	0.920419816872124
0.55	-1.2169372559659672	0.4748241858947334	1.1260692517423994	0.3579551986322383	5.742606817713331	-1.451789787996183	1.7246525018647267	5.934084476615199	0.12798539389038852	1.5495907427831288	0.2906349764080993	8.781631256947788	-1.575541957780341	0.2190803552600549	0.059635211980205	0.2004281366036087	-3.155305982951176	0.2970297686269479	1.5918181495683184	3.175587184670019	-0.4322754635133603	-0.8859493592402062	0.5012673426989305	9.879268300954454	-1.3870112297356558	0.0928376495105261	0.2534557215958843	0.0530294107192455	-0.2923960415867359	1.6303431706996667	1.4130317701273196	1.6572043983117668	-0.3469059528764151	0.46365884661072543	0.8526599202650007	9.657119525286921	-1.1867951650804012	-0.0822948893851858	-0.4842566732970234	0.5002569238414732	0.1140410686277778	-0.247700496494295	1.2844297327257093	0.5697524823540652	-0.5844489092542035	0.12219916532498536	2.2543644345677767	10.36276872599198	0.831046297057127
0.56	-1.3286431300204482	0.5258110963704179	1.2340596977684926	0.4576222311161015	5.533181323358018	-1.5206579996619132	1.8880342194126827	5.756554040005655	0.14374255470615407	1.4900485182707353	0.32797993492141836	8.694165971699382	-1.5421008649279169	0.2129638211631767	-0.0395111432839533	0.184320339718613	-3.0930780914316127	0.2407728635618757	1.5572378743080506	3.1079056676733283	-0.4562160623495644	-0.8893282960503748	0.5010569949099664	9.97177508914088	-1.40389004647854	0.1089407117240882	0.1500793782618874	0.156364978492569	-0.3438770034466695	1.8528634947334497	1.416085859350323	1.890979780461519	-0.3816233188308548	0.5551171565931164	0.7488635647942826	9.7620101290438	-1.1325160613799994	-0.1056784151669007	-0.5302661375908782	0.5023595016996188	0.078514756170811	-0.2162717758548406	1.2549672240307324	0.5525424118706704	-0.5894868713792595	0.12153416067186307	2.271259539664936	10.40263737486434	0.738652309312733
0.57	-1.418379972900991	0.5900179196343174	1.36760838057267	0.5522515568212015	5.223134688947118	-1.565309005448818	2.056763373757133	5.480539211011386	0.17974877576866546	1.4033590801065003	0.3752848569397563	8.581019703321571	-1.4831815588560606	0.1961307525913183	-0.1503224090225601	0.1676840556420342	-2.9830963585214465	0.1811443066875376	1.5036261620818776	2.9932916808399717	-0.4791244050957675	-0.8780893320639582	0.5023319884615899	10.07205625978726	-1.4171322280310856	0.100870334890956	0.0455907536197292	0.2613243728450278	-0.3915616507996179	2.06291229291848	1.421448941397818	2.1159437805608046	-0.4235570465068001	0.6442250049879633	0.6717801079861775	9.86722486350554	-1.0795131553968376	-0.1327493289367959	-0.5448689982898638	0.5002610051746851	0.0376442328456269	-0.1823073570661664	1.2164921957437318	0.5337734856710032	-0.5857104942078324	0.11853262698471519	2.2790420063943175	10.411833796635085	0.650099765359867
0.58	-1.4750398589742248	0.6710288678325315	1.5294133574341564	0.639487539454015	4.815256331245531	-1.582984622135939	2.228256615591061	5.108960575560942	0.24180078876415434	1.290586416187869	0.4361467626605061	8.437661848644279	-1.4000032068485937	0.1698144946780356	-0.2653206151641014	0.1511896820476502	-2.823331148657806	0.1193024803502677	1.4350055646652244	2.829892255326482	-0.4985031091115532	-0.850946328753296	0.507088410155626	10.173540752370329	-1.4271786776994586	0.0575571357050648	-0.0367441407951003	0.366795671315243	-0.4348452298953748	2.2580945451956462	1.4288113709770496	2.328652059346929	-0.4687885609298314	0.7300149955385048	0.6135787290514153	9.949800097300106	-1.0338683205501962	-0.1586816648363518	-0.5318964307562074	0.4945963558116952	-0.0079468049145498	-0.1464706696223162	1.1734467981309218	0.5158898757973145	-0.5748154720475851	0.11339296042494307	2.2746071461808484	10.394656577274716	0.572834209997379
0.59	-1.5037717634045449	0.7613289634147037	1.7096594262252442	0.7173060699617004	4.315122657448586	-1.5716250320262686	2.4008095844168387	4.648098190456137	0.32240554207846767	1.1536012317946724	0.5165143863239338	8.273842439766936	-1.2961541206253353	0.1364961131037466	-0.3766242540663104	0.135419239294425	-2.6126683230287178	0.0564421591834972	1.3566475305168517	2.6167842581806524	-0.5120940871959664	-0.8069356415169319	0.5184407259695438	10.26966213596331	-1.4354534397125924	-0.0203719083541418	-0.084455629844707	0.4715376996567246	-0.4731884029296626	2.4362332037010845	1.438080090135862	2.5261605827184326	-0.5134269926371471	0.8115275001427156	0.5692750096624206	9.998059501883269	-0.9988922817816448	-0.1767280761707905	-0.5015356911150921	0.4860901290748565	-0.0574518832397852	-0.1094774911497453	1.131616831340124	0.5015671974324588	-0.5590520163558425	0.10638691822844198	2.256161960217719	10.361312026604082	0.5109011777031
0.6	-1.5068594081519278	0.8570309932169189	1.8831874444908672	0.7840982771635063	3.730933349454764	-1.5299354152643587	2.5595941768878907	4.107964963483093	0.4111196765186194	0.9950320704513039	0.6230808197345583	8.114153356293409	-1.1770584563997009	0.0994574940442567	-0.4772392178741255	0.1208534963600515	-2.351001140604109	-0.0062439509785588	1.2740155705409244	2.3541136161256304	-0.5182800600765232	-0.7454638650742055	0.5411869511369135	10.354836991892778	-1.4437760252394356	-0.1203650366306001	-0.0967739065637244	0.5742054575292771	-0.5061332729572288	2.595409543191101	1.4520131342694091	2.7059256261653317	-0.5536383228112534	0.8878272425877164	0.5366049680852135	10.012149928405545	-0.9745764105202755	-0.1824069212213715	-0.4647694834902592	0.4755290024798345	-0.1099078100701409	-0.0720733207710913	1.095026089933864	0.493358006401896	-0.5405842717439687	0.09784929054620077	2.219536473969455	10.32249773086508	0.463084111298785
0.61	-1.4668562253412991	0.9469106600772276	2.019208792401712	0.8387344019946715	3.0732474706599544	-1.4574231533329054	2.669365304955992	3.5031996318905376	0.49975440904588025	0.8181862397739068	0.7619792148457841	7.984029973915504	-1.0492638154645566	0.0621975518333603	-0.5619746639574665	0.1078640976516139	-2.0393014668949827	-0.0676034769131952	1.1919054546512529	2.043270752135648	-0.5163469758628877	-0.6663469487188547	0.5833321175891452	10.425098633570471	-1.4504113467626727	-0.2231947712011703	-0.081634141195504	0.6733792816821706	-0.5333185283823855	2.733996143354877	1.469752738972845	2.865763985675389	-0.585080086386449	0.9580189655515542	0.5128659395258821	9.999896747665646	-0.9593977919908894	-0.1743311419279659	-0.429963946832676	0.4637322193636065	-0.1642268345618683	-0.0350100206554809	1.065694358575119	0.49319745134418985	-0.5212309602505104	0.08816512138208575	2.1607864267558803	10.286286847193983	0.426229670954448
0.62	-1.3574714630647582	1.0069965208301406	2.070654503379007	0.8806042786625107	2.35463219496253	-1.354404813906077	2.672897461251169	2.855550571971146	0.5733931870481298	0.626943886572988	0.9360357639914274	7.921757348093088	-0.9196130912044532	0.0278624919005905	-0.6279428094176095	0.0967108846432842	-1.679667000811678	-0.1265608333598734	1.1139015790763567	1.687202380677828	-0.5065644695738241	-0.569838983176089	0.6602062632396538	10.478411838090842	-1.449894686206694	-0.3064767917256646	-0.0522929486138586	0.7675971686543759	-0.5544928035982899	2.850681946755453	1.482854401966557	3.0038400829814433	-0.6028881421820723	1.0212621039371796	0.49365291127441074	9.973010820671735	-0.950728031459162	-0.15400118115513	-0.4026211918778314	0.4515210049287246	-0.219233385192621	0.0009774469408196	1.0438888723176016	0.5019317189393231	-0.5024501348307079	0.07775502222564107	2.079742787571857	10.257935063276213	0.396167213994432
0.63	-1.1791361449666542	1.0261028007934694	2.0156430890458057	0.9096322420850684	1.5892412916217546	-1.221983728299128	2.5506991332928983	2.2014456457210403	0.6208699149575403	0.4256299351358985	1.1586473362404852	7.9495439278931235	-0.7943235994810316	-0.0011657923482196	-0.6747449977350267	0.0875443550812292	-1.2753417138473224	-0.1821503244075498	1.042224616737075	1.291254909716664	-0.49007812985475924	-0.4566492277245477	0.8071408742722745	10.514790963556717	-1.4392938073018686	-0.3570451584126684	-0.0224582482862615	0.8553897160740169	-0.5695253722256628	2.9444892496216566	1.4830887639650983	3.1186644027710764	-0.6062657380002662	1.0767845311566704	0.47555253545309517	9.94365542007445	-0.9456323514202702	-0.1258686876465824	-0.3839402733096622	0.4396879390173533	-0.2737037333760755	0.0351934024802107	1.0283353558307722	0.5191125051079618	-0.48514710412550494	0.06705920270716283	1.9809489189957106	10.238480442252511	0.368694754757783
0.64	-0.948948322935873	1.0054299253446304	1.8634997838020848	0.9262658089559436	0.7923437938212602	-1.0620005084031472	2.3203499086585477	1.616670070328643	0.6399937954036141	0.2188696981246855	1.4352649629907839	8.065869943187456	-0.6784015553749727	-0.0234565528599925	-0.7040533056185168	0.080412943802396	-0.8307072689944764	-0.2335444867893782	0.9779928104846254	0.8666509306525568	-0.46863713795116063	-0.3279462706604862	1.128473732496003	10.535943042442614	-1.4158622158246197	-0.3723815051733375	0.0002154161116662	0.9353171079577134	-0.5784133880282324	3.014782864980435	1.4640129254890695	3.209095801447554	-0.596009434962097	1.1238955283033054	0.456207298276569	9.918427666817365	-0.9404658785658512	-0.0959425894665198	-0.3708596783430504	0.4289673380496873	-0.3264068845210239	0.0670022383253987	1.0154890202463491	0.5431792810083695	-0.4690893821251405	0.056520897284687364	1.8695282676488945	10.224655732069005	0.340983897352935
0.65	-0.696508503939471	0.9447261740419904	1.6485900053227804	0.9314390418242242	-0.0201746952405601	-0.8769602107733875	2.0237293904151765	1.2794705616942434	0.6322692251417666	0.01143471193675886	1.5816928118575888	8.245377173980414	-0.5754148123023729	-0.0385390449842571	-0.7188361226326503	0.0752745599511098	-0.3512438402499757	-0.2800764808068099	0.9215817030555762	0.455501185278931	-0.44426332663976015	-0.18534858703522525	2.0232256969676947	10.544618417062773	-1.377852236358984	-0.3581066575023409	0.0122596711939987	1.006007467723193	-0.5812850597840606	3.061272010706236	1.4236809554548158	3.274344158663898	-0.5745664075557754	1.1619981395484562	0.43479881358462674	9.90062789494174	-0.9326277823709912	-0.0693912955149246	-0.359520038267423	0.4200077105341717	-0.3761450317800197	0.095846992806818	1.001930332038751	0.5719075168863046	-0.45384637205111295	0.046569890520323336	1.7519097099714027	10.212431029929462	0.31187147241818
0.66	-0.4621914352086704	0.8526982746132683	1.4133823843389497	0.9265129827458168	-0.8323149774724857	-0.6699409411089878	1.7141659880736024	1.4142119337268977	0.6012964079145159	-0.1919143119452189	1.2120997901327495	8.452449506145431	-0.4875100087686906	-0.0467763872712085	-0.7225432612756293	0.0720115924375715	0.1565405208673674	-0.3212556021418745	0.8728818954879389	0.36454871557359786	-0.4189432191051761	-0.030901162945645193	2.394417695628158	10.543923443846625	-1.3257829676824913	-0.3247363259554329	0.0127086026569339	1.0661957560302202	-0.5783983741628735	3.084005692230779	1.3650332110881107	3.313971813266213	-0.5459368969936634	1.1906010246993752	0.41190248077057406	9.891919575251533	-0.92016367549371	-0.0500743276840088	-0.3469690429538319	0.4133473117343686	-0.4217920094323104	0.1212651921696793	0.9846807323997953	0.6028845214225729	-0.4390690153771836	0.03760683149057918	1.6332824901132508	10.198687600251004	0.281485840398018
0.67	-0.2903123483927402	0.7467503781085185	1.2111064830319007	0.9131968271172703	-1.6284492202339589	-0.4444894212014937	1.4521350832744255	1.9192045627023913	0.555848170915893	-0.3865806047727274	0.7566338218942669	8.636138436997786	-0.4155849277832077	-0.0491706087647913	-0.7184529087380764	0.070448414385671	0.685212035030619	-0.3567752993962768	0.831446428244825	0.7757365057154139	-0.39440281509535846	0.13296171667333773	1.071815522563339	10.53676654541051	-1.2641629195854618	-0.2838852688509564	0.0036315457720085	1.1147622334944256	-0.5701352414496084	3.083362459076966	1.2956511572372065	3.327893190114947	-0.5148055475548032	1.2093298170405944	0.38933075168570963	9.891590417784357	-0.9023542012300074	-0.0401363116630421	-0.3315932727817484	0.4093937246233314	-0.4623283430924841	0.1429015530533718	0.9621892363487905	0.6338545357198854	-0.42469459522493264	0.029988978194739696	1.5179969253608112	10.181736990245005	0.250985388411114
0.68	-0.1953479934760729	0.6374793087535561	1.0686053171463807	0.8934545116818408	-2.3937676989590133	-0.2045093588646013	1.2595467563681615	2.5632418611764627	0.5035788774746214	-0.568274182047258	0.49138818128932304	8.76678514103463	-0.3595763474834485	-0.0471615791174731	-0.7092129970148908	0.0703702910416269	1.226544076470241	-0.3865134221818427	0.7965566140264199	1.287926618605361	-0.37198364120527083	0.3034669817766751	0.6184798128397843	10.525462528591389	-1.198939071121103	-0.2432345871099126	-0.0112408165158267	1.150769375573714	-0.5569912058482385	3.060035419363066	1.223415022215767	3.3163724348913357	-0.48447149158228076	1.217937863029514	0.36890157732114104	9.89714045250565	-0.8799666906643455	-0.0396844629232452	-0.31383935127325	0.4084082362433229	-0.4968717030133747	0.1605172475934929	0.935099658690923	0.6629061498144242	-0.4111635016202803	0.024017926941147034	1.4106064017549051	10.162088340674128	0.221903944086897
0.69	-0.1663993685161646	0.5299383851350102	0.9849623765266428	0.8694020531636014	-3.114670310115948	0.0458516497107525	1.1307848270361134	3.2340583551544118	0.44950046438182945	-0.7331388690805313	0.3496488630868021	8.842500353271262	-0.3187351807063323	-0.0424296461794699	-0.6966512552863147	0.0715425336500839	1.771679104433968	-0.4105247762652473	0.7672778908497307	1.820026311660535	-0.352605360724039	0.47756562060626817	0.4215751640149039	10.511570434074269	-1.136216294322388	-0.2065066538867581	-0.0274604577262613	1.1734960445642653	-0.5395611094911291	3.015013312751216	1.1551565012247218	3.2800189684741667	-0.45672780197846913	1.2163160826081174	0.3521798234484264	9.905011899180687	-0.8556998546511463	-0.0470021670228486	-0.2956755121198235	0.410495570536447	-0.5247018146128785	0.1739955392065511	0.9065624376854341	0.688544156428525	-0.39945917793127284	0.0199297650433732	1.3166366008939336	10.141947988488853	0.195736343046558
0.7	-0.1810993570719428	0.429063693886591	0.9424653928355088	0.8432012656817739	-3.779089845312056	0.3023114777717499	1.0512533696669264	3.883799771226702	0.39680990988338566	-0.877859033952844	0.27067651052847325	8.879755775909798	-0.2918702239536741	-0.0366919238871306	-0.6818275751070457	0.0737287494685107	2.311317027968623	-0.4290264087803562	0.7425788625362703	2.3519536542429713	-0.33679657431595017	0.6520064562189258	0.3157285268766428	10.495950666361095	-1.081095888252051	-0.1757737773701349	-0.039460122380598	1.18246770406818	-0.5185213066788499	2.9495582941289524	1.096002664989802	3.2197807917790167	-0.43210992933426123	1.2045015638394274	0.340396671657958	9.910173027892707	-0.8327766488923336	-0.0594493263661513	-0.2793357689513815	0.4155992978273487	-0.5452791558791406	0.1833436981502633	0.880386075061046	0.7096950372112434	-0.3905205814032888	0.01788794669949049	1.2405132189179955	10.123820791973134	0.173864426918288
0.71	-0.2158971341897637	0.3395769964284034	0.921942847404342	0.8169554066204755	-4.3767385050581336	0.5605547565875447	1.0059337567328748	4.487480107276004	0.3485409032143272	-0.9997427806167044	0.224164504952758	8.897161573044604	-0.2775540733150559	-0.0315086087758876	-0.6652255396052866	0.0767071161301202	2.8359264289264083	-0.442376371742405	0.7214943344087438	2.871247036781103	-0.32476274056541005	0.8234190577713744	0.25128256996569565	10.478949334815951	-1.036662033865671	-0.1525503241546784	-0.0417449646014691	1.1774815030011374	-0.494609179114709	2.865180895938252	1.0486574349747322	3.136935207559102	-0.41031910754060613	1.182684406608227	0.3342936227843573	9.907311371982239	-0.8140906796286664	-0.0738123236156155	-0.2663984984412926	0.423502989025845	-0.5582570616967183	0.1886912017580758	0.8597441792461149	0.7256790601009412	-0.3847671672285249	0.0179790430290675	1.1847443677464324	10.109500412639871	0.156897518204355
0.72	-0.2518882530338318	0.2660815078843799	0.9064757406065708	0.7926118808563808	-4.899273770636424	0.8163229128852226	0.977724567126495	5.029662033518967	0.306889665152373	-1.0967796589649403	0.19439170278453818	8.911060054699542	-0.2743313330415897	-0.0281068881715066	-0.6469824006884678	0.0802837530566419	3.335974107532011	-0.4510470014343619	0.7033021429312399	3.367285572182999	-0.3164735406338547	0.9884036197180971	0.20886323059178247	10.460617983931897	-1.0022719207711286	-0.1380448866220725	-0.0311006184780251	1.1586251473245024	-0.4686007986671424	2.763612445578941	1.0122117576665783	3.033076439835143	-0.39047247529040874	1.1512122647454337	0.33372444702435367	9.892970573942758	-0.8010063013337688	-0.0869765715884988	-0.2566650944527118	0.4338369414137215	-0.5634871458545215	0.1902843151527774	0.8456080590274155	0.7361659974976086	-0.38154932245832646	0.020211370237325787	1.1486649232670685	10.098857467191738	0.144943764239564
0.73	-0.2854923046829472	0.2129472011510593	0.8926183542030455	0.7718764252950701	-5.340384233849065	1.0654910802982576	0.9610514516774864	5.500069838035251	0.2733577502237192	-1.1676722427519124	0.17473440883085145	8.924491457965974	-0.28093212522405	-0.027229770680727	-0.6270981970300469	0.084302465182257	3.802167479809459	-0.4555939922565296	0.687689223496022	3.8302937662712844	-0.31175336431160794	1.1436253175783955	0.17953955113094994	10.440913901275218	-0.9737987152462088	-0.1326796533907413	-0.0072025665554708	1.1262886018506124	-0.4412876232641654	2.6467750429771586	0.9828223161915077	2.9100994672401637	-0.3712269783974736	1.1105920071878685	0.3377280836120636	9.866273565081315	-0.7933443114980985	-0.0968146957739224	-0.2485893317995559	0.4460900916639991	-0.5610182270136523	0.1884772347408355	0.8369975733469832	0.7411217774009135	-0.37958277969052556	0.02451636646372742	1.1293657788363778	10.09029175136656	0.137716495799123
0.74	-0.3226367806607805	0.1824724365214939	0.8859416334617252	0.756142271183257	-5.695800037383032	1.3041313535840782	0.960355798767349	5.891913762736498	0.2485924297741462	-1.2118421375385655	0.16299556263724269	8.931752818551745	-0.2964757506132173	-0.0290503470814766	-0.605597018519764	0.0886503825435752	4.225703481873442	-0.4566227265227565	0.6748996534354217	4.251227248856444	-0.31037437207148594	1.2859103792980868	0.1587540759240678	10.419856191213247	-0.9459692991238045	-0.1364614837791212	0.0257766110071928	1.0811678073221505	-0.4134531011158241	2.516749075739696	0.9561088249331231	2.7701792730162236	-0.3522180572985776	1.0614879273153408	0.34514330326791226	9.830793812157486	-0.7897233223373953	-0.1025970771031596	-0.2402104785789836	0.4596265638104583	-0.5510891901703503	0.1837200591606967	0.8317993508610533	0.7407489006544875	-0.3775102926731795	0.030752477600268235	1.122916753742217	10.081712143768664	0.134735091358858
0.75	-0.3710885767207992	0.1752481632018119	0.8937676277380591	0.7464367237798196	-5.963235986096056	1.5285631097814991	0.9834832092470085	6.201117350047736	0.23264240473969058	-1.2294120508449127	0.15859774194394785	8.925671872002134	-0.3206006178596352	-0.0331680045814631	-0.5826141550073924	0.0932592978049366	4.59851686491867	-0.4547534395064899	0.6658258979003998	4.621888720459579	-0.31212759248283023	1.412340907739039	0.14405926628068907	10.39761096827343	-0.913405480482926	-0.148421193001448	0.0599847750822527	1.0242597525287154	-0.3858500091369518	2.3757381835002382	0.9273276635310124	2.6157446715499932	-0.3339472994673738	1.0047159756306672	0.3545176536597941	9.793831492752778	-0.7884217151047817	-0.1047705653705651	-0.2295080828638512	0.4737061813008126	-0.5341164174226926	0.1765439304160108	0.8278041026213109	0.7354220916791822	-0.37423345444639927	0.03871123143137695	1.1256176717933422	10.070963619143178	0.13487869457484
0.76	-0.4345756591500703	0.1865686540909814	0.9180829184559232	0.7433864944550105	-6.14227799413197	1.7353921732749022	1.0327342888543904	6.425868690877502	0.22335863779894474	-1.2211664421340191	0.16071512483915426	8.904485007639149	-0.3535028312294477	-0.0386834783763198	-0.55839480755896	0.0981027948289174	4.913520145002201	-0.4505868477698583	0.6620161812941845	4.935112246046574	-0.3168603723882425	1.5203453640204199	0.13414409810526867	10.374491387465804	-0.8721221423368251	-0.1657445876683985	0.0862161557847009	0.956848410707536	-0.3591792748790809	2.226031590677932	0.8919089219274761	2.4494459118895286	-0.3172168580735076	0.941233575502129	0.3641268082704664	9.764222475369865	-0.7876820257677378	-0.104475329858137	-0.2152337712369263	0.4875082018098506	-0.5106765724891252	0.1675437608798064	0.823215430217026	0.7256209205438227	-0.3691303756209337	0.04812513006684393	1.134497927099539	10.05667292081312	0.13706011162106
0.77	-0.5112887663843118	0.207221756550701	0.9547087261163468	0.7472020516637456	-6.234225239666633	1.9215413588237469	1.1026449159822245	6.5662924423587175	0.21688057209424536	-1.1884939430597132	0.16792503923053065	8.872459670482517	-0.3958160707447841	-0.0443529773166625	-0.5332262753634821	0.1031895462457939	5.164827055408432	-0.4446718472530271	0.6655582688200218	5.184960910795063	-0.32446510780830956	1.6077815848003996	0.12836321821333943	10.35089210318735	-0.8206054865684572	-0.1841223446836025	0.0969860532874785	0.8804812466887363	-0.3340709382026181	2.069963811967666	0.8465817721462725	2.274115388536351	-0.3025805926548604	0.8721247068179281	0.3722686088902213	9.749355585444096	-0.7867845814685852	-0.1030743456298619	-0.1975819500103227	0.5001575039278255	-0.4814856189355609	0.1573590283341067	0.8177364644759354	0.7118622013952751	-0.36248029236958995	0.05867697110879044	1.148728592237575	10.038991522286297	0.140080540862772
0.78	-0.5966316839032446	0.2281974260809826	0.997313778978214	0.7576802957483245	-6.2419011770176525	2.0842753252896804	1.1843471641571204	6.624168881137545	0.20962650705198402	-1.1333151853265493	0.17879181304232336	8.83580680309922	-0.4483310579132531	-0.0488030377603054	-0.5073487310024288	0.1085534181086043	5.3479511890247	-0.4374767971650805	0.678811615128988	5.36691267982176	-0.33482760889199575	1.673009269989408	0.126480838356314	10.327200361719612	-0.7604151803194541	-0.1990766302664632	0.0881331429541931	0.7969362446613213	-0.3110678075176804	1.909871893630842	0.790967889402283	2.092721006013416	-0.2904528892105747	0.798580110258161	0.37796146124086466	9.753592053049186	-0.7859943254309867	-0.1015035345570425	-0.1779407118687552	0.51075245516251	-0.447374994197718	0.1466531793595131	0.8122517738224053	0.6946363155667817	-0.35514619061892816	0.07001021344143504	1.1693194778618166	10.019333795764199	0.142517359441511
0.79	-0.6890203136995589	0.2454439813583687	1.041300330824777	0.7742240628498503	-6.16944643477026	2.2212226865483125	1.272516451623112	6.602675399732452	0.1992413328278623	-1.0579998951240324	0.19272739830200888	8.799152551744363	-0.5115775101030846	-0.0507620484267624	-0.4809059536387886	0.1142412380751484	5.459971662787156	-0.4293657501323729	0.70395942400751	5.478019401782219	-0.3477485040562118	1.7149490502433107	0.1285061940048047	10.30373882049822	-0.6946715310065505	-0.2063724726634994	0.0609516940512163	0.7081797138142002	-0.2906122605012518	1.7480505745859694	0.7272367169443144	1.908312030125563	-0.28003076987294456	0.7218726759663059	0.3810889966964489	9.775945018523124	-0.7858310648145792	-0.1001537237391211	-0.1579106641157408	0.5183937087824598	-0.409265856363344	0.1360922290327312	0.8077728694675885	0.6743527810376053	-0.34796515088981367	0.08174002715061567	1.1978490964694977	9.999340190162487	0.142827100235908
0.8	-0.7896138340045015	0.2579790307142937	1.0829815391281985	0.7958763604145648	-6.022105693965927	2.330397966534385	1.3648780902454463	6.506145621855629	0.1837822452793302	-0.9652771223389925	0.20978289905785524	8.766464190512433	-0.5853433047263349	-0.0492820129186883	-0.4539979850883218	0.1202992456695388	5.499658126968064	-0.4205807741017159	0.742408022349921	5.517028150152809	-0.3628744342444483	1.7331255328452955	0.1345666547540378	10.280793264096035	-0.6277449905384695	-0.2020209323399738	0.0220499165761954	0.6163155101271772	-0.273036532228682	1.586706016198158	0.6598199974770943	1.7239575800448852	-0.269238668767416	0.6433283313655511	0.3827356340519209	9.810139808679882	-0.786473884175781	-0.0989259852664933	-0.1388017652651672	0.5222132021764856	-0.3681422773191127	0.1263231797060473	0.8047319125598368	0.6513009370545753	-0.34140054490248045	0.09346470152114006	1.2355761626862283	9.980329858556521	0.139300072059531
0.81	-0.9049512094072206	0.2671785367520069	1.1217661227704567	0.8213668454698408	-5.80601902435074	2.4102253001277267	1.4658377454902702	6.339849083640366	0.16133115003841433	-0.8581422929177241	0.23121019540871793	8.739320852752098	-0.6682943007991509	-0.0439190480960357	-0.4267807238752582	0.1267593381687233	5.467548307277528	-0.4112312447475781	0.7941586375138013	5.484456541799103	-0.3796646909234816	1.727692133566224	0.14480170121893027	10.25866588519045	-0.5642394896106778	-0.1832169423821493	-0.019005443830773	0.5235267622562937	-0.2585567236633751	1.427909035054113	0.5935451596190359	1.5426782109497965	-0.25548729194120007	0.5642930245490105	0.3847498171725663	9.846892030710347	-0.788094650801534	-0.097736335783905	-0.121077691576684	0.5214026541268102	-0.3250241845978143	0.1179529013855621	0.8033090173476173	0.6256311495196097	-0.33563622605404103	0.10477712363818599	1.2839977964083746	9.96277821122635	0.129960682045502
0.82	-1.0447262890986675	0.2775940299425668	1.1575477593283063	0.849167872089851	-5.52802602634342	2.4595648484727604	1.5838018435775385	6.109796810595477	0.13013850005740188	-0.7397644352602698	0.2592233248789786	8.719715662892813	-0.7577974732911413	-0.034827722246066	-0.3996448043550551	0.1336262469943792	5.365972518646337	-0.4012906778146532	0.857429851597947	5.38261565160048	-0.3974233332974208	1.699436029275354	0.15929613167586967	10.237788677827721	-0.5090921589724524	-0.1489396632514692	-0.0527107158506786	0.4320116841380211	-0.247270648478158	1.2735490520760138	0.5330443407280343	1.367371221312739	-0.23691417935820006	0.486096695911959	0.38983147547619684	9.876964134498643	-0.7905868099485776	-0.0963408237997235	-0.1047585236641633	0.5152408791986985	-0.28094076550165	0.1115281189504728	0.8032953421222936	0.5973603591089149	-0.33056205247082143	0.1152760775491738	1.344741628521472	9.946695212027272	0.112530951813369
0.83	-1.2142155654049769	0.2934479432119125	1.1827411667706311	0.8775574341461428	-5.195488671082264	2.477741816143676	1.7202638757530728	5.822577959034664	0.0873245148591889	-0.6133964735974816	0.29544711772966603	8.717225826499003	-0.8500009387186409	-0.0227584853510592	-0.3734247350052209	0.1408667254042591	5.199021216193679	-0.3906013296929451	0.9286902482484484	5.215576136872706	-0.4153947196916403	1.649762203968331	0.17806091290334364	10.218862895547343	-0.4668122384441193	-0.0992283968513291	-0.071117533015433	0.3439155545521378	-0.2391595149077657	1.12529021615995	0.48251180732195076	1.200730299783898	-0.21238605610362712	0.4100154186014407	0.4018486144713688	9.892635828835909	-0.7938780524298054	-0.0947110872065416	-0.0889612307418369	0.5031192545260854	-0.2369049505863838	0.1075171357044021	0.8044418268244685	0.5664034554602396	-0.3258501234593946	0.12457714654803458	1.4202629222500192	9.931195597706227	0.0854461429943797
0.84	-1.407090266633252	0.3103690116300813	1.1816609807048797	0.9046864776088188	-4.816136149047958	2.464576840514642	1.8634791694984647	5.485231447417318	0.028313241900569608	-0.48229094364149905	0.3397266254600561	8.747826368517208	-0.9402279447676136	-0.0089507803072898	-0.3494983485277792	0.1484017018758645	4.97245361723645	-0.3788864338002163	1.0031240203552525	4.989075362269582	-0.4328923578675609	1.5806562951040328	0.20106411459355486	10.202917004383046	-0.4422891171327195	-0.0337045645457398	-0.0695871957196543	0.2612613889434848	-0.2340933123149399	0.9845313443757712	0.448996702229965	1.0451598730728338	-0.18186029246603785	0.337233140334772	0.4295961926952738	9.889539868903558	-0.798709488845079	-0.0928111518123706	-0.0731482888194902	0.4845646904012263	-0.1938894979878897	0.1062938876410171	0.8074041303022457	0.5326297655627906	-0.3215563098256466	0.13232302668478457	1.5158824806742095	9.915804095294922	0.0473503215505836
0.85	-1.6128099801139557	0.3184341984367369	1.141402116652512	0.9286483078350632	-4.397932524405225	2.420415485487472	2.0013383428566143	5.105155168185762	-0.0509912216749023	-0.34962291036089654	0.39202301926658917	8.823102948162045	-1.0236459819693355	0.0050777442327633	-0.3296608845923744	0.156102162571808	4.693547678631813	-0.3657695736808015	1.075431624380967	4.710365705312095	-0.4494097074429823	1.4946267558409396	0.22831170479356908	10.191202075045961	-0.4400450534140308	0.0481684146128764	-0.0475589563231133	0.1858821614224227	-0.2318396424520121	0.8523714201730923	0.44522095584891214	0.902684239186241	-0.14647853170808922	0.26880464638116763	0.49321893140648326	9.867493522804386	-0.8066952091745261	-0.0903595450222625	-0.057716244592254	0.4592594752667401	-0.1528051122950138	0.1081248680437501	0.8137893909185567	0.49594319740798104	-0.3182569995963475	0.1381930770051588	1.6408923343878508	9.901047716866715	-0.0025307068440013
0.86	-1.8141253405379485	0.3075982636683995	1.0511034575642888	0.9475481212531774	-3.9489657277271046	2.346153720185296	2.1190766672061074	4.690054907950757	-0.15180787310175345	-0.2184212954295437	0.45182342398886827	8.95008022780165	-1.0958861440449332	0.0178067182068061	-0.31598097900657	0.1637892823928685	4.37089416122055	-0.3508003360604688	1.1406697589648456	4.388006788212479	-0.46468680161489906	1.39462770251765	0.2599516851316255	10.185125149310922	-0.4632145341123533	0.1471580698646435	-0.0080093180875197	0.1193576015692191	-0.2320756084554847	0.7295823876705186	0.48609397374935526	0.7748521055603804	-0.10802192744507651	0.2056214602614177	0.6273377464694472	9.830032053467201	-0.8198058359111435	-0.0866594008497786	-0.0434332165064805	0.4270573920697905	-0.1144809562296394	0.1131593878821263	0.8255167500697428	0.45638684526020346	-0.3166328177558009	0.14191194124075915	1.8088092561017712	9.887858090228786	-0.0635966139844903
0.87	-1.99139029600243	0.2656091986752633	0.9056035622653512	0.9595709978716552	-3.4773545594795894	2.2432556906518366	2.203701742391936	4.247936831678614	-0.2733925116872718	-0.09150929031869914	0.5187698945893039	9.128223237726774	-1.1535848600777432	0.027986052804112	-0.3104945454312921	0.1712390422289429	4.014140049362924	-0.3334850544101923	1.1949678285605538	4.031607052652556	-0.47869778423497444	1.2839646790605581	0.2963998755221783	10.186066517191838	-0.5114039140919023	0.2632064201326549	0.04355804704069	0.062958554237355	-0.2344022575514066	0.616590862305515	0.5768092287832818	0.6626405431118084	-0.06821314897285248	0.1483823863304878	0.870470777526747	9.783363430000504	-0.8398988370393792	-0.0814001138774419	-0.0306220474917451	0.3879955400844491	-0.0796478516156164	0.1214235447446251	0.8443895693291982	0.41428009439358365	-0.31730699946952207	0.14325707773781926	2.038209367904103	9.876735205348982	-0.133345942410654
0.88	-2.1314233471235053	0.1830080139774255	0.7133405527461184	0.9630469569691732	-2.9911690414613044	2.113759868228468	2.255063671392732	3.78715360877498	-0.41169159346665385	0.0285459279121123	0.5954508066870229	9.344820518188481	-1.19478373295783	0.0348543551702814	-0.3147321028864376	0.178191267087406	3.633689091197332	-0.3133211624613836	1.2360336933928227	3.6515227905627072	-0.4915538268913287	1.1661863986077847	0.338498145646887	10.195044048449924	-0.5809862944058748	0.3940049446098001	0.0996490130456529	0.0176016367046774	-0.2383609741025555	0.5134701421538902	0.7090239040155235	0.5663721024850524	-0.029110778916807255	0.09757026825200403	1.2518693998248898	9.73569213053236	-0.8682803355798886	-0.0743837086246959	-0.0200052371614941	0.3423013473143305	-0.0489244158442622	0.132818163278202	0.8716902470358237	0.3704112246348689	-0.3208897604553595	0.14206503158275677	2.3533040822266877	9.868558488446318	-0.208409018155195
0.89	-2.233927633143156	0.0637142933728885	0.4952089750037455	0.9565118694875532	-2.498358721801295	1.960269821976336	2.289044366154761	3.3165296673212965	-0.5583347882555073	0.13947432322086475	0.6901926398275166	9.579134826311371	-1.219070762807044	0.0382382775439282	-0.3292548246766972	0.1843627138162594	3.2403695441425846	-0.2898334441194405	1.2633306891599512	3.258525405483691	-0.5033624366466043	1.0449662712798011	0.3877001195184556	10.212349587158196	-0.6641163727092849	0.5328808672428655	0.1511942862606423	-0.016183532480562	-0.2434511455150253	0.4199435551586691	0.8647960958352618	0.48567783199918607	0.006652926931407639	0.05343629238769393	1.7805961871381255	9.69626424923218	-0.9051366594448708	-0.0657855546644776	-0.0113821186823889	0.290394326274266	-0.0228063361527702	0.1471208456976029	0.9075955399291211	0.32633347505240073	-0.32743477759724576	0.13823627860636623	2.7811904365109483	9.863221929605341	-0.284325598246506
0.9	-2.3019907672393334	-0.0780345958152014	0.2707892466707697	0.9387631180792944	-2.0066834414642267	1.785926420280523	2.3191760835934168	2.8456260830911493	-0.703078705461255	0.23933536563186353	0.8149967760606622	9.813347679922035	-1.227449907449997	0.0384999409855513	-0.3533540631856928	0.1894635461628045	2.8450812053118573	-0.2626103069302688	1.277878951514867	2.8634503092334893	-0.5141013432167129	0.9239781481814644	0.446272438321774	10.237279000517082	-0.7495805673137607	0.6686723140576242	0.1895730023167517	-0.0382728892713828	-0.2491483809990174	0.3353997295827876	1.0222189656277094	0.4195625202658337	0.03622158302020507	0.01599281977079579	2.4363924713295035	9.672725019777742	-0.9494957048675716	-0.0564254450438776	-0.0035339809097389	0.2328822131985456	-0.00165893982976	0.1639921353811583	0.95117738273754	0.2848338072850268	-0.3364850436070628	0.13173846958331462	3.3394118198396243	9.859522053268126	-0.35573060380929
0.91	-2.344121953366913	-0.2238655502318695	0.0589752529505214	0.9089088981298262	-1.523641586486418	1.594359188826303	2.3555257581478295	2.3852841114142547	-0.8363374168827536	0.32654216682323706	0.9875241892049575	10.031326289898495	-1.2222242639069838	0.0363596170487121	-0.3847510533440426	0.1932162761022189	2.458435337471595	-0.2313381342201182	1.281868771007488	2.4768435901817316	-0.5235385667341047	0.8067711597845652	0.5175412674780302	10.267818814757804	-0.8254126767676906	0.786741217987305	0.2093637521372866	-0.0489513668856733	-0.2549225567642357	0.2589198512739715	1.159353704336151	0.36663501694590805	0.05689743111896701	-0.014984690791979172	3.162146687443108	9.668116889799398	-0.9993511801225318	-0.0476435076750416	0.0044337868222872	0.1705512405909994	0.0142868324500305	0.1829856545356264	1.0004960487185663	0.25055057177028317	-0.34752030032509534	0.12260790919221877	3.9931900440277954	9.856475102492178	-0.41735462898238
0.92	-2.370202828887825	-0.3504271281877904	-0.1249276775822985	0.8664099777697689	-1.056391912126739	1.3896157742025086	2.399222279586428	1.948759123518922	-0.9485192115526381	0.39987794661517945	1.2311538407343507	10.21975775549639	-1.2068136244263408	0.0326539763368112	-0.4195636339755763	0.1953760394516977	2.0904020423189817	-0.1958317965747973	1.2780841322958507	2.108625758135595	-0.5312410940217019	0.6966487617319608	0.6061218437480851	10.300555205804551	-0.8829855147185693	0.8734433011766269	0.2088544899565147	-0.0489011213167167	-0.260254993038816	0.1893164023860566	1.2594390884628508	0.3255221671101151	0.0664374254715241	-0.039946570656492035	3.8689810271409795	9.68114464950304	-1.052003380279701	-0.0404202939259236	0.0128808651896344	0.1043504285481885	0.0249350050008729	0.2035619340520018	1.0528584087943682	0.23010481830586615	-0.3598476030053301	0.11094912253368773	4.575560027582123	9.85352161686107	-0.464177585907157
0.93	-2.38527930393267	-0.437462579489878	-0.2733276322582148	0.8111126166670664	-0.61166652272957	1.1760698907708635	2.4404177635764213	1.5540849397386136	-1.0320231718935875	0.45850532823611995	1.5703245692522332	10.370845047810016	-1.1854791028683207	0.0281036435462718	-0.4526693879060763	0.1957509245533023	1.7499798837281473	-0.1560595323421141	1.2692754204132828	1.7677959711322717	-0.5366816157427085	0.5965570919797785	0.7179988195132683	10.330950270114677	-0.9170305712013034	0.920320890744408	0.1898317624808739	-0.0391752039115061	-0.2646541375508178	0.1251822979259323	1.3130010314180887	0.2953762293047498	0.06437402734132619	-0.05954901451213052	4.445181775488847	9.707500838456323	-1.1043009811034334	-0.0354721635019006	0.0225813781608007	0.0353699438926183	0.0303217266890108	0.2251055162991104	1.1051012849006885	0.22987590893492754	-0.37239725548151115	0.09693239562691318	4.807381904527963	9.849583859756423	-0.491075847098291
0.94	-2.384519271599939	-0.4756022951261579	-0.3863757593739378	0.7432712304002385	-0.1956743824166076	0.9583096486752292	2.4619942987733663	1.228453486550812	-1.0821657753666782	0.50196883221962	2.004141244033607	10.482280683425207	-1.1629618611256407	0.0231612606797165	-0.4784224534753178	0.1942209967786001	1.444902058794403	-0.1121606397275539	1.2577379609514974	1.4622051033292396	-0.539407684640414	0.5089874719484832	0.8601652108092095	10.353967998579297	-0.9268312728475376	0.9264409767719723	0.1591257385655285	-0.0211580227930492	-0.2676692327891301	0.0649487870912625	1.3200871533517844	0.27624776027157005	0.05291181416332107	-0.07462615616363892	4.778634773559975	9.739439568157337	-1.1528023408276424	-0.0329787730082096	0.033739109552424	-0.0351862311740389	0.0306091268273553	0.2469447861704734	1.153767378634103	0.25131000164368084	-0.38401400142780934	0.0807892272745966	4.591012578440744	9.844049869570025	-0.49518680174971
0.95	-2.3676469700432863	-0.4687311731118537	-0.463582635631066	0.6635593346230217	0.1860033451277459	0.7410096490391052	2.4577164090799033	1.0119305978836277	-1.0999869262620687	0.5301907762632909	2.4287400877293575	10.553291489319442	-1.1394603794685816	0.0221298464037473	-0.5005141712856176	0.1907546675944033	1.1813921319181364	-0.0644547539099992	1.2447385758215521	1.1984277733216673	-0.5392815681168173	0.43589734853418016	1.0386429650003235	10.373310087082238	-0.9175988350110296	0.8985223146313746	0.1247616116618166	0.0034855294347396	-0.2689015732383451	0.0069500029202204	1.2903082700070458	0.2690139541847013	0.03522836376072053	-0.08615534696112837	4.7964362068784645	9.770013951415	-1.1941692446350696	-0.0333203395402792	0.0445417500421814	-0.1060328589625884	0.0260760751920129	0.2683738782700275	1.1954640928761482	0.28973689343073866	-0.3943159447110558	0.062805698166484	4.126033377112614	9.838258243283136	-0.475458311678711
0.96	-2.330679444839341	-0.4256270233302027	-0.5034850906064706	0.5730673650290109	0.5285229436515035	0.5287915675848722	2.4221317623218916	0.941999590645458	-1.0865971862586714	0.5434606254217955	2.571266257835895	10.58211697874048	-1.1155686615998277	0.0295854519497299	-0.5203377218641851	0.1854211504168866	0.9639803141897636	-0.0134418988304399	1.2313082808563869	0.9817432117470866	-0.535440310504761	0.3786531885920701	1.2542060552322845	10.390440134348538	-0.8956427122583177	0.8496803830540962	0.0938811756608825	0.0328700376977334	-0.2680131039683554	-0.0505083411522459	1.2381220846555725	0.27470448813762505	0.015972948818887	-0.09521713580762264	4.5071054100699	9.794237981080782	-1.225996016039912	-0.0362622865927754	0.0535891112290073	-0.1758405299494526	0.0171061479124361	0.2886759238685235	1.2277023163686658	0.3384468958206768	-0.40288973046789334	0.04331384727716899	3.6274592307655658	9.833205714074321	-0.432458206136406
0.97	-2.239955186521731	-0.3559837445868312	-0.4992969943525507	0.4732861893574221	0.8278879094899362	0.3260790237593694	2.3223740337433063	1.0078321970704993	-1.0317453084870376	0.5424177075355759	2.304326097631958	10.555838582595046	-1.099789506783814	0.0488579365699267	-0.5156504318413517	0.1783979277023627	0.7953885667928439	0.0402070143275405	1.2156559649242167	0.8161405496569858	-0.5221940006850797	0.33799783627424906	1.4895179089375505	10.384169725971505	-0.8635298198397736	0.7915344337886266	0.0719317861114923	0.0649561751087357	-0.2647322619884669	-0.1090788704961453	1.1736203353209176	0.29359951500471154	-2.1199979884890346e-05	-0.10295165245862549	3.997351069541392	9.808271154896326	-1.247206331166753	-0.0411225036468417	0.0598278053525233	-0.2432763088357517	0.004173189857084	0.3071468441356763	1.2493174372840221	0.39184175609145677	-0.4095003431536905	0.022681241719002865	3.18832135131721	9.829703582412108	-0.368105292752759
0.98	-2.091565910396891	-0.2679515773789181	-0.4225245333402813	0.3660755324559305	1.0810526310768456	0.136953266207289	2.1505750362702174	1.1495400313803377	-0.9273473403720301	0.5280271432466883	1.8708135232905834	10.447535801841742	-1.1033554116710422	0.0736047691613538	-0.4875722200258985	0.169972420449072	0.6764895645743562	0.0956690466776179	1.2085269944225716	0.704046391357503	-0.5057742875118624	0.31404367723368204	1.7165445477141885	10.356775774977278	-0.8261889309435325	0.732912975537608	0.0602355876147816	0.0976214694409216	-0.2588571050400483	-0.1703039685896323	1.1060641506442137	0.32486981060556835	-0.01101345593038096	-0.11051320139625298	3.4046381489941235	9.81211779772024	-1.2586548065559198	-0.0465484439620502	0.061590128736251	-0.3070467242814368	-0.0121750584345457	0.323118868709308	1.2610202312648897	0.4459055126995273	-0.414537707260573	0.0012990286644418332	2.8279987471575088	9.829439134449846	-0.288119825402205
0.99	-1.891140553281658	-0.1610053919530542	-0.2681469508749112	0.2536171269264737	1.2860129153808726	-0.0349834567879449	1.916830226120176	1.3112492927913	-0.7734309653698744	0.5015488618398005	1.46183508861214	10.255309907161932	-1.1230077455038177	0.1022325041220135	-0.4392037687627836	0.1605373915242982	0.6063409525631924	0.1519967197820048	1.2101643821630421	0.6453871765515291	-0.48665967004819594	0.30629168795649847	1.8750982760910497	10.311051147918038	-0.7946087348336391	0.6747038222697253	0.0550165063484818	0.1287327855337711	-0.2502558987244902	-0.2355515567371495	1.043865463184833	0.36699411548277006	-0.021629468738477365	-0.11902488997595621	2.8443656700371296	9.81052145661345	-1.2642894824418862	-0.0520483582200572	0.0548692267594918	-0.3659416418868204	-0.0313347407780386	0.3359829620319802	1.2665494696425246	0.4977747502859419	-0.42048953796748384	-0.020431140210959597	2.544422891910382	9.83685484949486	-0.19903620489987
1.0	-1.6386776982906133	-0.0366517655909516	-0.0418837776959119	0.1383531552867529	1.4418759903553369	-0.1867300550530414	1.6396225790193415	1.4604848785937825	-0.572404413859159	0.4644996968630162	1.122656319864154	9.987303035355632	-1.1665074455248956	0.1256120282039586	-0.3549929188709739	0.1505800091803039	0.5822925793001061	0.2081528911510605	1.2257805572544636	0.6364484371630243	-0.4652961120639703	0.31367515987715683	1.925969938300726	10.232477659041898	-0.7776737399614368	0.6102685241859999	0.0545056705592552	0.1562181963581237	-0.2388654343236494	-0.3059579278445124	0.9900378707710533	0.418414954559369	-0.03763318173872726	-0.12953505527001272	2.3661627290871046	9.805451225170023	-1.2684825398083444	-0.0549229263931602	0.0381151885868788	-0.4188773531253824	-0.0526645043809237	0.3452093738172732	1.2702429882676896	0.5453451189424258	-0.4284300925382085	-0.042110827896344294	2.329246094163344	9.85402441894522	-0.2694823318227145
0.0	-1.3514587320959544	0.0977730325956938	0.2606089217031944	0.0229114133545225	1.5489029179025255	-0.3159879918576813	1.3798250905577363	1.580972356794106	-0.33102559259902203	0.4186087797997889	0.8727699030460874	9.645043817252256	-1.232710969099307	0.1356112417477617	-0.2319482817808467	0.1406649198618186	0.6001607342423664	0.2630513201769593	1.2616523878022858	0.6702055831257371	-0.44301600304413064	0.33462565809371475	1.8824856425667638	10.118235618732518	-0.7841125507665548	0.5303757999443418	0.0580552269185475	0.1781360504659341	-0.2246874219639501	-0.3823800295774472	0.9484204715255768	0.47794495193908826	-0.06522717463455517	-0.14297713369182108	1.9843717726857557	9.797783312498133	-1.273262763110017	-0.0530322836568668	0.0094825147214537	-0.4649370614869647	-0.0755043733220124	0.3503655929354102	1.2744019794075416	0.587046361242334	-0.4389375106818101	-0.06335861395785564	2.1708710990229028	9.883023498215662	-0.339928458745559
0.01	-1.1257244185580475	0.2355688872584993	0.6157198826175148	-0.089980475227682	1.6085172709122586	-0.421236506503071	1.3045532342655044	1.6651920283126902	-0.0914785495606778	0.3657667630605019	0.783425101780835	9.26593411610923	-1.3008974092372243	0.1262519950734132	-0.1417768103305932	0.1314120959046783	0.6544600937853269	0.31560086023757	1.3146764999678273	0.7383705413207202	-0.43880740816480146	0.3671576833091917	1.7805104976375021	10.037237434585968	-0.8264308103137447	0.4396461068610811	0.0640305748875815	0.1927391802108787	-0.207783345988632	-0.4653591797549713	0.9382838046318246	0.5448683112833896	-0.10758470952169402	-0.1601344485109082	1.722037757016515	9.790822060416584	-1.2787920896650855	-0.0453850175595631	-0.0328608850179705	-0.503406871618094	-0.0991942974757771	0.3511310731326348	1.2800190803941331	0.6217322716115876	-0.4523459974142064	-0.08382336532041212	2.0587946594379045	9.925687855772297	-0.386292455192393
0.02	-0.9748546133486634	0.3592665609522416	0.9252557341290684	-0.1975886146995012	1.6232754197052082	-0.5017774661032847	1.391226851568192	1.7105101503256335	0.10322256057754882	0.3079697796341408	0.8133403074535052	8.945283374433256	-1.3383051928451013	0.1198311076664888	-0.0934055468679167	0.1234705955827762	0.7386813144755233	0.3647509610385345	1.3469019562486484	0.8330296128634246	-0.43729321068217636	0.4089676236989446	1.6168716399154868	9.994141369287057	-0.9056574184062598	0.3414397989522486	0.0739470372269307	0.1985323322093309	-0.1882681836840101	-0.5550976928515599	0.9707031781844974	0.6188646415245235	-0.16342352740902683	-0.1816111814420797	1.5685226026053902	9.784044347290394	-1.2822874850471475	-0.0329573851861574	-0.0895121962928096	-0.5338054064670976	-0.1230918228539054	0.3473082104437123	1.2858303997153007	0.6486314838709376	-0.4682523555087048	-0.10319633962576358	1.9823743245419623	9.982268735517842	-0.438667732271597
0.03	-0.9091533893153982	0.429842626833599	1.166180801569681	-0.2972702776006861	1.5967957519909377	-0.557747122293443	1.5399033187497806	1.7173258700513745	0.2289566796959606	0.24725945069893618	0.8966867299935998	8.702122436756417	-1.3475784722150816	0.1219213167706461	-0.093800951892376	0.1174896620160766	0.8456001838325098	0.4095360491547014	1.3563300353662222	0.9468702483104368	-0.4398193691122705	0.4575419650010959	1.4324349484910015	9.995804411900274	-0.9998605032869646	0.2401825900135805	0.0871487483449734	0.1943210540754302	-0.1663033791625572	-0.6514493276410568	1.0319901195830266	0.6998597805716917	-0.22417638830947026	-0.2078105509093946	1.4745669750303823	9.777077536993794	-1.2750335752698123	-0.0156182016499739	-0.1543693756948443	-0.5559053061378412	-0.146588369833385	0.33882918124248	1.2844393525739217	0.6673260624492839	-0.4816737175382102	-0.12122149824291538	1.9247552656038183	10.04562649124351	-0.462504075853961
0.04	-0.9268389992515418	0.4517689895283129	1.339085940910223	-0.3865708594757127	1.5336464893117965	-0.5900936979647403	1.690052338709204	1.688111120735804	0.2880053103956647	0.18566064395711449	1.0011499349477384	8.533434873889755	-1.319112020615481	0.1379792643165385	-0.1548944052476865	0.114088761772093	0.96760306880948	0.4491163843793355	1.3353228362799106	1.0728361809009703	-0.4453423871822097	0.5102694049869695	1.2446661103081957	10.052771523716743	-1.0808012169142067	0.1492029944388717	0.0966523417482856	0.179250463332916	-0.1420894365687382	-0.7539238615775269	1.0953239151950365	0.7878586964966855	-0.27831529357568313	-0.23892094493778304	1.3902542677583358	9.774431724355992	-1.250553042869475	0.0042085380795626	-0.2210006034011161	-0.569745108809903	-0.1691236583310636	0.3257583915033863	1.2699377510439351	0.6777395004387483	-0.4891150360636762	-0.1377034585458601	1.8737844706141746	10.108653408355458	-0.447513941780982
0.05	-0.9915841967895158	0.4407891165536577	1.4017905122491274	-0.4633157740551984	1.439194300223801	-0.600521456209429	1.7727241479786229	1.6268275137988468	0.2836651440044231	0.12511902331972455	1.0896816859453582	8.47794320896871	-1.2626474819791214	0.1654761466992026	-0.2722814948323765	0.1138282041728396	1.0970131376212542	0.4828131643233558	1.3022281794304658	1.2039531701120165	-0.4564842767040984	0.5645515020391498	1.0816269367929865	10.162384619758988	-1.126655901013409	0.0811229113137705	0.0915596360021161	0.1528325792109068	-0.1158584561536315	-0.8617054875402019	1.1332773768911113	0.8827895142033905	-0.31799111789917406	-0.2749104548276422	1.2837458518226232	9.783865164371987	-1.2090447811934373	0.0246379056651088	-0.2835104020317187	-0.5756303785713183	-0.1901978819609915	0.3082904369119084	1.2420847223063474	0.6801239302714924	-0.48930575918668245	-0.15251260787346713	1.8262623428211546	10.16569469073556	-0.416555430401024
0.06	-1.0105448467164808	0.3892240738800944	1.3546394298828364	-0.5256928254143884	1.319418460097371	-0.5914036043760753	1.7342849396527518	1.5384980477098091	0.24443955234881665	0.0674406767689691	1.1272584597909556	8.524424827377217	-1.1932052765602217	0.2048710884471281	-0.3708554063416644	0.1171818864459622	1.2264024494863546	0.5101359587161554	1.266193005550697	1.3334291353470629	-0.453063198151586	0.617906764882824	0.9495765256555116	10.252586395623739	-1.1221989376839203	0.0210312525703239	0.0660100705693209	0.1149612314382816	-0.0878668878106776	-0.9736841416972136	1.1243354031338526	0.9843766974588437	-0.3450525381814251	-0.3155299326898699	1.1421800272561415	9.808420490281302	-1.154179844184557	0.0445846293071649	-0.3365580597027668	-0.5741234168435089	-0.2093813070301153	0.2867436251894145	1.203075321600122	0.675040840311512	-0.4820510915267196	-0.16558703289473656	1.7822259776829756	10.212088883319197	-0.393217191759318
0.07	-0.9776810958299812	0.3155926864901976	1.2864405653848765	-0.57232101927302	1.180697673804611	-0.5656679582195654	1.646325726330356	1.4288381941233306	0.2081173853483643	0.014236232104008558	1.1522128489436592	8.58525040428792	-1.137289000190139	0.2289542541496621	-0.4355915058042535	0.1245134952507007	1.3488764238151982	0.5308009781322565	1.2391877502523705	1.454895493020095	-0.4479754172815768	0.668063632399385	0.8517366066479765	10.31106161480257	-1.0690122014482168	-0.0421170546585274	0.0216904409666519	0.0659139746218677	-0.0583887232343297	-1.0884983326455833	1.0700614040173584	1.0920542638640272	-0.36314627171336417	-0.36032436041934846	0.9798610192053542	9.846601695844202	-1.092729431780416	0.0640397406578498	-0.3763902336258471	-0.5660214517484895	-0.22632105881233	0.2615492621388386	1.1575095280089902	0.6633321355299868	-0.46835997491613773	-0.17693108280732694	1.7449923891960506	10.245033171794551	-0.387270544905024
0.08	-0.8854829174298904	0.2709320396967762	1.207654992256519	-0.6023024871024122	1.0295786740867572	-0.5266606430920362	1.5218129804665548	1.3039064249730936	0.19770137150780162	-0.033128152035897064	1.167118246616476	8.65204159718639	-1.0925856203084832	0.2353725771050383	-0.4550156650536358	0.1360571955102393	1.4583192825010718	0.5447391928200074	1.2067240128555257	1.5626731834771932	-0.4374095694190269	0.7130385569437728	0.7722177775972167	10.325681100612904	-0.9930976743476906	-0.1009528939725222	-0.0245997370546187	0.0063409190478278	-0.0277092931582254	-1.2045875724685735	0.998518715227399	1.2049229153466334	-0.3728834351249439	-0.40865198219299037	0.8286992491466926	9.885129562411967	-1.0368536781487685	0.0818087727286326	-0.405301367030853	-0.5523238116449715	-0.240744958529054	0.2332370477506156	1.1162559846661846	0.6460799086882433	-0.453448757483663	-0.1866105741411366	1.7277367236702266	10.2681127888453	-0.397222781668177
0.09	-0.7471750133915795	0.243520444226475	1.1102374905203938	-0.6152551352918253	0.8725371767163301	-0.4779941676094865	1.3602205676837813	1.16975998842658	0.20219430711842976	-0.07357070872832722	1.1628202205081284	8.735184052367751	-1.0653297342532946	0.2264729536895119	-0.4292768523660529	0.1519034960217884	1.5495916400867829	0.5520938849896734	1.1706818771187812	1.6520038077963008	-0.42271121097661185	0.7511963403660816	0.708643570670953	10.297038792819825	-0.926766134036966	-0.1535958352062504	-0.0511043543213682	-0.0627590900411472	0.0038802173254413	-1.3202521267423013	0.9407968977527154	1.321748628762994	-0.37715544118819483	-0.45971033315266907	0.7117820115563077	9.905749150599684	-0.9948371362317704	0.097262732128313	-0.4258671355014929	-0.5341892159095862	-0.2524623889343161	0.2024170648558685	1.0865191134016654	0.624554276556798	-0.4411471798683168	-0.1947448466626779	1.7396712410516264	10.284558181192153	-0.417585716911721
0.1	-0.6040027053407775	0.2219592744790803	1.031856921191209	-0.6113247151030059	0.7157425998146574	-0.423386919221798	1.2160649215385084	1.0321152357432486	0.21660449677650392	-0.10632301150338218	1.1782259184099668	8.801697626005165	-1.0444478900999112	0.2171170924210089	-0.3697990501670659	0.1719906415717942	1.618674311870153	0.5532078090513404	1.1290538359440498	1.719222553566575	-0.39904328261532274	0.7812909208310957	0.6567234902786706	10.235541994869534	-0.8895306442154641	-0.2018613305440678	-0.0391282810129336	-0.1400739933967832	0.0360874730212125	-1.4337175166605365	0.9129861916493739	1.4409958177990783	-0.3768400852574885	-0.5125680123453691	0.6335800426151368	9.891275987435401	-0.9680957359775731	0.1084482444478183	-0.437900018993251	-0.5128849147229771	-0.2613622891617528	0.1697589669455872	1.068048127368829	0.6001493887397539	-0.432515836841002	-0.20149607897971422	1.7796371160380746	10.294096617723365	-0.440187305555609
0.11	-0.4921572636671421	0.2237466253891472	0.9857238410489224	-0.5911761420854622	0.5648380794940743	-0.3665014732522471	1.1242476663821017	0.8960215493578669	0.2391044009236425	-0.13094651194787835	1.2547105225178934	8.840821853989919	-1.0292844654889286	0.2103403146374997	-0.3055844567322598	0.1961015796555667	1.6627554295927471	0.5486007150505968	1.0940984503484967	1.7618666784798434	-0.3748428691945629	0.8024859080996368	0.6209882187524519	10.169991074732659	-0.8855786423059625	-0.227836064371086	0.0175591047375325	-0.224024316291696	0.0686228975527491	-1.5432010336033335	0.9145857674902672	1.5608861029789758	-0.3652852006465053	-0.5662008174474268	0.5859401052676206	9.835042322793806	-0.9544910325704592	0.1129807881397096	-0.4403672753458756	-0.4897299371668524	-0.2674085012537839	0.1359690803442085	1.0572327685716336	0.5743085483517497	-0.4272925065922084	-0.2070564526921426	1.8408793872315912	10.295331323917058	-0.455536873174643
0.12	-0.4136798049482296	0.2455694354610751	0.9451410828934004	-0.5559649803778268	0.4247467347975072	-0.3107890731222276	1.0605314682872855	0.7655695240145304	0.25901023780208193	-0.14733577290084907	1.3852843341072663	8.877902846329143	-1.0163041693497044	0.2199505201514434	-0.2469644179959886	0.2238663113243931	1.6802609158396395	0.5389385282149881	1.0687580735173796	1.778720778491889	-0.3477726890647499	0.8143552517930068	0.6008576986566377	10.110577911315945	-0.9054806064987898	-0.2181519811760196	0.107649823931092	-0.3128174396753756	0.1012028164577659	-1.6469774725314767	0.9375894091919095	1.6794735948058883	-0.33866092124790587	-0.6195306985830288	0.558263858444452	9.746952567582383	-0.949716908825168	0.1098265741539026	-0.4325659349096591	-0.4660351242658191	-0.2706328007345543	0.1017662250414109	1.0493509285949494	0.5484407118750991	-0.42415208986030817	-0.21163389998632084	1.9133352172329734	10.287088072640897	-0.457982584166455
0.13	-0.3683425839965473	0.2615956783256916	0.9141918781320272	-0.5072909645694051	0.299513900949682	-0.2593472469521574	1.019732978846176	0.6436720392385525	0.2691483241537238	-0.15570810352396017	1.5842430876017137	8.907272910335472	-1.0076141137686512	0.2390368715062024	-0.1994984455445163	0.2547692724095085	1.670831107893128	0.5249959420781001	1.0546205279530336	1.7698035801935534	-0.32269189593565506	0.8168654407935788	0.5958969344144369	10.062926212566769	-0.9299013265957368	-0.1845865865974011	0.2033076614097434	-0.4045082729199045	0.1335519051568282	-1.7434413582759225	0.9695992421325884	1.7947286212624616	-0.3037267505944648	-0.6714659086796663	0.5402483866616813	9.653358295095284	-0.9476433852744452	0.0997723358017546	-0.4131962769095155	-0.4430428984907074	-0.2711260331425333	0.0678571239179137	1.0386114133291786	0.5238329170804985	-0.4203557754607354	-0.21543726923844234	1.9827150594462795	10.267508199210864	-0.446499820234757
0.14	-0.3483850944201785	0.2796662826157871	0.899688221647696	-0.4471361977926154	0.1921932522670379	-0.2147968100769544	1.0045020158356497	0.5319837358535064	0.2769898032811015	-0.1565799185341773	1.888219409986364	8.921504435412793	-1.001368276858264	0.2618030284162942	-0.1642754448137398	0.2881613032235708	1.6352487035094876	0.5076145482024809	1.047981714227297	1.7363029080640784	-0.3012802310852365	0.8103415183118464	0.6035707878850256	10.027833759122673	-0.9428904732840948	-0.1396497951103128	0.2778957452301503	-0.4970641150369002	0.1654050491206235	-1.8311631240994983	0.992859786224257	1.904623309684581	-0.26821484105475246	-0.7209407300052583	0.5212893180377391	9.57964279259335	-0.9439861838220582	0.0847936761746711	-0.3837847477733177	-0.4218698304206695	-0.2690278440932025	0.0349123074205105	1.0225412536370242	0.5015665498476002	-0.4143257518069016	-0.21866178903112046	2.0386950723642174	10.23775108931166	-0.422543723463442
0.15	-0.3367832482279667	0.2985140035002108	0.894297080160791	-0.3777912037308941	0.1047824954894475	-0.1791835136294802	1.0011497561088554	0.4310595046325277	0.28534261181101167	-0.15073074062364225	2.3225326094185577	8.927053944129726	-1.0004666066938694	0.2754539728313625	-0.1368510733614399	0.32327574004317	1.575325123108568	0.4876588715084001	1.046678813456308	1.6804664895672068	-0.28728790240798224	0.7954199115533794	0.6228501549744521	10.000832695225421	-0.940091990826351	-0.0892037061856404	0.3163413828909729	-0.5884314622637762	0.1965087531715169	-1.908936993725648	0.9958926262115204	2.0072139203057615	-0.23765143804033947	-0.7669532342726358	0.49615669567487597	9.540507543659384	-0.9363401299733688	0.0690766452201017	-0.3492097186353362	-0.4034549938391967	-0.2645155337457629	0.0035434256568845	1.0017244379083399	0.48244891492465597	-0.4054910677962011	-0.22147570064269173	2.076332658069672	10.202501973983052	-0.388892573318368
0.16	-0.328927479389767	0.3111193502552665	0.8931312971675053	-0.301772312422202	0.0382117695252897	-0.1539083947532542	1.0013351340990064	0.34090242276994814	0.2917743893443349	-0.13915631255005548	2.9373071800511648	8.928355727700069	-1.0039395182237092	0.2800676506611458	-0.1172988260643328	0.3592481788368908	1.4937537807430623	0.4659727923321698	1.0488524490099538	1.60545640073957	-0.2803902312089654	0.7729915839707077	0.6533048474731479	9.981863274317897	-0.9270777409762264	-0.0430811411924765	0.3163079611818692	-0.6766025799307511	0.2266222567360488	-1.975818699314769	0.9804997954344815	2.10071612336817	-0.21795030699561124	-0.8085996741698237	0.4667454990836188	9.538947407888294	-0.9237431130777674	0.0572342386154138	-0.315363526361904	-0.3885168509069315	-0.257792591314356	-0.0257171511411131	0.9777685057251059	0.46697294936433337	-0.3939574669414192	-0.2240088644541335	2.09384399472409	10.16757412749022	-0.347379669179899
0.17	-0.322337208356342	0.3143014098572994	0.8962273246065032	-0.2217339376578219	-0.0076148150277966	-0.1396895276293951	1.0029506814896616	0.26217758990133755	0.2960638420358202	-0.12301276010500455	3.8254630453620813	8.925134730676115	-1.010300595800067	0.2722564802047557	-0.1040893595732428	0.3951394938716094	1.3939396026590385	0.4433388073441324	1.0515062908341637	1.5151739614894613	-0.28071115838951805	0.7441393012915934	0.6939838708688616	9.96915235687021	-0.9146065142482058	-0.0091005285296117	0.2869111303071091	-0.759679776114136	0.255518519898365	-2.0311516177882374	0.958595791884606	2.18357046387142	-0.21226530415690284	-0.8451042913346694	0.4390038277881071	9.566912224725039	-0.9065319412414532	0.051888238830727	-0.2863629551309221	-0.377520989571488	-0.2490774737068947	-0.0524336317566821	0.952100988283946	0.45531414563402234	-0.38033555251388274	-0.22634403167835496	2.091085896218205	10.137111890058232	-0.300155675633301
0.18	-0.3175235198767118	0.3119801562191885	0.9001837054679547	-0.1403791868886774	-0.0337267783203289	-0.1365564312942044	1.0042327952917407	0.19872460998880734	0.2982134472701438	-0.1035541321677369	5.053389186917018	8.920929279276807	-1.0184365972734777	0.2592937811818959	-0.0985824835179384	0.4299617143967697	1.279814434055747	0.4204424118468053	1.0555400862507067	1.414059363373405	-0.28590843320317344	0.7100728534331072	0.7464609432892488	9.964158429104994	-0.9122661966846912	0.0150549164517947	0.2431947934122186	-0.8359354664688486	0.282985240163793	-2.0745804040850664	0.9442457157253794	2.2544960863272325	-0.21800549560689264	-0.875843543463374	0.4188278353872136	9.610214260094205	-0.8852268514320778	0.053648014365398	-0.2641904148020669	-0.3706604685943157	-0.2385931825178797	-0.0762802972035631	0.9253654754825188	0.4473640279057223	-0.36525641728958225	-0.2285113161052528	2.068484316484943	10.11315070596852	-0.250325771229609
0.19	-0.3141264473087597	0.3042633819298327	0.9036654525305708	-0.0603719731440011	-0.0419488872981657	-0.143876924120011	1.003923742412482	0.16157058389784199	0.29793412905054795	-0.0820659281873926	6.213530447146518	8.91706491520218	-1.02631463277064	0.2456793604609713	-0.098628377649042	0.4627063512221709	1.155647767708467	0.3978435844119096	1.059909255773025	1.306865887583196	-0.29308788331957025	0.6720659011141826	0.8110313887931752	9.964667400367539	-0.921374853076925	0.0321978742654276	0.1972271517942663	-0.903866283918495	0.308826041611948	-2.1060517203403504	0.9427973655004643	2.3125314337173632	-0.230649942339077	-0.9003639875489657	0.4076906163324795	9.656882009954927	-0.860551437682553	0.0615902205032399	-0.2483071751977211	-0.367849845484852	-0.2265581595326097	-0.0970506237045615	0.897774239669316	0.44278768279557784	-0.3490894641256781	-0.23048620957400776	2.0275501658066495	10.09524072832308	-0.200273933925139
0.2	-0.312330537548431	0.296559879882792	0.9049161535108596	0.0157465822034372	-0.0347239971070567	-0.1604147868063951	1.0021833025581086	0.1648836397351832	0.2963818319484069	-0.05979740057000487	6.078124574200922	8.9154930564744	-1.0335500306880694	0.2370652353649834	-0.1025052479868195	0.4923747112578193	1.0258615715863533	0.375956938036416	1.0653323038464588	1.1984024531022794	-0.2996633477699685	0.6313977402935295	0.8889603831239291	9.969061434413984	-0.936138177851284	0.042014546692953	0.154470786377334	-0.962239653482382	0.3328619467038827	-2.125802184197112	0.9497268733739024	2.357061126198174	-0.2465509482603323	-0.9183932969918706	0.4029284021606033	9.7008950259904	-0.834447197019787	0.0729737194703188	-0.2367090610074976	-0.3687332124763392	-0.2131789557745038	-0.1146616418173337	0.8704357919516885	0.44108586609919337	-0.33272751285232194	-0.23219127002272558	1.9733930711711833	10.081566854654968	-0.151920906576462
0.21	-0.3118396943021965	0.2911490088201452	0.9042519875564574	0.0856351117208425	-0.0149063121596463	-0.1844152622205598	0.9998416861079777	0.20387388121463676	0.29452043402480205	-0.0378954875531212	4.904216666456419	8.915960935391178	-1.039094419548029	0.2337841449967794	-0.1068343675919484	0.5180096418976989	0.8948569627279441	0.3550415939448323	1.0704138551450564	1.0932325947722885	-0.30404821404773263	0.5893027328568251	0.9791272783702675	9.973864652853504	-0.9492583917587384	0.0444133804419095	0.1168656550471438	-1.010131421000559	0.3549331967862816	-2.1343341695255336	0.9574558078659622	2.3878285970893693	-0.2626597854232284	-0.9298441312466036	0.4009734237344539	9.73960561172737	-0.8093568366577935	0.0847411099431227	-0.2265478935219778	-0.3727057944376181	-0.1986450293140942	-0.1291533311945525	0.8447268746869298	0.44164469864046046	-0.31705454007888284	-0.23350138498208828	1.9126842850990846	10.069485248200108	-0.107033044433716
0.22	-0.3134164683150968	0.2901082975874165	0.9018144115803308	0.1472204526911225	0.0144642017762101	-0.213714232028844	0.9978286124751863	0.2599170017434037	0.29283541361755017	-0.017343192520503797	3.839027865750262	8.918417078420816	-1.0417375845673695	0.237178704956787	-0.1102035523121245	0.5387280166961642	0.7668591587608297	0.3352012643999493	1.0740650614033804	0.995319412552611	-0.3049208106409023	0.5469294799523144	1.0791159580107226	9.977570318093045	-0.9552803050806542	0.0395182247238985	0.085627431632791	-1.0469533021739794	0.374901431292898	-2.132380573341179	0.9599240638760675	2.4049343462309567	-0.2767115495746549	-0.9348108147407533	0.39914772117603653	9.771261126373249	-0.7875013303172224	0.0945681513756452	-0.2159564864810821	-0.3789479207299405	-0.1831258952430935	-0.140683057561605	0.8220332624409159	0.44376609020858226	-0.3029632218075531	-0.234252291178213	1.8524021564030222	10.057281190725359	-0.0668840659525008
0.23	-0.3168298089305477	0.2942081142037171	0.8986905932478793	0.1987561656399529	0.0503944978214183	-0.2458659104569029	0.9972884861876727	0.3201463176664244	0.2920229661736829	0.0010949176681561053	3.1151021615897356	8.921792134159993	-1.0407432761786146	0.2448224611039865	-0.1104123507422887	0.5537531228850934	0.6457856293589943	0.3163944325840477	1.0748374256455937	0.9076271465540061	-0.3021110552723056	0.5053110616093784	1.184227939552531	9.97785877897318	-0.952983228114364	0.0267585804599856	0.0624748120103085	-1.0724691174438177	0.3926521700260889	-2.120860100429041	0.9554036617216991	2.40881989781071	-0.28791661188135664	-0.9335590159489233	0.39662727071875786	9.794035957928122	-0.771003288010858	0.1009865514142923	-0.2046842292070065	-0.3864695180404796	-0.1667706969664771	-0.1495152702289156	0.8040771028801729	0.4466832991871878	-0.29156698860119074	-0.23425182841195738	1.8001055878814378	10.044826756316787	-0.0322048855992388
0.24	-0.3213061201734022	0.301418468262394	0.8960939324268438	0.238870117699115	0.0901659937011479	-0.2782831206394108	0.9985364548191205	0.3776643149445197	0.29206876017194516	0.0169176635869507	2.6439788333345957	8.924786389454264	-1.0371432777936471	0.2543113331913889	-0.1069294280159658	0.562445957295442	0.5351407608079013	0.2984539254793104	1.0732074987801536	0.8317426491349685	-0.2965871242060747	0.46534688119421785	1.2903119731762152	9.97425835403872	-0.9470349842027026	0.0065075018807895	0.0489491033012558	-1.086799013089457	0.4080974717873539	-2.100825000030781	0.9483214769256988	2.4002377636571297	-0.2971927930068858	-0.9265088471109614	0.3950948073914085	9.806886978895388	-0.761542729074292	0.1034471088136225	-0.1933224402754485	-0.3941627239612935	-0.149710105704079	-0.1560068848257235	0.7924785160759075	0.44957259349691225	-0.283806020178706	-0.23329323816369865	1.762737603535324	10.032801626497266	-0.0027188328933751
0.25	-0.3266339713972134	0.3082580595476919	0.8942515548434529	0.2666004904070824	0.1315448606358984	-0.3083836964156432	1.0006990685949284	0.42834609378397553	0.2919585476646438	0.029920551542445845	2.3361928195838835	8.927053439957566	-1.03137188718454	0.2626484870919494	-0.101559492185292	0.5643342999145871	0.437938726847987	0.2811146239206899	1.0691241873137207	0.7676515891440555	-0.2900942974259609	0.427795883561088	1.3927206071517577	9.968536691238823	-0.944501263928865	-0.0201607739988582	0.0461248259123932	-1.0904111528858706	0.4211785720438149	-2.0734035050903272	0.9458417383140295	2.3802079671338836	-0.3061790706717767	-0.9142120286441276	0.39737777176376754	9.809472335938144	-0.7594362648474982	0.1021370345690266	-0.1825257060329534	-0.4008598225708971	-0.1320603006881351	-0.1605889666537374	0.7877125411969154	0.45157207240962866	-0.2799416454371417	-0.23116969663758988	1.7443783380881182	10.021863369649651	0.0228611528318265
0.26	-0.3332323671026468	0.3106664587251473	0.8930459375836732	0.2814198702503808	0.1729636085094291	-0.3337363006858198	1.0025410244455628	0.4695673238586775	0.29016000973539124	0.04021572602466337	2.1350314928372036	8.928584838052707	-1.0235587511934112	0.2657905514989949	-0.0973620117422682	0.5591383344080775	0.3566547094536108	0.2640475743883748	1.0619776342942713	0.7138342807125915	-0.2850434038122282	0.3932802060833544	1.4877089304735303	9.963640858949331	-0.9497177214899222	-0.0523566375416726	0.0541350969969111	-1.084100707250489	0.431868239794275	-2.039739461810653	0.9526991008359064	2.349962040559725	-0.31597975401156125	-0.8973239764222889	0.40541042127173593	9.802122472896071	-0.7638445503290497	0.0974869421765039	-0.172984273692045	-0.4053934728498767	-0.1139286500517021	-0.1637454950823644	0.7892311194492254	0.4518143338713985	-0.27978062728153025	-0.22768920599464773	1.7468040747770233	10.01263887343117	0.0464088076430687
0.27	-0.3400505570411582	0.307164885270888	0.892749201676174	0.2832473147529055	0.2136637396086254	-0.3521989796312501	1.003486813655728	0.4999253506190376	0.28662117663530123	0.04823735824342693	2.007273310731593	8.929017104267098	-1.0150302253424428	0.261780890822248	-0.0955946340095432	0.5467915422993551	0.2932032046900475	0.2468983871065157	1.05259390422415	0.6677633739030767	-0.2829479895099127	0.36229771136530614	1.5762977506114761	9.960904609847296	-0.963152223547218	-0.0886679025864946	0.0716092019890252	-1.0689563710806145	0.4401725474500739	-2.0009317834156297	0.9698721980150493	2.3108759371038023	-0.32673697471489577	-0.8765718690153901	0.4196989472444723	9.78630571448991	-0.7732439465079146	0.0901554435978036	-0.1648056316229618	-0.4066561453870682	-0.095420612014314	-0.1659901197466165	0.7957355723078458	0.44947417459933187	-0.28263137817769096	-0.22268895904933286	1.7703699506588484	10.00513775984512	0.0707185028230645
0.28	-0.3463641061389043	0.297479184939074	0.8934303525356411	0.2724484638344789	0.2537909572859195	-0.3620440791777929	1.0033343183233483	0.519339899019483	0.2815151437786036	0.05473178064753518	1.9319415285011798	8.928251577860927	-1.0080883458262533	0.250808407095714	-0.0974267931064851	0.5274556284826044	0.2489409386464055	0.2293275460758116	1.04337862258895	0.6267153694790691	-0.2849022439456748	0.33524137106827384	1.6648365005891188	9.961739438011058	-0.982101373270138	-0.1265811412472037	0.0960787825611901	-1.0463151020200256	0.4461317249349239	-1.9579764057992928	0.9948753817222417	2.264394050154545	-0.3375345773187172	-0.8527199276281315	0.43935611898218035	9.764261944013302	-0.7858393998794109	0.0811402936133701	-0.1571287477278617	-0.4036557977257013	-0.0766473133428771	-0.1678419078404175	0.8054916219384423	0.44382848005481207	-0.28727595133130085	-0.21604833963633197	1.8148714157301609	9.99838900940715	0.0983452032498644
0.29	-0.3524602890622099	0.2829780272941254	0.8940693454513209	0.249823897659761	0.2944365557872846	-0.3620637244179661	1.0018307310982453	0.5293344932698061	0.2748623612277455	0.06073224300969319	1.8926231784173642	8.927380593209742	-1.0043522309426225	0.234474189282144	-0.1038136830747858	0.5015283506863718	0.2246909493957034	0.2110501329420704	1.0365707067212027	0.5886925070844714	-0.29123057491175475	0.31242314434138185	1.7608015971782451	9.967316754872387	-1.0009558317695846	-0.1629499142478737	0.1258833094044288	-1.0177062728407686	0.4498197761833384	-1.9117133556065	1.0219157789629933	2.2119475226210366	-0.34600747887100985	-0.8265332840879767	0.4619982022684151	9.737072523545187	-0.7997727389029909	0.0713038771137627	-0.1493966338421569	-0.3955650890214718	-0.0577332386455284	-0.1698011239387546	0.816725186943083	0.43432394383447337	-0.29262183187712837	-0.20769981720191824	1.8804516733121854	9.991711664523269	0.131131595873411
0.3	-0.3582373561657282	0.2659693804667296	0.8944360865302597	0.2165860443999987	0.3376210965090696	-0.3516508819278329	0.9995447101485921	0.5334377772500251	0.26738937027708704	0.06751875299374514	1.873779384919903	8.926721324756496	-1.0049091321877128	0.2149048037689499	-0.1136282794064794	0.4696433269131841	0.2207836903465312	0.1918724841696758	1.033894493900664	0.5532859501365992	-0.3012108692750808	0.29409983380979704	1.868644041377535	9.976694075016695	-1.0138574162359002	-0.1945203254366843	0.159306025605268	-0.9847869509778704	0.4513425759243359	-1.8627813592049376	1.0445685364104527	2.1548711914775094	-0.3496905720224388	-0.7987419114194907	0.48474755268050784	9.705752892222392	-0.8140280036270741	0.0614768217054423	-0.1412073703714161	-0.3817618378564417	-0.0388234778269672	-0.1723260778187735	0.8284687753580654	0.4206490703312098	-0.2979195174310159	-0.19763713116739412	1.969501025417095	9.984635652763224	0.170606567305512
0.31	-0.3630302657154663	0.2505679434548224	0.8943056023406348	0.1743250325645781	0.3862191926813916	-0.3308520563149687	0.9971748986464044	0.5376035388108512	0.2606144266933303	0.07656405631033365	1.8548518130146598	8.92659968076127	-1.0096321472412824	0.1968141651005915	-0.1239061250623953	0.4326611766841421	0.237110590198626	0.1717234576813578	1.0360722060528713	0.5224041268137994	-0.3122413690676954	0.28049840818804195	1.983277223271551	9.987020766468822	-1.0191869008182015	-0.2186571910527078	0.1927164024093878	-0.9492705234756712	0.4508342368719015	-1.8115821262463745	1.060043639552678	2.0943246730177676	-0.3483758964871739	-0.7700061376167148	0.5061505759874534	9.673608256616758	-0.8283056440996752	0.0526363667964697	-0.1325096653516216	-0.3618589351519151	-0.0200900252873871	-0.1758120228131476	0.8404877384998005	0.4028093412906117	-0.3027263142182757	-0.1859203277508166	2.086564665573186	9.977091724183323	0.216393896943974
0.32	-0.3677058298573634	0.2388611107559971	0.8931672157496213	0.1249639816224718	0.4438270663097727	-0.3003888740498073	0.994992403404474	0.5503016783047203	0.25477416554941834	0.08946739129414572	1.8080853514197601	8.927607132363356	-1.017121485816057	0.1836419410120383	-0.1324266575324728	0.391651700026526	0.2731853621830756	0.1506782709531623	1.0420159783000236	0.5007247123741754	-0.3219687341121639	0.271838444387588	2.0810156809703426	9.996004617837054	-1.0181282327644052	-0.2333833564491251	0.2216248325727344	-0.9128513404689388	0.4484516385202837	-1.7582560437769073	1.0677876454765352	2.031223955492227	-0.34329558554693196	-0.7408852485751874	0.5256868119290066	9.645101930034503	-0.8426845111777254	0.0455344815194007	-0.124089991732891	-0.3357225059852786	-0.0017366964715446	-0.1805729910142554	0.8529882182271638	0.38120758416314865	-0.30708000713040523	-0.17267739782369285	2.237595089037114	9.969871340104328	0.267211320583093
0.33	-0.373061685801622	0.2319568444926109	0.890631899023528	0.0707043490474205	0.5145773882438007	-0.2616471305928158	0.9930781332193218	0.5815911058583038	0.24984235257150564	0.10787820223280181	1.7075194637884832	8.930179523382312	-1.0253825384875108	0.1771413027092548	-0.1369112187968383	0.3478671922276813	0.3282084739128953	0.1289732706555788	1.0495394576637218	0.4953448196157899	-0.3283841515250315	0.2683496455987185	2.1188057613639493	10.001191488317131	-1.0136806270319991	-0.2373873708921595	0.2415889374564203	-0.8771284176570777	0.4443671319689032	-1.702670533439867	1.0687686336061704	1.9661900606198475	-0.3364930201559127	-0.7118106063760138	0.5435734088032353	9.624883970172599	-0.8573945412232514	0.0403697783268315	-0.1174292847661881	-0.3034777370213655	0.0159976828596103	-0.1868273179852972	0.8663398612797899	0.3567339477398599	-0.31148468255420264	-0.15810245738235082	2.4285321505525697	9.964467237256336	0.321213445779363
0.34	-0.3795244192514916	0.230403041590359	0.8872908420439116	0.0139621162386982	0.6029086414683708	-0.2166332672751138	0.9921740697867811	0.640799300200453	0.24605648812759298	0.13341249681065173	1.548338254234067	8.933748544919748	-1.033037777360413	0.177839383310002	-0.134779378806628	0.3027074085333118	0.4011305406260017	0.1070104819347485	1.0568629885947016	0.5137983349990235	-0.3299925909523463	0.2702828103646873	2.0569607112423016	9.999871538617253	-1.01104045557113	-0.2304993323789237	0.2486471714855521	-0.8435314839849528	0.4387595718939496	-1.644421779024447	1.0663761817090502	1.8995205483838142	-0.33096420548816724	-0.6830645637051501	0.5613922853408269	9.61742172603291	-0.8733397777246213	0.037275845711732	-0.1129090283364034	-0.2655024173420197	0.032838060280444	-0.1946874459442842	0.8813967918647575	0.3308671537426262	-0.3163243201164309	-0.14245060100195328	2.6638993381324743	9.961337030774018	0.376203493546349
0.35	-0.3874760218347192	0.2347383844392673	0.8834478600967157	-0.0427041900274155	0.7132987372326882	-0.1678996465902231	0.9928342752622329	0.7340361215286119	0.24357007423375462	0.1675649668716832	1.3525686899367846	8.938040774299362	-1.0387807391912598	0.1858634726061644	-0.1244106802307805	0.2576771065900832	0.4907109508328771	0.0853513370104109	1.062585842141447	0.5607847887179253	-0.32577598227195864	0.27791313147779034	1.8948193023757776	9.990301607961962	-1.0164181428633026	-0.2128065839926952	0.2414404618034024	-0.8132527576181943	0.4318039675281385	-1.582849952485679	1.06615476359118	1.8311877801663474	-0.3292614216841984	-0.6547662475252449	0.5822203354231259	9.624745405429975	-0.8912525461418878	0.0360972581514872	-0.1110150448683508	-0.2224088479394829	0.0484740587553619	-0.2041544090292177	0.8988650917894045	0.3057686261539196	-0.3220567776195838	-0.12602973273777957	2.9396903897423687	9.961032759385677	0.430118837003108
0.36	-0.3972641427684618	0.2428318524433292	0.8795673021788573	-0.0966723758895178	0.8499747468609353	-0.1184413533277156	0.9952008574920004	0.8636150605099103	0.24171167061790821	0.21162033921456733	1.1523662601534495	8.942561952707045	-1.0426451365471578	0.1987257815127517	-0.1062460196325155	0.2143374825890429	0.5955687294043677	0.0646995692343982	1.0667188166011923	0.6362615045294332	-0.31672179155564056	0.29153526040926964	1.6765414990651006	9.972890049473172	-1.0311428350489211	-0.1831412803302322	0.2233927214595159	-0.7871877632228552	0.4236601802603101	-1.517067482901482	1.0708410632931538	1.760865205114531	-0.33029713130654575	-0.6268650219546757	0.6081334676742072	9.643642226244143	-0.9115657061221852	0.0358827349659422	-0.1122824972916827	-0.1750153296178435	0.0625630477629321	-0.2151172058521279	0.9191555724928893	0.2842884324066952	-0.3293218228159753	-0.10918982923567977	3.2331796433348035	9.964132153043112	0.481013077452173
0.37	-0.4083584608932973	0.2528667791158258	0.8761631340272851	-0.1453407749112526	1.0166122819105452	-0.0715685117500095	0.9991797025520829	1.0294399081331949	0.2402238174166045	0.2665676650830944	0.9706051753559988	8.946739036563923	-1.0455871464064224	0.2127780592886578	-0.0817186221917854	0.1742531598847322	0.7142234400749224	0.0458738504765734	1.0701424748405683	0.7366028076513268	-0.30484256976984997	0.3114501501454094	1.4528080313089489	9.949101682255575	-1.0548687088838165	-0.1409151498441021	0.200165578583063	-0.7658882586720122	0.4144612181106016	-1.445999352317899	1.0828995019332532	1.6879801696089778	-0.3318727600482852	-0.5991421309597699	0.6415356776283148	9.668584316200983	-0.9346287302700514	0.035678677328891	-0.1160772719401999	-0.1243089146121394	0.074735349003481	-0.2273570614367305	0.9424848882200854	0.26968372592328504	-0.3383424416271201	-0.09231020901512964	3.4947785039434938	9.970045829382629	0.527775234522703
0.38	-0.4198500543302458	0.26329206119694	0.873594961658699	-0.1862158167005033	1.2160391682810443	-0.0307592273294811	1.0043729061687732	1.230598927046906	0.23901232284179774	0.3330213747503533	0.8161659205887558	8.950135852985822	-1.048726554618115	0.2246442083353545	-0.0531725617453054	0.1389366699291756	0.8451247775477078	0.029771317391169	1.0738341250036518	0.856986358826835	-0.292418302676022	0.33794425495601743	1.2530352600637296	9.92131369272564	-1.0857566671820202	-0.0872304254377236	0.178535059000603	-0.7495299216454376	0.4043017796187105	-1.3684338890195051	1.1037895880758268	1.611789794316157	-0.3314840112063803	-0.5712206770154108	0.6848222962871767	9.692863023748595	-0.960816278687066	0.0347831168594573	-0.1205075553186652	-0.0714014824996257	0.084601468567494	-0.2405563805367659	0.9689684502074366	0.26480738736649767	-0.3488469057154246	-0.07578546482296587	3.659144330691835	9.976941319505173	0.570530933312794
0.39	-0.430906743089322	0.2725168227828442	0.8718347436540639	-0.2170006480301289	1.449958540314536	0.0005008078639284	1.0099712175016922	1.4661068517284381	0.23781494111586202	0.41115290004944516	0.6888796790704622	8.952694800432388	-1.0528514666857098	0.2312742949372267	-0.0242430807374487	0.1097925714329582	0.9866703513741858	0.0173236479352673	1.078226199535424	0.9929113252453643	-0.2819400841619773	0.3712621902474704	1.0859239613053835	9.893145151135373	-1.119101417190135	-0.024860595818111	0.1644640824631058	-0.7378968671396586	0.3932277746844433	-1.2830820817501714	1.1313949202651705	1.5314762478818127	-0.32649931018171335	-0.542583724735129	0.7387609973252962	9.710271323072066	-0.989449932276992	0.0322404037692625	-0.1239442773093621	-0.0174814599247675	0.0917611849581004	-0.2543120043239561	0.9977037616426476	0.27092491957973125	-0.3603846019390305	-0.06001075976354107	3.6825839542199463	9.983150781031286	0.61020324950577
0.4	-0.4410919182420298	0.2780612391291597	0.8710767840637743	-0.2356821107223042	1.7187062753712548	0.0188853016375229	1.0152117497248367	1.7348930724782412	0.23601536831696804	0.5006364887621578	0.5851725191770107	8.954117957311492	-1.0594221679607487	0.2303316713807118	0.000894022671161	0.0880634741155464	1.1372119766415254	0.0094477881187796	1.084171945811282	1.1406557394720644	-0.27606549130295865	0.41157441295861713	0.9504812962349839	9.868839247007525	-1.1485489772127702	0.0406204019628799	0.1605898056507697	-0.7303843447965195	0.3812275905258346	-1.1886430725798012	1.1604326157908	1.446260046082282	-0.3157795898663735	-0.5125999422834954	0.8023678860065664	9.71760937005203	-1.0195625262467805	0.0276117308461333	-0.1244362532822877	0.0362363636909751	0.0958142689324329	-0.2681522090309012	1.0274991648356557	0.28705235653579525	-0.37212901622764494	-0.04536719213583107	3.5794834685759747	9.986655787756803	0.64861241388663
0.41	-0.4506641700859915	0.2803696011805718	0.8710411869643347	-0.2406130442901297	2.0210567705705214	0.0213937463952722	1.0200088513604604	2.0354416718089303	0.23358220601963833	0.600612490891888	0.5011240879498954	8.954702115012728	-1.069833249150503	0.2221698392696318	0.0190088226642653	0.0747802596532589	1.2950515237182465	0.0069937684272257	1.092823843905365	1.297227601123093	-0.2762181957388686	0.45894185059957704	0.8424303051825581	9.85177196514085	-1.1715989004717244	0.0999319216159368	0.164405566333564	-0.726020127437789	0.3682258698466444	-1.0838732124681232	1.18729085012303	1.3555355610883362	-0.3024204708407412	-0.4805558233530893	0.8758832185632773	9.71700171613247	-1.050349101532473	0.0216794394315371	-0.1198787061999848	0.0885604693712328	0.0963725634811878	-0.2815567343594201	1.057390248387189	0.31049125976479547	-0.3828494561003069	-0.03220790050233316	3.4055394963071985	9.985298911551324	0.688160629482068
0.42	-0.4601357870063136	0.2803681863973496	0.8708881959816244	-0.2305866197562673	2.3540894341482	0.0055098399225605	1.024098389964454	2.365362046604026	0.23037353179088682	0.7096708847714978	0.4329562958172776	8.955336459741103	-1.0839089838532154	0.2092243713764961	0.0283566636317087	0.070718717666844	1.4584280117916832	0.0106922719532217	1.1042814963712477	1.4601807173383048	-0.2821093162816702	0.5132796671372496	0.7562635797466158	9.843738105149578	-1.186346018221619	0.1443978445699144	0.1709498838121103	-0.7235041853238966	0.3540805186507094	-0.9676558901626036	1.2072661161658191	1.259042986412907	-0.2903327632798648	-0.4456931856119302	0.9588760107432047	9.712855128892251	-1.080932381506066	0.015332095108202	-0.1094783714593256	0.138369359059489	0.093073106673363	-0.2939790067775428	1.0865704764745676	0.3379827497643564	-0.39169288595239654	-0.020845513681563604	3.2148696264295475	9.978211315079378	0.730915433669004
0.43	-0.4710283292910813	0.2787415930863205	0.8694941096839729	-0.2048992628651086	2.713125960052127	-0.0306552910008675	1.0274164537743067	2.721024794061566	0.22573579115973738	0.8258571353953835	0.37758437777434684	8.957243445250699	-1.1005950499788837	0.1946993367084251	0.0284977679631031	0.0763646339848273	1.6254981373573043	0.0211047091700231	1.118047145039779	1.6274277743189878	-0.2924659817691185	0.5743224935040516	0.6870026201363291	9.845151253845495	-1.1915903209037526	0.1686853755401602	0.1745601554954954	-0.7212652900970914	0.3385835577924666	-0.8390692774790469	1.2160647584233517	1.157108334044594	-0.28278159662269897	-0.4072503365945572	1.0509515165038001	9.710306032554156	-1.1099435373580573	0.009211921195649	-0.0939964286049244	0.1846533310702616	0.08559193341448	-0.3048696328953209	1.113954597012604	0.3665628524587565	-0.3982426815891109	-0.011541456136859751	3.0389183997795834	9.966002446991178	0.778155388709118
0.44	-0.48459111839184	0.2767952132901417	0.8654793117040573	-0.1633987275915971	3.0917455467589234	-0.0882418622785733	1.0298051180258905	3.097317596944262	0.21922780220078633	0.9467016522962509	0.33248289392146	8.96191355043546	-1.1186697418253089	0.1818429984452431	0.0209624030536301	0.0918890799574008	1.7943127953934312	0.0385785101115945	1.1335467743771506	1.7970782710195006	-0.30528811344214524	0.6415934618208089	0.630772066335251	9.854427732841142	-1.18872866361719	0.1718324071988543	0.1712589174692334	-0.7175322631924431	0.3214662735930737	-0.6974491754672768	1.2132319764503396	1.0510130665885513	-0.2818791129830342	-0.36450505502221536	1.1543452836303256	9.713286357764568	-1.1359965190037946	0.0041503276684187	-0.0746507118094014	0.2265495268508559	0.073658143139276	-0.3137001845200546	1.1384542349967979	0.3939010230184596	-0.4021656343815924	-0.004497504843307576	2.890203803668329	9.949714820580668	0.829106864721649
0.45	-0.501195253208239	0.276888076342455	0.8570772114467335	-0.1065140674493151	3.481881815781423	-0.1675482571754915	1.0307497441379283	3.4875376190252743	0.2109233448603165	1.069273163718872	0.29555229412149275	8.971214530176807	-1.1370216709958427	0.1735705402932824	0.0088911433515641	0.1171352574834412	1.962792370777908	0.0632101620484134	1.1502278318672254	1.9673002017780254	-0.3181866624503321	0.7143792634365876	0.5846732648264161	9.868367637691875	-1.180796864501972	0.1579342906360907	0.1607232002751111	-0.7104167379385674	0.3024089117937825	-0.5424442970383141	1.202104996447102	0.9436042109194752	-0.28737979119692336	-0.31681737439436636	1.2739504365667638	9.722539135076053	-1.1574391741895744	0.0003728118033837	-0.052515292186973	0.2633689109543879	0.0570677707403828	-0.3199862820269945	1.158629982716988	0.41834332120883255	-0.40319388485772123	0.00015013322259207115	2.7695673002954724	9.930200071980382	0.881676292995047
0.46	-0.5208414823736514	0.2778776415201043	0.8394796164529845	-0.0352646476711369	3.8740014212247673	-0.2679709280883826	1.026264030285583	3.8834184715695312	0.19883859186647915	1.1902552818217493	0.26426820539657314	8.989923680713337	-1.1546922016530186	0.1706571224992885	-0.0040965401074326	0.1516177628371765	2.1287036497725307	0.0948182044072912	1.1672423551511846	2.1362016914256166	-0.32937720642038754	0.7917132056723327	0.5464101820705016	9.883265089663777	-1.1696195127214524	0.1358234939202854	0.1468785368457003	-0.698003607073939	0.2810549044930002	-0.3740615798547377	1.186604875527408	0.8403112282667784	-0.2956391606518222	-0.2636700941452255	1.4121016542583789	9.734596768110777	-1.172791984962429	-0.0033357951760277	-0.0283546488240861	0.2946143125182683	0.0356969524051702	-0.3233090071997256	1.173139443387489	0.43886282559371675	-0.4014941429875143	0.002334085907904293	2.673134690322436	9.90801061583808	0.932136005115489
0.47	-0.5416178943473069	0.281402388431916	0.8137763757958483	0.0487540403974671	4.257360387591593	-0.3879810976984004	1.017236077563032	4.275280547339598	0.18452028996015246	1.3060444434302199	0.23793434519660542	9.016905053530357	-1.17307096921685	0.1726154558492756	-0.0125807383124918	0.1945345592136461	2.289641130610749	0.1329279539920335	1.1857697370880655	2.3017319658608004	-0.33767875056002206	0.8723678812721428	0.5151641262646375	9.893886190728344	-1.157792901760205	0.115145008092898	0.136948199701437	-0.6784448371842974	0.2570293357017719	-0.192699482742626	1.1715364209688464	0.7506560911380108	-0.3018998979886234	-0.20470499474171713	1.5606832939872264	9.742775472498291	-1.182009372572829	-0.0083764725053301	-0.0030945894623665	0.3199891457310302	0.0095138435471541	-0.3233337401220421	1.1820431035396237	0.45500359790448086	-0.39782681151350846	0.0020564163853807513	2.5978763881945626	9.884029630868032	0.975783365892458
0.48	-0.5614582314117514	0.290904302887593	0.7839822756516684	0.1434091610310799	4.620330260267416	-0.525140451264482	1.0072183812830746	4.652288726526403	0.1711427823758367	1.4128663233446712	0.2164995425886017	9.048141058764987	-1.1973984133259727	0.1795785726772273	-0.0110179971655455	0.2447913178629444	2.44301530749318	0.1767691902897395	1.2108397169988632	2.461603934141877	-0.342945945938097	0.954858605215288	0.49189055160531575	9.89537295530845	-1.1514951600032886	0.1032490969644271	0.1387214788989102	-0.6500520939340504	0.2299610562267458	0.0008323301281289	1.1644076297598147	0.6895291908124022	-0.3031748613799838	-0.13975290252639191	1.688699543507232	9.740134994559687	-1.1878578756785003	-0.0154381061933332	0.0201058033136547	0.3393969109348237	-0.0214112695649687	-0.3198256151173699	1.1881283227249333	0.4668373696499547	-0.39439672618605964	-0.0006133245825049594	2.5450583007436167	9.861707410496788	1.00756876673407
0.49	-0.5838814366716014	0.3084933823620802	0.7550764254665487	0.2460942654052021	4.950782407526454	-0.6761563072645567	1.0031082231475477	5.002798835251363	0.15989612371900916	1.5069067885556997	0.20050940607072143	9.078971673030628	-1.2322382540206	0.1914808147901541	0.0016964994744652	0.3010371344517387	2.5860501768544544	0.225287406732985	1.2470280250318775	2.613241911718152	-0.3463536465853269	1.0374582393463927	0.4771957848372264	9.887259153856842	-1.1546180998333495	0.1030430742309735	0.1570482485626647	-0.6113836606745563	0.199507573604797	0.2053079842611858	1.169796984090122	0.6750886022344665	-0.2981755923465704	-0.06885603426952451	1.7328051165702203	9.722306225746381	-1.1943710544918786	-0.0248177891919171	0.0344321645665778	0.3529320315235569	-0.056898212686155	-0.3126609250081952	1.195124977742979	0.47492660433924333	-0.3949188930390726	-0.005542368723597775	2.5164414181549897	9.848292473501633	1.0217594513123
0.5	-0.6202232286650732	0.3351165620958732	0.7339224345064634	0.3538171122077005	5.236515484290503	-0.8369749447591934	1.0176551986987434	5.314772622065769	0.14960525597908783	1.5844525505796698	0.19147671425747595	9.103414960245512	-1.2807707585406818	0.2089299146668627	0.0243284832249155	0.3617099924479149	2.715791785556547	0.2771685587381568	1.297928087480813	2.7537577146666474	-0.3491707868829679	1.1182234455808728	0.47132980529404783	9.87134197966005	-1.168551196438833	0.1133951326290593	0.1911046993079925	-0.5613214458963695	0.1653815888055178	0.4190955474035241	1.1894920600408345	0.7197735153452701	-0.2880171215005938	0.007718563437557484	1.6525921483374444	9.69027951921292	-1.2040338854661965	-0.0359755426574147	0.0315700387556484	0.3608629828021424	-0.0966520283056294	-0.3018339669345086	1.2049848564888086	0.480278513498026	-0.40281312978932093	-0.012541004145998532	2.508929345417742	9.852344104018169	1.01453307026905
0.51	-0.6774492361790768	0.3779334965329115	0.7379001007269742	0.4633093897033752	5.465708358333476	-1.002909935960222	1.070638946636113	5.576239932839285	0.14612812036026962	1.6420359373588764	0.19200015772832246	9.105205531880697	-1.3461252944220496	0.2342394026003371	0.0559618550881291	0.4250897758676507	2.829129127951511	0.3308765472810299	1.367498861146991	2.879956984003668	-0.35197467891119444	1.1950318170333973	0.4748330856129375	9.84927314772056	-1.194845555576407	0.1311848577775002	0.233958616717048	-0.4991344342288469	0.1273778476210692	0.6401821919735549	1.2245823789876085	0.8217016115461822	-0.27656736036061963	0.0894752017885924	1.4903005686983288	9.651188214045899	-1.2175269325879106	-0.0471487141077493	0.0023909156924955	0.3636090003633975	-0.140261375404101	-0.2874590114619701	1.2184418530634893	0.48427000923680213	-0.4207615770010548	-0.021370462167557874	2.5160382221144033	9.88300514941736	0.984912409894107
0.52	-0.7655553663866144	0.4352082917911235	0.7704049780320601	0.5711547821392586	5.627378890845473	-1.1688005751719417	1.1700449164128999	5.775786158681433	0.14668596781218976	1.6765776992709303	0.20257760316389758	9.082387320381942	-1.427203375858058	0.2693462336365762	0.0897785953890436	0.4893561784128618	2.922828125616657	0.3847020051042912	1.4551690849605332	2.9883757049571065	-0.35602618227747945	1.26562876971127	0.48694315194261023	9.828131105367483	-1.2327247143171245	0.1530625640695285	0.2724848378613605	-0.4245256924774693	0.0853988371137408	0.866213583010714	1.2717257395649844	0.9684219102984573	-0.2690591041287452	0.1756955758823285	1.3131938941499703	9.618068092804927	-1.2317101745983785	-0.0571832607747254	-0.0592407554187831	0.3617119052461104	-0.1872005499802989	-0.2697672834471406	1.2344591312087196	0.4885221955327592	-0.44937806359729565	-0.031751976060443034	2.526925373088682	9.94596867921577	0.934419104490945
0.53	-0.8913932842979799	0.5008084494412497	0.8292033066675394	0.6739304998608454	5.711828003475139	-1.3291939099627	1.3164228857444211	5.903043105907953	0.14620615727026973	1.6855215311244283	0.22300750005144013	9.038810781142317	-1.5129444602799405	0.3115281295792357	0.1160273030310087	0.5526485607078757	2.9935788151724694	0.4368203402770544	1.5490361682218872	3.07534495040502	-0.36179634255656534	1.3276825720524665	0.5036950954129165	9.816270033214813	-1.272488371676202	0.1735525051330924	0.2912429469260923	-0.337660934239317	0.0394777983166252	1.0945460910746403	1.3168787272271198	1.146125886871975	-0.26923097320567246	0.2654543183839828	1.1489826225120576	9.605003017362014	-1.2376344199742189	-0.0662979074196329	-0.149610258064456	0.3558047438106969	-0.2368353133921833	-0.249099060465654	1.248406023435988	0.49471034283976806	-0.4845141951527692	-0.04337654334904681	2.5235090422201556	10.036432177949287	0.869104308834944
0.54	-1.0455751093111338	0.5683581550277458	0.913919546974256	0.7683562120047215	5.711048555107718	-1.4785425662964886	1.5005023292015118	5.949162545070928	0.14556753089695598	1.66695406693865	0.2522207651637836	8.97532761119639	-1.5945219338792704	0.3595164621049491	0.1338189728471737	0.6131247095845964	3.0380552522768407	0.4853564769137218	1.6400182321061008	3.1370802563964144	-0.3670621663090492	1.3788454795917195	0.5227849140174695	9.813268138310443	-1.3082003532249695	0.1883855907390156	0.2793410916975562	-0.2391776063934011	-0.0102024464163631	1.322309867911396	1.35089183152716	1.3438055678143357	-0.28015789026279925	0.35764327170054394	1.0052732805121132	9.621867621277106	-1.2254733993327336	-0.0752677898496501	-0.2531937031503909	0.3465790085913058	-0.2884325505473122	-0.2258912133612998	1.2536177024818949	0.5043185359325993	-0.5179782974442583	-0.05591491843910207	2.485765668247096	10.137816224403887	0.797415356371066
0.55	-1.1973906000628287	0.6315440636722389	1.0212650560081626	0.8514433837260075	5.619079737870132	-1.6114096082401363	1.69575188872129	5.907254342057915	0.15180617320585763	1.6197045044520009	0.28706261666236965	8.892381799564259	-1.6625500284537709	0.4092853199557396	0.1450295079015792	0.669015576901863	3.0529870400035923	0.5284533502325335	1.718319128801481	3.1697909476713475	-0.3694117335321507	1.416818655712663	0.5420922569243329	9.815459321059617	-1.3376681970764348	0.1943697857252638	0.2349038229145637	-0.130174422626406	-0.0632962356361656	1.546480351285214	1.3719750818045062	1.553239605039437	-0.30279819614553577	0.4510032310075475	0.8832990591748859	9.6700363297926	-1.1930856409039294	-0.0858008707597827	-0.3511759187343394	0.3347521823609493	-0.3411735969054678	-0.2006607230255519	1.2466513794374048	0.5183851585317332	-0.5433541434660172	-0.06902737919002347	2.4048747517548583	10.23133965751411	0.72332545788272
0.56	-1.3282836137302356	0.678459481105592	1.1355940069514388	0.9206374222466636	5.432289960754303	-1.722671161679959	1.8746248623738957	5.772776057689813	0.16192329144226503	1.5434187404403357	0.3247354208166002	8.801702332971908	-1.7020859927094762	0.4538889843635092	0.1459562656558276	0.7186734251480226	3.0352408325110662	0.5643409913908389	1.7676015298105328	3.1698042775415103	-0.36741358089671317	1.439418416349976	0.557637435955976	9.823281184819113	-1.3583921742520306	0.1845022346909834	0.1664237876668859	-0.0121821748600264	-0.1192885579174588	1.7639554181442405	1.3809298500563012	1.7680262675183223	-0.3358220506313871	0.5441615617889185	0.7810573153953384	9.74052527006384	-1.143260037079456	-0.099275902533646	-0.4248791796877423	0.321037234215571	-0.3941708846853078	-0.1739848964027046	1.2236917645138083	0.5373140015509009	-0.5558050397669481	-0.08237284895748047	2.277423928990775	10.299012139036076	0.646845387252228
0.57	-1.4268251317147664	0.7101703831985826	1.2615680070098072	0.9739448590419472	5.149574427424042	-1.8077075148892423	2.0326646959043635	5.543869752386048	0.18163775283120778	1.438603923858916	0.36665087505519356	8.695738120967281	-1.701682051179512	0.4887121686852559	0.1316736141952346	0.7606113656956802	2.9819096728780914	0.5914029961036977	1.775358929288045	3.133699483139665	-0.36043208943300714	1.4446413448924897	0.5665377100899625	9.838930989558383	-1.371273528191054	0.1466879609076324	0.0914753889306054	0.112882544471806	-0.1774961743878038	1.9716352107970685	1.3821274158965178	1.9828244413521676	-0.37770339278427206	0.6356738602936902	0.6970498179626985	9.815886565305973	-1.0834568694646405	-0.1145504688046156	-0.4606859590211123	0.3061154996676588	-0.4464873814283695	-0.1464791616193919	1.1828914365793162	0.5608153222766499	-0.5528977657634561	-0.09561701446003422	2.109235232335176	10.328310155428472	0.57017486307024
0.58	-1.4841544535636544	0.7318639365287161	1.4054797930176122	1.0100380970123215	4.772457669404209	-1.8625739127729024	2.171108636665832	5.221657853997471	0.21772975866089128	1.3066406178812093	0.415789141566165	8.565879941558803	-1.6636140422084522	0.5135408640685125	0.1036733500016307	0.7935330021859422	2.89040761617312	0.6082373174733544	1.7441571213631932	3.058447882105725	-0.34879994271276965	1.4307259786108055	0.5702752469865042	9.861242971196377	-1.3827952289790528	0.0771380128669951	0.0306180244114266	0.2427784125346816	-0.2370768977808043	2.166501637713218	1.3852835022966088	2.192914991345603	-0.4250130639002103	0.7240677174890319	0.6317087109001793	9.876962323649057	-1.0263283167202113	-0.1288456309173074	-0.4575899399044788	0.2906141063786195	-0.4971581472565998	-0.1187734370804179	1.1310789377448445	0.587988019916864	-0.5375879625139991	-0.10843915931946606	1.923642828479343	10.319561724430736	0.498759733226849
0.59	-1.5005642254957885	0.7554079951723123	1.5585597583810735	1.0283310568123458	4.3050959426926365	-1.8841432786938743	2.291602660683762	4.810541729664207	0.2711345093525324	1.1497612402703694	0.4763710179567913	8.420724451911262	-1.5891257692789342	0.5228275667567128	0.0584626212255041	0.8163517234361872	2.758566779100605	0.6137086513202097	1.6739436230732703	2.941557261013287	-0.3359451937655724	1.3962090512856673	0.5690671554347516	9.893995685504583	-1.3946995399059494	-0.0212043018392794	-0.0024343780167866	0.375012436954	-0.2970471325481809	2.3456947035970828	1.394862844593219	2.3939830762368977	-0.47277940658733847	0.8078866693343006	0.5826535945215636	9.911079903416987	-0.9850671824179232	-0.1390657518532698	-0.4275623448972938	0.2750887779093205	-0.5452132378595206	-0.0914881347432936	1.0828232524236694	0.6174960641718396	-0.517231759722829	-0.12053753156449788	1.7535710998837015	10.285785308029439	0.438372337026598
0.6	-1.491564378849578	0.7894500273347558	1.7049366655682388	1.0290203516660636	3.754179362889783	-1.870214584399782	2.398917396558439	4.318616464169067	0.33427410468447216	0.9709950433853548	0.5554828534698341	8.278891670813303	-1.4822730835600906	0.5121542547391099	-0.0072967205078042	0.8282000479310794	2.584733753496896	0.6069901704717763	1.5682757146064212	2.781222925784366	-0.32580518310959494	1.3399746572999172	0.5638799033573092	9.941767970204666	-1.4054572726682395	-0.1405176598757338	-0.0039756894317502	0.506921865982154	-0.3563073303370758	2.506583140304792	1.412469880790191	2.582030931480681	-0.5166502073252411	0.8857325586499566	0.5470383269112123	9.91509829456019	-0.9632551868961224	-0.1418902166318129	-0.386321810705921	0.2600124797698518	-0.5897011385319251	-0.0652108689742813	1.0474912553741	0.6477703141193621	-0.4971557380779521	-0.13163317591211818	1.617072027757485	10.242703347072753	0.390289872664571
0.61	-1.4572807179447185	0.8382059612312696	1.8348870243460689	1.013088348687641	3.128738639260603	-1.8195824651972048	2.4885872933153625	3.7584882363394563	0.40527075587753997	0.7740815075836798	0.6621245396630796	8.150379334655586	-1.3576931839245292	0.4796356298852968	-0.0863665827875091	0.8284302171866827	2.367862222999717	0.5875929781369996	1.4425118043721452	2.576496388472735	-0.3214747122755805	1.2612951394411331	0.5598734043742325	10.000572616607707	-1.4133718609922306	-0.2644546887507484	0.019559847266676	0.635761624112245	-0.4136745620273607	2.646827261263162	1.4380329924838275	2.753364130827635	-0.552755567492101	0.9563047744493488	0.5222821697947988	9.895467380780952	-0.958367042109882	-0.1361737877206307	-0.3470155433363435	0.2457699897023312	-0.6297119302689725	-0.0404748980839241	1.0283143853810688	0.6771840372721903	-0.48051879105561873	-0.14147227955018848	1.518515394313324	10.203037559248752	0.352614261018413
0.62	-1.3769890081190392	0.8911557651152402	1.9100284703236583	0.9822665399791246	2.4398659601818906	-1.7320658317885151	2.517631045968753	3.149261104587249	0.4747317424399531	0.5633555561241667	0.7994354746583392	8.068445172142868	-1.2324417084280797	0.4203944408911838	-0.1556033572723636	0.8166078822831712	2.107598624004621	0.5553823443152552	1.311432977852763	2.3275029412849917	-0.32255020826975317	1.1598629502010158	0.563450621088682	10.050318120591186	-1.4138615044625873	-0.3678115702684073	0.0534026934867151	0.7587939057998154	-0.4679209835898706	2.764432502345284	1.461896560190275	2.904617926403688	-0.5760901270814265	1.0184351415184094	0.50330081175265	9.865367743094366	-0.9647409144715774	-0.1238541616766255	-0.3174320434322113	0.2326581040291697	-0.6643994521153967	-0.0177402279348368	1.0231461223195955	0.7041811848018004	-0.46867570652680474	-0.1498271920070213	1.4529586197443933	10.174032862132774	0.321956438562447
0.63	-1.2362070367341254	0.9363192511144818	1.897277177773323	0.9389599173664674	1.70036368202803	-1.6084955229206188	2.45042083466862	2.5219318438126828	0.5324631307178932	0.3436093588246261	0.971644352990939	8.063255176358087	-1.112410969059733	0.3340109453532249	-0.2020903783434627	0.7925011555264247	1.8043577818568928	0.5105805119094422	1.1789240843748903	2.0357940823177456	-0.3268301340166569	1.0358131497642533	0.5790979031792295	10.07923485289523	-1.4031732284923286	-0.4336047955387844	0.0807435968947857	0.8733766322488434	-0.5178166104261799	2.857792686586519	1.4708595297686735	3.03280395398367	-0.5853448090454424	1.0711175694697275	0.48498338570043725	9.839478562669651	-0.9747646443648628	-0.107956019457511	-0.2978996089753287	0.2208908586284403	-0.6930018190769387	0.0026218385833063	1.0249706293687257	0.7273590356262254	-0.4602067575992342	-0.15649637395506405	1.4091673838715282	10.155365828918448	0.295034213714971
0.64	-1.0395385485006603	0.948451802369232	1.7948985106417696	0.8861353652197813	0.924337716984304	-1.4506633169740153	2.2807590575815646	1.9349574051505636	0.5679372548367804	0.11993658841002335	1.1787127982820342	8.137693352538472	-1.0014385085690134	0.2304265344455235	-0.2197823012091849	0.7560674622612253	1.459385616785388	0.4537565589277824	1.0508471507057098	1.7050921971377908	-0.3302647584442249	0.8897365459914653	0.6162993135911873	10.08228686776321	-1.3800564664600092	-0.4557048682130563	0.0907890889598669	0.9770476438338914	-0.5621745416525478	2.9257226009535864	1.4561818005336176	3.1353652181738303	-0.5816574152377328	1.1135319010449767	0.4644376967930261	9.827272434954308	-0.980403099894115	-0.0918600716811528	-0.2835422095223617	0.2106088659852649	-0.7148597659161987	0.0203401072271326	1.0247071267596801	0.74551612948304	-0.4519351270325431	-0.16130359756793375	1.3744935706089125	10.141460587433192	0.270068401499902
0.65	-0.8034425221388962	0.914824932434927	1.6249484328013797	0.8271792896803039	0.126754697329439	-1.261236711829139	2.0304881069952465	1.5136083951394654	0.5787769476991368	-0.10243424160646537	1.3414884018320705	8.275112911681994	-0.9034339826019806	0.12547303562871	-0.2075177703563521	0.7074405143452419	1.0748062374529903	0.3858044322114228	0.9354143833636679	1.343326315278195	-0.3284929057765409	0.7226837280032185	0.6963418885827075	10.058956144799284	-1.3447256299944297	-0.4363667339452088	0.0793507532091992	1.0676017515603666	-0.5998966117714014	2.967479948676592	1.4159800452311437	3.2102315633840495	-0.5672472035768131	1.1450616961551858	0.4410834599540525	9.83281433316669	-0.978783959325942	-0.0789040103478421	-0.2679861713633192	0.201891661361253	-0.7294324015518547	0.0352504669901267	1.0178705565663593	0.757677020097571	-0.441891380345701	-0.16409675773349167	1.343409565774189	10.125712278752198	0.246417521443328
0.66	-0.5576733937965384	0.8353087899396323	1.4112727640467828	0.7657316262259403	-0.6770170113901587	-1.0436456336397844	1.7321752807493844	1.4607851196290549	0.5629693867299589	-0.31831033960133426	1.1857837661909132	8.45856722930316	-0.8177302503343336	0.0360702678202092	-0.1716091055146542	0.6469193595353281	0.653651012151181	0.3079107871189627	0.8363214164590149	0.9698316123183868	-0.31775636267625956	0.5361603862684906	0.8623367250937355	10.015113786763761	-1.2988368294953991	-0.3852602199210195	0.0482620688167568	1.1431581021497657	-0.6300174009680439	2.982777101937428	1.3556296596024027	3.255870330936941	-0.545278326866554	1.1653059343730499	0.4163647571346287	9.855299588739502	-0.97090556185201	-0.0707806570480345	-0.2482435874071544	0.1947718177438538	-0.736310068919716	0.047298275054161	1.004635451363375	0.7631026833938542	-0.4299766021023997	-0.16474665870723373	1.3165141116989894	10.105242776651359	0.224091699249445
0.67	-0.3484877151101611	0.7225550211887014	1.2034333861955788	0.7055048657528364	-1.4716625991997834	-0.801948511651076	1.446299194924018	1.8184194611870403	0.525833564091373	-0.522702081699341	0.7953606006723515	8.643871720709454	-0.7404627363650241	-0.0202656200132815	-0.1343896110295877	0.57496089257912	0.1998675218075135	0.2215146483635895	0.7528322036499142	0.6477621428491325	-0.2983726558026311	0.33211435425007435	1.1622046949805358	9.9719396556163	-1.2467523850264994	-0.3189334318110488	0.0050782107104746	1.2022157248485554	-0.6517446038852779	2.9717833069445345	1.2869094108444687	3.2713284306533494	-0.5202025353756913	1.174084809302604	0.3933904644931806	9.889014174202632	-0.9589676825433237	-0.0675640279106273	-0.2252048541149465	0.1892495328151578	-0.7352241074217726	0.0565362222997491	0.9873708221063427	0.7612924656377629	-0.4172455215229658	-0.1631461174356219	1.2969664966790202	10.081146778917676	0.2034155794408
0.68	-0.2099425775292992	0.5897686350350991	1.043570548470544	0.6500977000244429	-2.2423539257472305	-0.5406858606054181	1.2169397759815075	2.396480617019405	0.47446553532544794	-0.7109806954427352	0.5078028870081421	8.78875350987692	-0.674449409154545	-0.0371059253138963	-0.1089997673566898	0.4921765162074553	-0.2816933471841184	0.1282611345130486	0.6842074279676652	0.5814118880625628	-0.2735183672750437	0.11291476784546182	1.1768032990306538	9.941972401894121	-1.192524712618535	-0.2530293687009068	-0.0403904268437081	1.24369562304562	-0.6644939274335749	2.9351180863357724	1.2197419555839324	3.2562630672466093	-0.4953148360543833	1.1714399273159393	0.3745833584063915	9.92553931093345	-0.9456181442478816	-0.0686285146749131	-0.2017829410211008	0.1853064112286688	-0.7260534080111458	0.0631179656867739	0.969339931625855	0.751981312879173	-0.4053431999812985	-0.159209677031901	1.2890478992283239	10.056575023628989	0.184890020037346
0.69	-0.1469185878852172	0.4621245418323667	0.9442673017772149	0.6028132422709186	-2.9751443420575354	-0.264729597143341	1.0615012486264832	3.047121497534652	0.4198244185747881	-0.8790202323099859	0.348361970300599	8.878984200907592	-0.6261492029686624	-0.0201863483132103	-0.0985138542748461	0.3993328930513526	-0.7853135168961038	0.0299515604534278	0.6341729200467322	0.881522078717309	-0.2482831351855729	-0.11867635446377449	0.71940673450801	9.928298802584111	-1.140843536054917	-0.1976234118853276	-0.0795056551998106	1.2669683391316715	-0.6679169418998351	2.873836559705038	1.1605602680999534	3.210959106799117	-0.47265753438001834	1.1576293189789582	0.3614372620450068	9.95705283158187	-0.9335135788414088	-0.0726528127872224	-0.1805062478359744	0.1829172603039989	-0.7088277335686597	0.0672880046663627	0.9535767082909548	0.735134787345276	-0.3955575464882019	-0.1528741561994327	1.2971454006883796	10.034288271777767	0.169018970345282
0.7	-0.1447279104509857	0.3530802442785694	0.8957063680772995	0.5664915094943948	-3.657312214968508	0.0208642088981257	0.973602446986217	3.7009837318340155	0.36801956730162777	-1.0233188321919957	0.26306585425160733	8.922457216658477	-0.5995733606104616	0.0158770489197775	-0.1011781034234179	0.2973560092761321	-1.3044679428803805	-0.0715078419364836	0.6082575967864959	1.3398397597151728	-0.22829147170470068	-0.359539925180244	0.4539778674099067	9.92930972893967	-1.0961688497918831	-0.1579496576423307	-0.1048853523804512	1.2718665312916848	-0.6619206245770334	2.789407292093178	1.1124455846230685	3.1363316833273527	-0.4530012866048883	1.1331177329359432	0.3546964087174825	9.976546786962503	-0.9236060123433673	-0.0778754555162173	-0.1633480873020092	0.1820588839885813	-0.6837278484344861	0.0693684338086126	0.941166961932844	0.7109438709019715	-0.3882765183871979	-0.1441001768790974	1.3238273799854121	10.016325909389096	0.155954703191191
0.71	-0.1819549772901685	0.268502460500388	0.8851535712686309	0.5433649904389266	-4.277643739346742	0.3109925176766415	0.9427078178232317	4.323216143065014	0.32390035149295016	-1.1410954104103912	0.21805706368289138	8.930738209212858	-0.5954191679625355	0.0548523899306579	-0.1153273054229526	0.1873371434902703	-1.831909357872252	-0.1741565456204269	0.6089607192869028	1.8496804056845768	-0.21863136115161005	-0.6062429200008028	0.32922483117375245	9.94332212542834	-1.0605360056326336	-0.1361318598002422	-0.1121118268632069	1.2586827172037538	-0.6466776900763923	2.6836831203097	1.0750988625324185	3.033913200417106	-0.43625989743202753	1.0985627158123539	0.3543604551325373	9.979557685953553	-0.9154633321491944	-0.0823865628304758	-0.1503784655792878	0.1827150936169323	-0.6510825599186083	0.069743315387889	0.9313830260181399	0.6798216202114398	-0.38274278685298596	-0.13287471697126232	1.370040313999515	10.002699627391614	0.145769631975006
0.72	-0.2349211063061151	0.2087003344469253	0.8921669873663797	0.5349447412624984	-4.826649405966083	0.6006273065061604	0.9458888355048649	4.893205853593121	0.28864873850239664	-1.2303591193991412	0.1933065691095524	8.923367604049739	-0.6128193410762501	0.0827867280136662	-0.1346614630751363	0.0705388516011058	-2.3597773825877435	-0.2760279559304482	0.632878263783703	2.3769132204211845	-0.22156469204590676	-0.855088828972362	0.26626056784334695	9.963869368990347	-1.0322606083706372	-0.1308405642165531	-0.101063525846747	1.2281529153135895	-0.6226271777150947	2.55886523811757	1.0454162104610776	2.905824408437169	-0.4213882328113124	1.054796991905355	0.359765788815619	9.965533675132908	-0.9083134111069842	-0.0846253687566787	-0.1398053989718075	0.184877446012933	-0.6113628214184655	0.0688414796030681	0.9228977491660034	0.6424043265506165	-0.3775813929451568	-0.11921463193415482	1.436630656149988	9.991537528490927	0.138496666306483
0.73	-0.2882038787919593	0.1732295385747914	0.9014058863075964	0.5419426576148081	-5.296712201667625	0.8849190085124645	0.9620823876651879	5.397401563999476	0.2621438486968095	-1.2899501785134506	0.17824917717485608	8.914937971253671	-0.64803833320931	0.0932361577403609	-0.1561507730389611	-0.0516012252019389	-2.8797312241689523	-0.375193881389505	0.6730748296731586	2.9045283711005605	-0.2369843161693034	-1.1021754435867988	0.23173291621803732	9.987632747221134	-1.0078005828219687	-0.1375340799582276	-0.0749615180338389	1.1814274039488208	-0.5904651487960801	2.4174606817983384	1.0199004201745352	2.754729741877579	-0.40676539360467845	1.0028076456503596	0.37023610870785006	9.937154615426698	-0.901057328306716	-0.0838239258119901	-0.1295942219511848	0.18854155616434	-0.5651730827834489	0.0671185759286469	0.9141801910985077	0.5995610353738039	-0.37149182535663033	-0.10317098356348735	1.5247491700799911	9.980704587176156	0.133707736453761
0.74	-0.3405762021091575	0.156467328546718	0.9100276781024612	0.5642334979730533	-5.682169024002253	1.1592799336936226	0.9841872531475914	5.826605720505748	0.2419729348466739	-1.3195518641118589	0.16891262260700285	8.90786065814278	-0.6946519269327095	0.0882965097444499	-0.1807706928096505	-0.1774710269085725	-3.38310448480264	-0.469804300008434	0.7231981862555099	3.420176603742873	-0.2623753699993034	-1.343459937239882	0.21145053897628485	10.015280156317576	-0.9817790954812972	-0.1518868385481453	-0.0400983951076049	1.120030187065136	-0.551125723706742	2.2622332801921994	0.9942674113830896	2.583777582780221	-0.39125477637901573	0.9437125811835312	0.38481153254423256	9.900070615775913	-0.8925336385668197	-0.0800703919610085	-0.1184829413704294	0.1936991936533162	-0.5132401010917218	0.0650391697095482	0.9039169049408825	0.5524172993191769	-0.3636956572994192	-0.0848339125762858	1.6362936245025435	9.9688415114659	0.131051296894302
0.75	-0.3974267010487707	0.1550736352374783	0.9221199624964216	0.6008580214000304	-5.979329714253494	1.4194480162707013	1.0160221652536314	6.17480743542099	0.2265889655617097	-1.3196745588609204	0.1645431336733435	8.898112573805014	-0.7470930178073268	0.0754292209184412	-0.2113752914334442	-0.3052914133293902	-3.861079840384963	-0.5581218953344441	0.7800750338610993	3.9131369041897246	-0.2943463627741099	-1.5748310496829323	0.19934774912318737	10.049467661342943	-0.948773730513697	-0.1698263212784455	-0.0057431135746806	1.0458089859448203	-0.5057530518837491	2.0961481427462223	0.9638700921106427	2.396526574213417	-0.37478105512227433	0.8787346922690978	0.40219461886292757	9.862952166709551	-0.8821883725540653	-0.0740404438392284	-0.1053554627438576	0.2003267346843668	-0.4563994465549987	0.0630596092686595	0.8915369232530264	0.5024020001613506	-0.35386142637905044	-0.06433770086732414	1.7745489129555652	9.954798454240947	0.130187602092338
0.76	-0.4631284906456986	0.1659881149769329	0.9393603322021744	0.6500663968942226	-6.1864404225166565	1.6615328129164877	1.060395156003807	6.438580799377863	0.21407331884446956	-1.291613737568649	0.1646939269763096	8.884271954925158	-0.80325782416623	0.0612875417741631	-0.2479107832015199	-0.4331320732665333	-4.304880536310445	-0.6385512342302635	0.8428754660616105	4.373482308588164	-0.3299603551978623	-1.792187947935747	0.19272410555004743	10.09012133810602	-0.9054086934430384	-0.1871376476523565	0.019052602157456	0.9608776732931074	-0.4556651497284654	1.922309870313786	0.9247423441045932	2.1968595469933994	-0.3578312463126463	0.8091741312928092	0.4209383095838724	9.834502343720844	-0.8700015033023952	-0.0671825382282095	-0.0896985052901729	0.2083708771093629	-0.395579955866547	0.0616122882785239	0.8771897919164949	0.45132914594298074	-0.34229418227359254	-0.04186559682622006	1.943570008277985	9.93808062982162	0.130584870862979
0.77	-0.5383575458041117	0.1861944758195882	0.9609101900216694	0.7093989753459823	-6.303599641276774	1.8820468917502675	1.1170701066797188	6.616699770011743	0.20291570667904865	-1.2373845913935082	0.1688258717348054	8.867405916896569	-0.8635511303670952	0.0498548967502734	-0.2890872031892078	-0.5589374178899716	-4.705974808763993	-0.7096628021572882	0.912018353179379	4.791892239043419	-0.3675944789353432	-1.991525009603751	0.19032530526217356	10.136062766336261	-0.8517789958243442	-0.1999860737402096	0.0282008640482532	0.8675530546232076	-0.402310855619961	1.7438948903489149	0.8753954398731015	1.9888870545410007	-0.34118806850543354	0.7363790297840538	0.4401433645386802	9.820851094662006	-0.8565775891333993	-0.0610442749051938	-0.0720235722573236	0.2177328062569693	-0.3317864002064247	0.061091804966867	0.8617650286853101	0.40152459316532835	-0.3298818120986389	-0.017653929660862794	2.1462322441865402	9.919266175093483	0.131715076209774
0.78	-0.6220836466133748	0.2129778084309598	0.986275355572822	0.775799704641467	-6.332636155328416	2.077926508829366	1.1853635253702322	6.709837884300204	0.19238983913013566	-1.159636647285861	0.17666053126913342	8.84818988330039	-0.9287987513622046	0.0447732025622318	-0.3337931864405485	-0.6805632254997136	-5.056288509007436	-0.7702123765375782	0.9879724953225185	5.159694457542508	-0.4059395784135071	-2.169021370348242	0.19147887601721988	10.186324752798596	-0.790153272344132	-0.2061523361794552	0.0192617657172132	0.7682878205920913	-0.3472214294245792	1.564078633285385	0.8168304567821476	1.7768429495657942	-0.325681280935458	0.6617150081509657	0.45970886564946883	9.824733897249088	-0.8429640748778446	-0.0566941899518215	-0.0530633409209138	0.2282521997175424	-0.2660806479316643	0.0618433833488963	0.8465331540221226	0.3559811539164253	-0.31757386858352665	0.008004978378258134	2.3780280071255278	9.899182851615935	0.132909252888249
0.79	-0.7126123341867681	0.2448748047974442	1.0156021115278997	0.8457560042673995	-6.276958378375738	2.2465457213277986	1.2646057321551365	6.720303369687412	0.18262152737952528	-1.0615522175935135	0.18817688169544025	8.826619637756135	-1.0000509138635465	0.0483210359146721	-0.3813775481358976	-0.7958240302707127	-5.348420426955833	-0.8191563860606168	1.0713942257886826	5.4689993724134425	-0.44436914202825734	-2.3211336144290544	0.19590315391019722	10.240440082412459	-0.7247693593755009	-0.2040460551963609	-0.0058099508434385	0.665601387560869	-0.2919585569820685	1.3859586618920432	0.7529669132568665	1.5649748939173398	-0.3115417884717668	0.5865338308236145	0.48113673655945394	9.84464577361765	-0.8303426496288738	-0.0547212809581525	-0.0334083378083819	0.2396925608137771	-0.1995616130785878	0.064153781376048	0.8328141758024528	0.3184227830869518	-0.3061574227984694	0.03476157637041243	2.6154352641752894	9.878519678535746	0.133189921187066
0.8	-0.8092744191219511	0.2802905063466883	1.049181014217916	0.9154578587731972	-6.1413841440694	2.385727838284398	1.3543517467735586	6.6517937140730545	0.17339903381421776	-0.9467328156706016	0.20360699759948753	8.802581277956659	-1.0777204231939086	0.0612393147107525	-0.4304509806890419	-0.9025503898801608	-5.57585412670956	-0.8556639635920988	1.1621185873273252	5.712872068163876	-0.48231069639073265	-2.44468949339394	0.20342107673012036	10.297187375790083	-0.660353558012241	-0.1932592824072864	-0.0406991332414648	0.5620102524537582	-0.2380606972461635	1.2124753121428384	0.6892549537454279	1.357433166676113	-0.29810399122033077	0.5121416224501444	0.5077634543387327	9.874699457981501	-0.8198248777410485	-0.0552586096379987	-0.0143122994394541	0.2517293630180097	-0.1333442907243937	0.0682447751843329	0.8218097018273114	0.29292613644774795	-0.29646526227283376	0.062209949159316304	2.8055185235200257	9.85861443109627	0.131269583746343
0.81	-0.9151957740347588	0.3162781061115088	1.0894110389991298	0.980968269155907	-5.931959089884372	2.493757411721913	1.4575429863677187	6.509167643998004	0.16349779035862663	-0.8190778030021839	0.22392156203131364	8.774182980309154	-1.1595709313321874	0.0845217064783023	-0.4811685693797916	-0.9986542819362404	-5.733159571721592	-0.8791263525758567	1.2582813102862158	5.8855154569031445	-0.5187392647445589	-2.536980068744563	0.2137928817790076	10.356635514830439	-0.601411904636142	-0.1745250998725156	-0.0770073846438692	0.4599594395714264	-0.1869898199058004	1.0463318667770152	0.6309401134919798	1.1581615838182242	-0.2843147963841756	0.439767162147547	0.5447772765971894	9.906819384319368	-0.8123042821623289	-0.0577813169944243	0.0030157771488007	0.2639423702161299	-0.0685381899679447	0.074269184871638	0.8143623409298086	0.2826286788365402	-0.2890232740026508	0.08989112170660774	2.881386079721936	9.840737598100318	0.12534822070556
0.82	-1.0369880783380587	0.3497616851325677	1.138337681777572	1.0383970167670362	-5.6557704408330025	2.569394915163803	1.57907890517123	6.298237680010228	0.15037042952402704	-0.6826595029673878	0.2507175793290585	8.740446491586159	-1.241022906807404	0.1208732701006369	-0.5354401655721261	-1.082200031273206	-5.816177481976988	-0.8891641818962441	1.3569982953391746	5.98244852480246	-0.5518632674262977	-2.5958472317154793	0.2268299158301546	10.420310956112516	-0.5512330154667071	-0.1491022774270651	-0.1064878374572555	0.3617566203993699	-0.1400806141836412	0.8899167202436017	0.5808863795965432	0.9707946228950636	-0.2689410434503426	0.3705309088197768	0.5983617604558293	9.9329160047245	-0.8081774056739208	-0.0615521784623991	0.0180483844493499	0.2758132788344248	-0.0062254862670331	0.082309301324058	0.8107188994321816	0.28790023019287736	-0.28389373322899003	0.1172990312971499	2.8159716957817102	9.825439218223291	0.113169727623379
0.83	-1.1785999369287596	0.3767723650715696	1.18983931180852	1.0840699178011708	-5.320761408921238	2.611894966561514	1.716616676586556	6.025587512740673	0.1293372466504433	-0.541598841519518	0.28488785084556373	8.708514541335504	-1.3160682221901372	0.169643681009463	-0.5946604014046375	-1.1514774283894396	-5.822179277441496	-0.8856329024172347	1.4541098778853931	6.00066808318903	-0.5803616475284372	-2.61976320274939	0.2423246641418321	10.488935723538535	-0.51213665129104	-0.1174398531516681	-0.1227388250796777	0.2695105312200901	-0.0984941973592082	0.7452303629817593	0.5395747287316423	0.7985645417008538	-0.25077177650746196	0.30541556561421374	0.675680800430242	9.946626394710375	-0.8074479882096972	-0.065803247060404	0.0303133088588928	0.2867295236583069	0.0525607711040932	0.0923774897894201	0.8106918142435845	0.3057941382959635	-0.2809793088037361	0.1438892615172734	2.651103185826782	9.813183688175315	0.0927657414778421
0.84	-1.3382022487144711	0.3916341192069741	1.22922985710033	1.1146863281126358	-4.935549724691266	2.6210275710211497	1.8588083772617303	5.698417519191999	0.09422057586427764	-0.39994527518582695	0.32619729442452267	8.69331805394637	-1.378698520476549	0.22587880959538	-0.6580283455717071	-1.2050731316981738	-5.749995661427999	-0.8686264084935883	1.5442901769305821	5.938784656536564	-0.6036160188176253	-2.6078984005399204	0.26003471522255794	10.56084505570843	-0.4859122163602697	-0.078599850508092	-0.1221533939717044	0.1850753681237423	-0.0631782105121141	0.6138202719219757	0.5071588214424061	0.6442202297289491	-0.22888848694668873	0.245239143177868	0.7872444826139493	9.944343098460134	-0.810169705938278	-0.0698272544612425	0.0390857254302399	0.2959947215523779	0.1068580419715992	0.1044186866584935	0.8141120879941036	0.33156413926170974	-0.2803037449897602	0.16909048339415686	2.455368333278979	9.804693598418913	0.0621864796341084
0.85	-1.509760841176676	0.3892517396024285	1.2390998692316848	1.1274585328995743	-4.509252160521363	2.5971005336614814	1.9915479407395644	5.324420059736027	0.03953025588581238	-0.26156436465343597	0.3740403496335526	8.711556908264924	-1.4230411784055157	0.2837233735095327	-0.7248534316825113	-1.2419361139977902	-5.600107414020423	-0.8384785840647656	1.6220227019173625	5.7971246920998425	-0.6213904121928314	-2.560174037360993	0.27979779426304374	10.634316243893924	-0.4749558179212778	-0.029354397496069	-0.1036747424868371	0.110002863807306	-0.0348349599625232	0.4967269049052049	0.48702480620532995	0.5099526669585166	-0.20266165263472793	0.19063160291666256	0.955039237484659	9.925088997558213	-0.8161273073822002	-0.0731305515742892	0.0444434335657843	0.3028458211765722	0.1557948896450394	0.1183144719844038	0.8206016562349825	0.36053564778613867	-0.28160480846356833	0.1923183942686718	2.2760624678138464	9.799872800789556	0.01981236280885
0.86	-1.6823172480439788	0.3683178723397981	1.2026585233472806	1.1202277499940796	-4.051315434579172	2.540980064313353	2.1005325281773297	4.911684705837104	-0.037113617452299984	-0.13003587342391323	0.42766029457897253	8.777936925830431	-1.444574957009094	0.339181850907424	-0.7935731738590543	-1.261432864506444	-5.374692814783995	-0.795762252301857	1.682735723954164	5.577792868791039	-0.6329887599869081	-2.477295977197432	0.3016848713349389	10.70689521699854	-0.481601155896454	0.0356681750624401	-0.0682454697003053	0.0455037013602245	-0.0138989520801811	0.3944439288306897	0.4877185009897623	0.39730313451796206	-0.17139281684477306	0.14201622603691103	1.227572748907453	9.890042742664345	-0.8250572657823587	-0.0756988698194756	0.0471391450617351	0.3064766077129033	0.1986103781781536	0.133888390644753	0.8298625848351996	0.38897312830672504	-0.28453899684669975	0.2129917921786033	2.1334702179755998	9.797953964149766	-0.0335374414024098
0.87	-1.843602273760955	0.3269729575605122	1.1080733843325297	1.0915527133677465	-3.571352725341553	2.454105782348005	2.1756854744789234	4.46863321450966	-0.1361853106226377	-0.008564743208600678	0.4868794036204333	8.901084623980067	-1.4404126771974262	0.3870307477526323	-0.8615110433779928	-1.263388320562657	-5.07762729415396	-0.7412848055919461	1.7224351245255236	5.284690355155436	-0.6382976576075956	-2.3607668067695213	0.32592924254213235	10.775236861864128	-0.5085587990150894	0.1225135803393471	-0.0194457849117808	-0.0075802408061139	-0.0005247878487982	0.3068955439800803	0.5234689751781579	0.3069895932565049	-0.1351636678625077	0.09959683844172273	1.7051684704529182	9.843355427289174	-0.8368451022844137	-0.0776263798628571	0.0480343533854441	0.3060668037535228	0.2346718311041324	0.1509122071400817	0.8418092890751331	0.4141524489092812	-0.28881237625394224	0.2305502806659123	2.0326072954346546	9.798076794236243	-0.0961634079984772
0.88	-1.983856706601268	0.2652054301406094	0.9538414156285184	1.0407681128621822	-3.0789842790761592	2.3384959188762937	2.2171681935908945	4.003986216028962	-0.2549366202773801	0.10009325088743888	0.5537402163661337	9.079513545561765	-1.4100115218764864	0.4243371369266832	-0.9263482863781412	-1.2481090822825012	-4.714432403285056	-0.6760796790781364	1.7396308934010394	4.923487879428828	-0.6373408904426481	-2.2128737215485645	0.3533330305675198	10.836852357765814	-0.5583119024920155	0.2349388366239706	0.0378627891577727	-0.0487916154375151	0.0054140523135163	0.233433291274759	0.6069118784644806	0.23853937866696628	-0.09517009223675738	0.06335190938358674	2.5442838069592395	9.790892405952881	-0.8517060527840185	-0.0792189455921051	0.048415583887347	0.3008156324798006	0.2634904782875285	0.1691128089110961	0.8567513702660831	0.4341847752169736	-0.29416980482959215	0.2444729732261417	1.9732413920730911	9.798990210964753	-0.165190843113831
0.89	-2.098290335548838	0.1847272812425474	0.7490554093181281	0.9680114828598092	-2.583680321033357	2.196738553295826	2.235627542083356	3.5267705487853496	-0.3881692149960542	0.19368990504075936	0.633902180807687	9.302562194153824	-1.3541833641311551	0.4518796354286912	-0.9873203537349698	-1.2163863368358916	-4.292172951240164	-0.6013928274911893	1.7357445864827248	4.5015572524135	-0.6298746941458112	-2.0366507051890816	0.38558758428588447	10.891287096105044	-0.6316047324744933	0.3716006909435733	0.0983883652436118	-0.0780605434674384	0.004315473882986	0.1728540499354466	0.7393861521622025	0.1897118719014507	-0.05387189209576942	0.03303632678366473	3.8974163543454474	9.739220305339108	-0.8699650539049713	-0.0806200604456885	0.0501581070780954	0.2899783856339801	0.2847344920145192	0.1881795158736252	0.8751312043732663	0.4478534640617258	-0.3001423357575214	0.25429746450737484	1.9540570177495613	9.798869963623131	-0.235944945912362
0.9	-2.188156441237948	0.0892532220450564	0.5110958808713428	0.8742184032555872	-2.094604706667156	2.031965217943453	2.248824970605805	3.046392840838971	-0.5292691127738497	0.27052630484396145	0.7381927046501602	9.553303751358714	-1.275664522419151	0.4720883339563385	-1.0435631626853938	-1.1694770371509684	-3.819303123964058	-0.5186634817222311	1.714412856732734	4.0278734712521995	-0.6157131170494021	-1.8358145476124192	0.42563721749674305	10.93846518919441	-0.7249959660289753	0.5247880221174256	0.1555685741497331	-0.0956945591505702	-0.0031714922182442	0.1234400695789324	0.9084179655748711	0.15622086221617149	-0.01487978992060554	0.00819133940337267	5.8149593638642365	9.695827338363728	-0.8925173118960104	-0.082073365657481	0.0546946119430367	0.2729042819739434	0.2982389009271728	0.207771604230756	0.8979502714293405	0.4545241783124232	-0.30663202187015154	0.25963826237729076	1.9755830696692278	9.796392519883922	-0.303520194899058
0.91	-2.2586510876348336	-0.0175649811377123	0.2619029504190046	0.7610870597990697	-1.6204584454494249	1.8478041230671367	2.273852770008332	2.572842623101123	-0.671437706117847	0.32947757913892717	0.8837900731244844	9.811624255568173	-1.1795312195809045	0.4859581772410057	-1.0939581120481725	-1.1090631688866053	-3.305464490138382	-0.4294986957489716	1.6805337244189473	3.512916984188021	-0.5958437181293571	-1.6146754515913198	0.4783869735559343	10.978331009643249	-0.831227513346599	0.6798529635337857	0.2021664594636885	-0.1023560012698334	-0.0161765791686797	0.083020867883527	1.0927078787590598	0.13278138880763654	0.016930636550291738	-0.011837237518328695	8.229375280462618	9.66765765703485	-0.9202391041611316	-0.083747718869903	0.0626160560040516	0.249073724367013	0.3040118777007829	0.2275259050881261	0.9261611413316243	0.45412440964936196	-0.31379025567566105	0.26020383571864064	2.039443645072351	9.791085100279398	-0.362256549241246
0.92	-2.3101229271208528	-0.1271588179264669	0.0216136795415807	0.6310142796367559	-1.1693233220750774	1.6483115215126094	2.3137209111146486	2.1171742782788106	-0.805222688501913	0.370000826358096	1.0928344137052448	10.058098431707824	-1.0739236613905965	0.4960370320005387	-1.136870414610156	-1.037190306677527	-2.7612409174384345	-0.3356415304080539	1.640682512622828	2.968647903227449	-0.5715856813334046	-1.3780242515080052	0.5526699582119906	11.010601102659093	-0.9392599831302	0.816759012691691	0.2335191743592329	-0.0990279531120542	-0.0336464689149202	0.0490557121441189	1.266426391669199	0.11552092131719065	0.03700606797357465	-0.02787290329428517	10.962744905677464	9.657033167831006	-0.9535031071051644	-0.0860002633599228	0.0740698980638722	0.2181329750719233	0.3022369296850823	0.2470643878867387	0.9602346433848192	0.44718001771215427	-0.3218111574670716	0.2558114308812481	2.1473111618393323	9.782888079209698	-0.407052625133375
0.93	-2.342574968031233	-0.2303110040275733	-0.1896088236416822	0.4870060955877086	-0.7485072102996079	1.437881244946501	2.3614936259548753	1.69261349858111	-0.9208315985668295	0.3921267100782006	1.3951759382366242	10.272919607651728	-0.9679734216036836	0.5045670189588712	-1.1700392054934212	-0.9561880023176568	-2.1978774604208144	-0.2389331307256412	1.6001725419291073	2.4087444587918485	-0.5444818693794112	-1.130999531154704	0.6643180998667265	11.034166093354077	-1.0355083713223636	0.9166482689855372	0.2472784728513987	-0.0869704544442378	-0.0543895594636975	0.0187342532825876	1.4048730473778033	0.10427394866863186	0.04280612350485743	-0.040875253541782564	13.472905412283703	9.662202887639245	-0.991977379907229	-0.0890413070117774	0.0888275125903042	0.1799242759502784	0.2932705859374958	0.2660016807628331	0.9999188985087526	0.43489915592123907	-0.33073039144290073	0.24639884755020244	2.299197146958454	9.772059251077696	-0.433667596443333
0.94	-2.35569321531605	-0.3144304078824828	-0.3530260792740711	0.3325666927104472	-0.3643941724304055	1.2211340764596148	2.4026619443306703	1.3170239749877302	-1.007716567490868	0.3964355322465522	1.8243114703762733	10.43720537759472	-0.8709001666845658	0.5131591641583384	-1.1914084668832745	-0.8685757585571174	-1.6269721245144917	-0.1412694017854023	1.5624511394126999	1.8497078650914247	-0.5163831564698339	-0.878939094952337	0.8447015709345396	11.047750344902889	-1.106314793510927	0.9684998232914692	0.2427647436546059	-0.067669215606339	-0.0771253040143443	-0.01090823239671	1.4902546932717302	0.10318151381959298	0.034983257811716045	-0.051900917339131096	14.443039630891208	9.679561703936551	-1.03459880506907	-0.0933678168828065	0.1062410688714419	0.1345095472893849	0.2776352720277317	0.2839525111155042	1.044221911949158	0.4192889113185661	-0.34057518436014483	0.23203244347754026	2.490459164935517	9.759203329685116	-0.437953989230081
0.95	-2.3569146239227643	-0.3814166299151159	-0.4823422718657404	0.1715702521263975	-0.0223038922968029	1.0027902430541835	2.4358118271462175	1.0176060566795835	-1.0735578419012068	0.3840188676279261	2.3936687592978707	10.565644070820824	-0.7930477496352626	0.5240483176920931	-1.210462892230315	-0.7769593256783014	-1.0601509471395625	-0.0445534330931978	1.5390814747582553	1.3151314888176704	-0.4931541080578281	-0.6272212353036872	1.1702871445515464	11.06138118552574	-1.143915086286417	0.9726975633242488	0.2244421235642674	-0.0427793979620078	-0.1005359111675958	-0.0428655359680738	1.5182412657942839	0.11736694806512087	0.01774153353403311	-0.062060281699225804	12.935850261283868	9.702453405032653	-1.0796905920408002	-0.0985357613495187	0.123464476336977	0.0821860063376133	0.2560071961253605	0.3005390674030063	1.091184928288192	0.4032591662208855	-0.351587292351114	0.21291075662199335	2.705914755798743	9.747020648484943	-0.41773403787421
0.96	-2.352599143745773	-0.4087545745383948	-0.5455574329213979	0.0081207298300717	0.2736337726853859	0.7875297820013671	2.4493746030313934	0.8337532880571634	-1.102303717068522	0.3564280948389416	2.937769047650773	10.627293765577999	-0.7513007412418357	0.5330621288022621	-1.226302368512858	-0.6839227347548219	-0.5087379634933231	0.0493547787151697	1.5337618902469758	0.8538152708846753	-0.4815136603174772	-0.3811019731776584	1.7963626823607617	11.074681846725722	-1.147310319196111	0.9370492465514396	0.2012603252078663	-0.0140671483979576	-0.1233181069981232	-0.0800304884824801	1.4949541723742834	0.14768249477983197	-0.003000249145601671	-0.07247191462618698	10.12275811431132	9.72225593146575	-1.125656400328136	-0.1037264772064854	0.1373629511063911	0.0234923516276835	0.2291992340428142	0.3153982861209377	1.1387405736207088	0.39058962909790157	-0.3640066421427434	0.1893632905971451	2.9154398601179516	9.738468513750128	-0.374065964506407
0.97	-2.328288478629266	-0.3891955442477295	-0.5134239350172838	-0.1535950115948527	0.5205824754614296	0.579846735741482	2.415782388467285	0.7942416372203266	-1.0769693192980931	0.315611399869353	3.0416214351617215	10.589876399348004	-0.7577714082751984	0.5332890924569398	-1.2274080437133708	-0.5919217979340166	0.0165677458014197	0.1386894418092642	1.5379028802577903	0.6081781534548446	-0.48396345317720985	-0.14555487010777754	2.5287045769755276	11.076235420338516	-1.1235805725451895	0.8744428665516815	0.1796883434890595	0.0166485206408889	-0.1442326897455103	-0.1250660964468517	1.4350510550673587	0.19162925275439538	-0.02314978750148285	-0.08421675518382436	7.4886847098788945	9.734987736581623	-1.1715252563405818	-0.1076394271972779	0.143848960830622	-0.0407954454515227	0.1981389924114184	0.3281890559003374	1.1852215809979474	0.3855274116015035	-0.3784385742357459	0.16184420095341104	3.0742861475775936	9.73748086440053	-0.309478547126357
0.98	-2.2711892231640247	-0.3240258977681721	-0.3886625532301593	-0.3094550742655921	0.7170743071198394	0.3839039611611021	2.3268759851191603	0.8702529840887109	-0.9946258913874519	0.26384106467178314	2.6737925955585875	10.453516687914167	-0.8115318636656663	0.5194211602628959	-1.2053229787801627	-0.5031847399784507	0.5059956580428538	0.2218288437129467	1.543109131153402	0.7472847679488888	-0.4991445607276444	0.07487992059244995	2.064954616148344	11.057383172989702	-1.0884657547030756	0.7922736593668842	0.1623931685909486	0.0475512077046257	-0.162149755629912	-0.1802839403002161	1.3560334773496332	0.2470950419073206	-0.04459964224841426	-0.09829416274183413	5.487902415533893	9.741086839975225	-1.2167288910908731	-0.1088255663060177	0.1378304506180612	-0.1096792265923382	0.1638424410186816	0.3385993049146379	1.2293369885489613	0.39182058076820003	-0.3959080022596099	0.1309208397803271	3.1374997866082834	9.749006923286508	-0.228964992186036
0.99	-2.1935613454849965	-0.2301838329426067	-0.1799767453413167	-0.455545703026034	0.8630492330415794	0.2033957304157705	2.2129364207355238	0.9968679397746257	-0.8679073079229732	0.20363308681043865	2.219889247552519	10.230558701547752	-0.9044397429491629	0.491181932133532	-1.1629396822169042	-0.4196251877539753	0.950976317703301	0.2973418420641118	1.5529647914731137	1.0811352487418806	-0.5253991643441783	0.2762309906711458	1.4364204601415986	11.021101406331892	-1.0598104142315203	0.6943072330291261	0.1524592359804454	0.0768780995340104	-0.1760877312367829	-0.2475357991443111	1.2761287029864539	0.3133545964847036	-0.07101464840731628	-0.1155818102823612	4.072474817036067	9.740295388572646	-1.260948053006732	-0.1054897037213604	0.1135313632298443	-0.1819645600561031	0.1273837285165749	0.3463529009553127	1.2704359253459088	0.4114584394654656	-0.4176354644994161	0.09725735647192817	3.0876409461824603	9.778682022330003	-0.340931591573505
1.0	-2.0663286622052404	-0.0752732964648717	0.1692372310923538	-0.5882942217321823	0.9598532029369022	0.04142521601588	2.0746135663779395	1.126554175809431	-0.6574549091925862	0.13766139907353334	1.8415568562313713	9.860004410534888	-1.0239933299966657	0.4421317830730319	-1.0727671520483766	-0.342771977529089	1.3443721174890877	0.3640288878457898	1.5475374683654621	1.4343451641942877	-0.5515428996573367	0.45520967593526285	1.0789156661846855	10.93977439160352	-1.045603160328921	0.5794159934228938	0.148068359261538	0.1029651174852533	-0.1852446980249053	-0.3281239673586594	1.2045468448086485	0.39061842189056695	-0.10603960254816308	-0.13680118263277047	3.083691851958038	9.7356012599442	-1.3027519638467322	-0.0975128571451358	0.0709702614151773	-0.2562968592576958	0.0898620195428737	0.3512162497124109	1.3083226722106682	0.44397760831345257	-0.4430981865255636	0.0615938033325296	2.946821298444807	9.82625929261256	-0.4528981909609739
0.0	-1.8537102695159728	0.0814380885609551	0.5613065154959447	-0.7045865532128991	1.010190628029348	-0.099596606780121	1.9385404122472252	1.2356564247430901	-0.403655221819691	0.06866915601210931	1.568834486212682	9.432984951534971	-1.1336689010929255	0.383919665744211	-0.9366817055791542	-0.2737192108280582	1.680657376422562	0.4209556917179604	1.5198592384221183	1.7540624611711098	-0.5621436469759562	0.6092979524374881	0.8664795422435388	10.813129388298286	-1.046059091249374	0.4431863027290249	0.1389412452891251	0.124285439876569	-0.1890209158191088	-0.4227348915877417	1.1445341370857323	0.47945861734680145	-0.15464384774374132	-0.16249012251009384	2.387138525988509	9.737557761491429	-1.3396791131941168	-0.0845013596552085	0.0117055055311827	-0.3312065022435911	0.0523664038480108	0.3530044313092527	1.3423925003410495	0.48687998100597213	-0.4708249891060475	0.024721444304557454	2.7571322558127185	9.889815751895993	-0.564864790348443
0.01	-1.6083535081221652	0.2099923410928362	0.8988282177331508	-0.8018647665575841	1.018028996263575	-0.2180251055332115	1.8543974642454293	1.314117608025491	-0.16651098309872606	-0.0006202919424068976	1.4111350863274164	9.057586892957499	-1.199010756088955	0.3343223016780347	-0.7941093287034076	-0.2130987810858423	1.956040870747868	0.4674779546110741	1.4764849543934009	2.022385377860437	-0.5529325943714426	0.7368066814243667	0.7300710193798147	10.676915886608406	-1.0548375675359742	0.2835231249922172	0.1166056405043574	0.1394810990125922	-0.1870319186587562	-0.5313996280175448	1.0984828317675224	0.5803632312923701	-0.21823626734646653	-0.19298348255456962	1.8927505612672741	9.754740481683381	-1.367169965043311	-0.0665198946143121	-0.060142484819762	-0.4051611897166933	0.0159401165681042	0.3515866741351057	1.3701079257402764	0.5366776186857769	-0.49794411482579504	-0.012544799671161141	2.552944035742378	9.96460191278809	-0.599901391568148
0.02	-1.3802938488738057	0.3002470964764399	1.1584646030682075	-0.8782009601339466	0.9884558908771908	-0.3130250169236314	1.8268551296540665	1.3587739458092527	0.02613928355694724	-0.06759002872679572	1.3444879004991783	8.766095148499424	-1.2141195795831463	0.2977888007778548	-0.6776930409342146	-0.1610762949186173	2.16852646627384	0.5032559868974049	1.4219818497880106	2.2319765222920465	-0.531341273246502	0.8369020527508759	0.637095343784243	10.561934947927668	-1.0573043829203526	0.1277092999605214	0.0831916058994186	0.1473877563794287	-0.1791120400020789	-0.6534832707460214	1.0682336199217464	0.6934296350381819	-0.2821344923534708	-0.22840251812289056	1.5405075957893362	9.78493759607002	-1.3796232639134487	-0.04427593760032	-0.1372586388566781	-0.4766232801956047	-0.0184545397550958	0.3468909347520683	1.3871411762767238	0.5897827073381806	-0.5203859467901489	-0.04939562839954407	2.3519529464286903	10.042573133280655	-0.608563976178228
0.03	-1.144993219116849	0.3689488442556072	1.317857280984812	-0.93234487943047	0.927491408245204	-0.3845798267912508	1.784343166138676	1.3701857281929621	0.18060430204119005	-0.12981109932550558	1.3022637219349202	8.576923730663797	-1.1893233187073853	0.2703001425891354	-0.5851588156618109	-0.11737001123684	2.3179102221133445	0.5282585073161631	1.3527612365275659	2.3802396030373014	-0.5013939972600202	0.9095995727308891	0.5683298583896246	10.46646449028211	-1.0426758451624916	-0.0023898133670883	0.0413931750694777	0.1470530573014414	-0.1653086965636993	-0.7877040197562847	1.0434998918234626	0.8181865249205095	-0.33455749448670075	-0.26865321967284755	1.2753814198111406	9.82409578176905	-1.372177248955774	-0.0194138072606444	-0.210521969649298	-0.5441094366847836	-0.0499690796177508	0.338907338591121	1.3883683942560812	0.6429698065680801	-0.5340376752885722	-0.0850570592371378	2.1593057404462668	10.114054965378052	-0.573734898099053
0.04	-0.9334936076696014	0.3572624149052792	1.3090560370553854	-0.9637439382845854	0.8418617239609293	-0.4334667748781224	1.6470198714086939	1.3510836338931766	0.24427494809702108	-0.18511632973392614	1.2190362092261977	8.55950319877202	-1.135113168113159	0.2590504977037278	-0.5393202812293085	-0.0812911990058708	2.4057151366336016	0.5427554119770981	1.2831427942866305	2.467520418333812	-0.47179431721291326	0.9557264498682763	0.5200130401162273	10.414606058236132	-1.0168335910025113	-0.1058776412590021	-0.0059223874657786	0.1377491569676783	-0.1458681937498617	-0.932181037551876	1.0223481312072358	0.9535270562309416	-0.37621120657576396	-0.31343335811135314	1.072175272349719	9.869016817467761	-1.3432784079462106	0.0071114729961944	-0.2756253526899349	-0.6062496432716685	-0.0778979958464919	0.3276902420757043	1.3712828990941777	0.6935327119001375	-0.5372640958799837	-0.11881913234748538	1.9772432872519357	10.174688506736935	-0.510046040458866
0.05	-0.8002409966267453	0.3184045724270261	1.2122732339199784	-0.9725356867641451	0.7387421068370176	-0.4611985877892821	1.4870687671064196	1.3054768093775664	0.2434789365734197	-0.2316640559054699	1.1391001022955236	8.640756487055599	-1.0796957367249338	0.252883062867734	-0.5419709828204655	-0.0518032392249587	2.435067432757377	0.5472998042541655	1.2342711507633748	2.496352149318371	-0.45626121889255505	0.9768546659288614	0.494429902888658	10.411195702537931	-0.9942615182777568	-0.1727941776332415	-0.0441723810600855	0.1189801057200531	-0.1212141866037406	-1.084508783307065	1.010131176531274	1.0977287668915905	-0.40374269232369464	-0.3622476213969175	0.9202010614986758	9.905711842679422	-1.2934276133351248	0.0328542124062166	-0.3298876510157835	-0.6618425305795138	-0.1017027062127649	0.3133587041670077	1.3352379010885442	0.7393055208857302	-0.5301536839815639	-0.15006217754175702	1.8060705126195364	10.22210134783612	-0.44652145501593
0.06	-0.7017960444268859	0.2806977408990251	1.1091832609517454	-0.9595141545121266	0.6254798190370141	-0.4699347907732989	1.342235603794873	1.2380351870245214	0.22936165247462817	-0.2679897087494705	1.084165957367323	8.733585794862346	-1.0482160817182151	0.2332350767907139	-0.5549718153818004	-0.0275959232751534	2.410520783033979	0.5427000503702033	1.2087800754837206	2.471010992507313	-0.45665094010310053	0.975208303376343	0.48918441850280164	10.420450867821284	-0.9870261329134884	-0.1892621268406032	-0.0539961868554165	0.0904847998480679	-0.0919202194605773	-1.2418542013123888	1.0064573154909795	1.2485346142844644	-0.4100948155365027	-0.41442987364163275	0.8061108630678858	9.915062355528006	-1.2277164106116616	0.055987559018306	-0.3712344151724224	-0.7099040063705375	-0.1210289186926876	0.2960952030521843	1.2838368987758613	0.7786424511233482	-0.514321088921926	-0.17827924067034695	1.6488144165832066	10.255142924812962	-0.405651418194334
0.07	-0.5968253157672261	0.2503103921289278	1.0136150366189265	-0.9260727904147616	0.509308896911386	-0.4623670035931773	1.2026101581179058	1.1535985487297602	0.22236670432687608	-0.2930436323655176	1.0424858452206904	8.820161232876927	-1.041976708455999	0.2127237285165009	-0.5473386475040399	-0.0071707652818257	2.3378370221577467	0.5299830501374664	1.196054530818019	2.397168203418179	-0.45886387581451266	0.9535497690044624	0.4989447670432707	10.411792866971547	-1.0019938176810608	-0.1888635728798263	-0.0319129055599839	0.0522361594093039	-0.0586779633413322	-1.4010720512998045	1.0201369973553949	1.403272821893577	-0.40759009870695695	-0.46917128507727757	0.7269698247122192	9.894589971315648	-1.1551060605495145	0.0751580658775414	-0.4008698159733226	-0.7497064319287045	-0.1357162674479088	0.2761424985241153	1.224996063399045	0.8103908432456542	-0.4936059368817652	-0.20309340028416598	1.5116114324452101	10.276272726272875	-0.390285957264744
0.08	-0.515837389939348	0.2131924233966556	0.9436771394670443	-0.8741278180449584	0.3970696683639778	-0.4415839016857089	1.096387598345531	1.0567687098143534	0.21367739097478397	-0.30621401712222984	1.037490595778652	8.883874171185816	-1.0483315306460796	0.1991891103498819	-0.5217642720721082	0.0110672321535647	2.2237335770924247	0.5103502707385288	1.187818696367281	2.281572024801913	-0.456968897456102	0.9150503599948393	0.5206141570176414	10.38672365442994	-1.0350092738399437	-0.1938671287030828	0.017707688446965	0.0044370963406008	-0.0222628685846713	-1.5588328577728403	1.0531582135445747	1.5589981403496906	-0.4037229046986872	-0.5255528766723035	0.6755352596561446	9.84874699519827	-1.0849890469695875	0.0898292020347773	-0.4208555161307904	-0.780806013897899	-0.1457993851032857	0.2537986176641798	1.167214583116529	0.8338640358978621	-0.47200512035520026	-0.22426892711233495	1.3997660684091409	10.288618717278137	-0.393236523437071
0.09	-0.4591560621290842	0.2096805943139351	0.9163409671563943	-0.8060266495608781	0.294945978678146	-0.4109224595249069	1.0461696846644184	0.9515930631749807	0.2222884997804151	-0.3073343768025463	1.0993876743635391	8.907971780012687	-1.056801379832963	0.1900753172990931	-0.4770212133907662	0.028716043874936	2.075608984674874	0.4851283725462342	1.1749497949648762	2.131742668871702	-0.44791575864154537	0.8631511336986813	0.5511686809678387	10.342908837818056	-1.0702544038956678	-0.1885499473744246	0.0911461764520213	-0.0524863083404354	0.0165010455018209	-1.7117574582295894	1.0905517856547633	1.7126414373331287	-0.38921939160602365	-0.5825809070227347	0.6367659697367455	9.779423051244187	-1.0243678325373011	0.0994944546581	-0.4318314671600601	-0.8030566787883734	-0.1514999772924981	0.2294100250029284	1.1161124579873172	0.8488116587548055	-0.45223494834642036	-0.2417155436926477	1.3149117904726215	10.29341247616916	-0.405079648931788
0.1	-0.4029032351043353	0.2218366787717996	0.9104232693481168	-0.7244464943888058	0.2082324763916973	-0.3738126531380885	1.0200064010958734	0.8413794548850035	0.24311890433852704	-0.29667555704506565	1.2123024815661607	8.911453782277418	-1.0597324944085973	0.1930183025160431	-0.4144528845923447	0.0472858939083033	1.9012584202853728	0.4557164537522196	1.1541491317670163	1.9556832623636267	-0.4270556921616329	0.8014202559819653	0.5901513573175028	10.281037195441925	-1.0885557593494313	-0.1715516788958892	0.1739553340700985	-0.117894179170163	0.0567756238388545	-1.856551958814372	1.115636176356905	1.861157619526616	-0.36205070139174067	-0.6392235047152268	0.599431324167303	9.698852531281261	-0.978808195207492	0.1044699669868031	-0.4334942652815623	-0.816609432571022	-0.1532099347683504	0.203363122499167	1.075591342025201	0.8553834281001124	-0.4359441645007504	-0.25548541494673516	1.2574376667714866	10.290682884039516	-0.417577742866658
0.11	-0.3594179391808141	0.2376563540195178	0.9052620658890986	-0.632288440862108	0.1411430112762871	-0.3336229723279745	1.0025772815841343	0.7287072867379096	0.26116682690926746	-0.2749228006379318	1.3758299111735466	8.915156727327036	-1.053425773292246	0.2168089524344607	-0.348724188906004	0.0681155908964364	1.708591121711533	0.4235320526516795	1.130628383519645	1.7616193557457271	-0.3951136699212631	0.7334129217532164	0.6418119668315226	10.21549749781948	-1.0789971434496324	-0.1576821638456236	0.2431503761568166	-0.190944729721551	0.0977407477087968	-1.9901370523689164	1.1172379360694418	2.001663965500391	-0.3311763103794798	-0.6944470114605569	0.558154593041368	9.628795886589142	-0.9499665568636018	0.1038379762914442	-0.4282250070619381	-0.8218970361040799	-0.1514660287489255	0.1760743040230697	1.0471845306118623	0.854083635458993	-0.4247845292113652	-0.2657629202766452	1.2260913183860442	10.282726782313533	-0.423880750079427
0.12	-0.3382972086399727	0.2567694802442742	0.901547201391425	-0.5325720884358445	0.0966693113483918	-0.2935138915455365	0.996575598585086	0.6157340251014997	0.2733398243319088	-0.24313888954432972	1.618516369013077	8.918570896303704	-1.041211962268738	0.2419850389926899	-0.2908752050151717	0.09229969864418	1.5053609873136509	0.3899580727740732	1.1078300837043682	1.5577863252119675	-0.36336737609707326	0.662539586243968	0.7111566366803395	10.157281083870727	-1.045228536741046	-0.1322197400798749	0.287062523676758	-0.27060879832074	0.1386229794209926	-2.1097660913707417	1.0919659546818699	2.1315624345652946	-0.2967952510480543	-0.7472506367568297	0.5122842929555392	9.581039762554287	-0.9346816474071032	0.0971487890049549	-0.4172338987678297	-0.8196046930747294	-0.1469172507528062	0.1479788591105649	1.028178873292867	0.8457152441706066	-0.41825558572332594	-0.2728476949056569	1.2157506683011283	10.2703155204361	-0.419874533163831
0.13	-0.3281366067934672	0.2819041087758518	0.8968118071815057	-0.4283353024897782	0.0764967533965216	-0.2563059012261018	0.9956982357937548	0.5049906926296189	0.28352643638796343	-0.2027148167731195	1.9717160144257175	8.92368014441697	-1.0308331882471276	0.2638999096276852	-0.2445118989839983	0.1206296922920146	1.2989205157321844	0.3562927379921493	1.0918087254817115	1.3522908503714621	-0.3371483925344802	0.5919476486721161	0.8073771446296494	10.110661192578062	-1.0011475871214066	-0.0892367472952937	0.3043675975884989	-0.3556873279912819	0.1787196770890766	-2.2131269947667693	1.0501901364651323	2.248640765715545	-0.2620055789427338	-0.7966982152229916	0.46703330851113023	9.558624747213498	-0.9276412724254974	0.0847577991721401	-0.4017651919045591	-0.8106282888988434	-0.140286338668391	0.1195190783601553	1.0144542790356832	0.8313141943165112	-0.41488288838597215	-0.27713184973569305	1.2203018858227794	10.254162596205566	-0.403875871316219
0.14	-0.321691661870283	0.2988200909888123	0.8973118465956821	-0.3225429123758628	0.0809813546866773	-0.2243678532342076	0.9989732339439228	0.4011643599520275	0.2914800919047371	-0.15530980364113103	2.490184407367053	8.923496461137255	-1.0287938107957648	0.2826614020690867	-0.210913041074939	0.1535515287800824	1.0960067196744827	0.3237045448106173	1.087565393089911	1.1530799772320086	-0.31901514993387237	0.5244209310883942	0.9431829661118852	10.07754991801763	-0.961532805297274	-0.0464258841077946	0.2959742760835848	-0.4448321690215016	0.2174178714798217	-2.2984239502040915	1.0071253499347725	2.351148409672807	-0.23732813777382797	-0.8419460825819237	0.42835464821845387	9.562603524862949	-0.9235574683361883	0.0682079378950542	-0.3833180345050721	-0.7960224745659054	-0.1323274360701991	0.0911319559037504	1.0022691433383932	0.812075959339878	-0.41288918831540206	-0.2790726515774513	1.2342061500664543	10.235298885361276	-0.375988662276215
0.15	-0.3192970785767267	0.3079490298182676	0.9022032081628952	-0.2180072502540939	0.1091892317756422	-0.1995302804995369	1.0053625506119994	0.3150583792495129	0.2969517198014787	-0.1027827663259962	3.191035747110839	8.91883551334013	-1.0357599042771004	0.2920025845523354	-0.1885962496833815	0.1911412683056829	0.9025657907552144	0.2931939614064671	1.0925349578333814	0.9680509749472429	-0.3107845231360488	0.46230034015578814	1.1285923841902257	10.056340838141672	-0.9385060006614676	-0.0139050776927799	0.2682544077864769	-0.5365705889955577	0.2542075048997151	-2.364435893015303	0.9761901924113447	2.4378446514701158	-0.22805222352259022	-0.8822663257037151	0.40043166484076986	9.587799320542198	-0.9178442759330812	0.050099265713497	-0.3639784390582578	-0.7769415029138713	-0.1237821269714756	0.0632369116482692	0.9886497637623951	0.7892775309752956	-0.41057448309261396	-0.27916223941235924	1.2526009229487869	10.215418999224186	-0.337723686025275
0.16	-0.3185351420142539	0.3113158802344238	0.9095141952183888	-0.1173224143823492	0.1589968353937194	-0.1830270751936308	1.0127182655052336	0.26933891816010574	0.3007649778128529	-0.04711755139408686	3.7600146032488095	8.911623296296986	-1.0517796922484497	0.2899506545065359	-0.1761700507659806	0.2330995510643498	0.7236212278430784	0.2655633342606904	1.1051460491093024	0.80528688465365	-0.3126663628359648	0.4074280377227062	1.3723631542622483	10.045591281049138	-0.939086742514194	0.0105861576050268	0.2315345720412671	-0.6293337915262118	0.2886889370854327	-2.410549841829728	0.9672663721793968	2.5080177159457233	-0.23232200428930003	-0.9170648987568358	0.3856696729172266	9.62439587357562	-0.9071065493250048	0.0345035657909544	-0.3435062503368616	-0.7545761524493108	-0.1153362482923683	0.036223966641958	0.9705819552727625	0.7641987933611528	-0.40536974462363734	-0.27789614469990703	1.270064757631821	10.194004216376916	-0.292086430541032
0.17	-0.3197494821952616	0.3082269927993602	0.9167628877065942	-0.0228131165503835	0.2272474131285489	-0.1754675192638847	1.0186745322871325	0.28801158896297996	0.3017467994368976	0.00965559243809356	3.5369220244053077	8.904319735158158	-1.073378097873139	0.2830474641002475	-0.1728474876128331	0.2787648905922745	0.5631879818935474	0.2413961130626433	1.123446777511693	0.6731735664581623	-0.3210593737952416	0.361116328516155	1.6688813011815062	10.044376554513734	-0.9607125930015374	0.0253950099907563	0.1932431302925059	-0.7214895696296478	0.320574909295078	-2.4367682935490422	0.9802838876006351	2.561475197615591	-0.24735815090609173	-0.945894317961204	0.3827028614265542	9.664658622214777	-0.8907341698457858	0.0247955387334918	-0.3218497826584844	-0.7300902879284527	-0.1075798951164778	0.0104427984067389	0.9474225365006148	0.7380476369444503	-0.3959294712569261	-0.27574246154606386	1.2836875142951285	10.170958764955678	-0.242934937001193
0.18	-0.3212439388819541	0.3008885173806193	0.9226538048938046	0.0635019866977832	0.3099565005086033	-0.1768392240442664	1.0222629856572694	0.3624605436219003	0.3007661277974899	0.06553975438737338	2.820342803225612	8.898238812249785	-1.095203476802192	0.2716742840534443	-0.1728541818096616	0.3271449219480422	0.4242330251300358	0.2210461059783064	1.14155864517976	0.5795332954503519	-0.3321277915194698	0.32414135101879477	1.9697895774783076	10.046424995364779	-0.9941253780302328	0.0315846621441505	0.1566160409801937	-0.8113789607095854	0.3496874109205038	-2.4436909804297824	1.0068820399723213	2.598507785455399	-0.2686415583019629	-0.9684608434062879	0.3874847116518687	9.704488895268387	-0.8702409342326397	0.0226414558895171	-0.2997466042096188	-0.7045605978032704	-0.1009729002282912	-0.0138069208219672	0.9206953599720661	0.7118931054730044	-0.38244869418424715	-0.2731134729511763	1.2933056281818136	10.147157647364448	-0.193105492714178
0.19	-0.3224873854080129	0.2936743933493354	0.9255243186489372	0.1399334130799387	0.4025569104783275	-0.1865411180930698	1.0231510286692653	0.4652214687753238	0.29890377553008657	0.11864973515506545	2.199277327769649	8.89517570908944	-1.1139104383667795	0.2561586610650818	-0.1708036113037869	0.3769639700042134	0.3086807208930883	0.2046370463982682	1.1556762513678047	0.5284524036193052	-0.3428517962018282	0.2967605790985233	2.186906982450493	10.046036753454363	-1.029423798780275	0.0342161059159913	0.1235208532255627	-0.8973564458325713	0.375950100627431	-2.432472329867517	1.0373724020720994	2.61982989993819	-0.29056227987957367	-0.9846262250242191	0.3959693727049127	9.741086302887133	-0.848017325077471	0.0277913052223397	-0.2781903702778528	-0.6789228239447385	-0.0958178013737919	-0.0362835408956031	0.8929141181506982	0.686610331464018	-0.36613879671099464	-0.27034138873804453	1.3004670585815263	10.123808111933194	-0.145328022766992
0.2	-0.3215498903117242	0.2871431806910978	0.9256061312439684	0.2051320176734822	0.5001717807011797	-0.203444285673908	1.021074066056576	0.5776162499947084	0.29706647387444735	0.16728650423358463	1.767737777574523	8.894846820118188	-1.125633043631739	0.2406164083585558	-0.1640791449398334	0.4267246091463595	0.2174595377523508	0.1920723073860002	1.162698572585006	0.5160177456979184	-0.34969859340433884	0.27875215142823684	2.253214317295322	10.040278920150115	-1.0578384382976844	0.0365483745439511	0.094902032811403	-0.9778328740871194	0.3993770867916769	-2.4047569113504257	1.0627155503960717	2.626502425239185	-0.30879601031411014	-0.9944042328819561	0.4046124382692296	9.7725885238914	-0.8262864532582086	0.0381832488483006	-0.2577368903588332	-0.6539273810362594	-0.0922419264965198	-0.0568095001641906	0.8663922714235638	0.6628400349870515	-0.3486133649229137	-0.2676596025656566	1.3070910411144503	10.101659930764983	-0.10207803317227
0.21	-0.3220878602489879	0.2806734869618175	0.9222925755152652	0.2580902492140981	0.5979028294887477	-0.2259772567373382	1.0164358272186487	0.689321471312608	0.2936260674093649	0.21000527398850255	1.4745454327472907	8.897969513279094	-1.1256636793144876	0.2264976021461712	-0.1533455546412593	0.4747802973836074	0.1505850863266794	0.1830541612822328	1.1584190700407302	0.5306609322066416	-0.3508372106031919	0.2694731816641732	2.18297409840157	10.029290828562882	-1.0721897101303046	0.0388390798498621	0.0723308290165052	-1.0513199274710483	0.4200589642045895	-2.3625959794751985	1.0753283207742208	2.61984405748486	-0.32033993375464576	-0.9979523142472191	0.41045508708887535	9.796596354456751	-0.8074482106606782	0.0503836145801098	-0.2396456193800901	-0.6301066847894411	-0.09018975221157	-0.0752752062430412	0.843766048383884	0.6409641037493885	-0.3322367384868862	-0.2651905477480174	1.3164014075799	10.08215692184181	-0.0651502759894236
0.22	-0.3254260109752072	0.2746158867505066	0.9165583010930222	0.2981357859615282	0.6911201261101384	-0.2522313285535906	1.0106409318732	0.7938215282349687	0.2885827256227738	0.245674861172692	1.2731336905416522	8.903629665801045	-1.1137140301394752	0.2153252027887854	-0.1393459026105565	0.5194157089791858	0.1072732106477544	0.1771115698987609	1.1428653308504437	0.5591678895010257	-0.3459115766537488	0.267933496508567	2.0438679550613705	10.013800865489538	-1.069689644487949	0.0398653045237889	0.0574309833940356	-1.1164746093321916	0.4381470347318759	-2.3083489065245315	1.0719717794247825	2.6013387037409808	-0.32413111885670814	-0.9955588270416157	0.4120846615948864	9.811137936126073	-0.7930337038160696	0.0609477001277721	-0.2248727709283073	-0.6077558097614063	-0.0894261492038318	-0.0916405765717674	0.8265499625818595	0.6210975412401619	-0.31898625820553494	-0.26294084517900185	1.3307893007134843	10.066344351662995	-0.0339734054053963
0.23	-0.3315792932904096	0.2692042230309873	0.909407325807576	0.3249198596296141	0.7757394390480659	-0.280080695074572	1.0047076319353663	0.886447848567411	0.2823440851827179	0.273526201201036	1.1334086190846704	8.910834174942575	-1.09219340536205	0.2082081747340938	-0.1245623513954584	0.55893107978828	0.0860759707056417	0.1736351253486613	1.1188176161142707	0.5915760149305045	-0.3361825273411381	0.272880725280861	1.8912491174032875	9.996587727445126	-1.0527579151304651	0.0380871792122201	0.0513157904281736	-1.1721419740787675	0.4538366128609836	-2.244573826488836	1.0546957719823549	2.572546625647266	-0.32111831516335715	-0.9876263959022067	0.4099812075192176	9.81537912478355	-0.7834557169583432	0.0674833797148967	-0.2132316817446131	-0.5869273227955804	-0.0895505465020668	-0.1059341717260162	0.8147543292748388	0.6030962040687068	-0.3097346729960198	-0.26080401367455447	1.3509525077064144	10.0540305456519	-0.006556969893101
0.24	-0.341586045459209	0.2639804067131922	0.9013019006713544	0.3384024004847628	0.8484736015366259	-0.3073115977712469	0.9993556913005095	0.9637759362440522	0.2745654206417792	0.2931881347500473	1.0369170402771373	8.919151781787479	-1.06285749567775	0.2056101036754709	-0.1125026097349868	0.5917267322625596	0.0850328243176303	0.1719174605020186	1.0883925799310645	0.6220343399773223	-0.3232500005790886	0.2828923390274028	1.7497306981005976	9.981382650266918	-1.02749396779608	0.0325714901890869	0.0539325320848232	-1.2173941459357356	0.4673502413835752	-2.1739121713756173	1.0294238552936057	2.535026406871324	-0.3136633151740566	-0.9746520253092591	0.40608013096167267	9.810079367382473	-0.7784219246906937	0.0687958190578032	-0.2037687221843824	-0.5674403317988512	-0.0900214524884595	-0.1182499446709535	0.8075860633391677	0.5865794417423831	-0.3044649426057577	-0.25857057631942143	1.3767718502719832	10.044214134463544	0.0190014090365362
0.25	-0.3584000837899858	0.2597462773659418	0.8913372486320605	0.3388357937071788	0.9070453173370042	-0.3317544052022322	0.9951888461317808	1.023524248941493	0.2642278140693389	0.3047089019473169	0.9723158461179439	8.929639635579035	-1.030106693017855	0.2069593223987244	-0.1068413054967336	0.6163839686280757	0.1018291534581149	0.1711972253885131	1.0561093810246016	0.647770687246975	-0.30999622537195476	0.29647011582490124	1.6303753810056856	9.972346435946461	-1.0007015297820991	0.0229302961997443	0.0646699773251139	-1.2515636199373947	0.47892152966386	-2.0989719599961405	1.0030511234026271	2.4902732009111785	-0.3043670854190803	-0.9572046834232251	0.40278758291886035	9.796600767666332	-0.7769908951102104	0.0651760661670343	-0.1955205392693611	-0.5489029957101109	-0.0901901932714836	-0.1287417178193768	0.8038600947685843	0.5709668988382476	-0.3024451227375124	-0.2559449689336571	1.4078926403688323	10.035855919273963	0.0443786490071473
0.26	-0.3780849800000537	0.2583626131778601	0.8808030953225476	0.326748565944888	0.9503503857790228	-0.3514124811879857	0.9927303685893338	1.0646225683462072	0.2536935761667847	0.30856215684530836	0.9324716553129705	8.940931542881374	-0.9987917469075712	0.2116713226774537	-0.106564716052263	0.6317387083693633	0.1339544664809728	0.1707045909839797	1.0265211840200863	0.6679653075762253	-0.29789504676079354	0.3121325886114386	1.5367881720458128	9.968984174437605	-0.9779488912117852	0.0084390650838386	0.0812048573078026	-1.2742689099309594	0.4887801905888652	-2.022214692401618	0.9813508447503523	2.4396761243439045	-0.2961016562733813	-0.9359011372479041	0.4022463617027298	9.777827477518365	-0.7779281464974214	0.0580374506457629	-0.186855896674195	-0.5307470017987689	-0.0893421986517157	-0.1376155828414214	0.8021568879666185	0.5555289884597284	-0.30224886417528446	-0.25256826109730196	1.4439514492136512	10.027246300239165	0.0712402649120128
0.27	-0.3982048809838422	0.2600805018976518	0.8698853185231308	0.3029297677252974	0.9785623939505216	-0.364581906330278	0.9914179048659446	1.0873227531196512	0.2439203131456468	0.305636751781847	0.9117972580095977	8.952757090006685	-0.9723403512909068	0.219404851021142	-0.1108825231018657	0.6369445883227361	0.1788531138414063	0.16970619901355	1.0029352827224542	0.6829985643528202	-0.28793934112387687	0.32850130039256414	1.4684295620339878	9.97083217613195	-0.961817308821477	-0.0123310749539426	0.1003644803161788	-1.2854308079737513	0.4971387059991215	-1.945850507420932	0.9671182036686337	2.384494380853272	-0.29126130115308024	-0.9113808697985206	0.4055862791853417	9.757164881053503	-0.7804284285181228	0.0491584938393503	-0.1762099424150338	-0.5122718689378866	-0.086743711693409	-0.1451204922308304	0.801582830006812	0.5394505505500787	-0.30249329236460204	-0.24804535762070867	1.4859245749020673	10.01677962738248	0.100327341759616
0.28	-0.418279964565443	0.2636761413608035	0.8585068543173113	0.2684142316352762	0.9931724238393412	-0.3699565589572489	0.990715526874186	1.0933002875398672	0.23463434370422395	0.29721003217245623	0.9061696389959648	8.965138748144614	-0.9525623694298536	0.22836351409114	-0.1196292179001378	0.6315227210860312	0.2340611402991108	0.1675475250635038	0.9868313493182459	0.6940300698103294	-0.28127602441295046	0.34437712881621535	1.4218855813955378	9.977828489566154	-0.9518193916612576	-0.039962092250885	0.1202100214422256	-1.2852778408329684	0.5041809064831724	-1.871745879672368	0.9602122538348566	2.3258482651860457	-0.2905238208233057	-0.884280938007388	0.41284389364843144	9.736507944418172	-0.7840852363982522	0.0402020236981642	-0.1632140039069671	-0.4926964134199484	-0.0816914468240389	-0.1515373741145614	0.801900662001519	0.5219069112730947	-0.3023657388690184	-0.24197507811951624	1.536482166993021	10.004069343440857	0.13180134449582
0.29	-0.4363326869917366	0.2674782854090021	0.8471114986238304	0.2244683181070248	0.9969601527793964	-0.3667137162974171	0.9897114417866857	1.0857230410120144	0.22608569901369865	0.2849049181963347	0.9115689769871372	8.977488576155581	-0.940297364397194	0.2360002782482039	-0.1307841445240632	0.6153958949509135	0.2973239113234895	0.1636907575246102	0.9782431994572874	0.7027860840014654	-0.2783604102243511	0.3588035212663378	1.391950156280055	9.987944967451842	-0.9450261266901382	-0.0740655791427997	0.1402632227784259	-1.274339938926052	0.5100526200472723	-1.8013475763323086	0.9582451992078613	2.2647183149163217	-0.2929428276848373	-0.8552116317370294	0.4231189339956688	9.716088175335392	-0.7881181977153233	0.0324694877957958	-0.1483128458315912	-0.4712143442254212	-0.0735624961126274	-0.1571671511476747	0.8026090339925387	0.5021512844133629	-0.30132051858370623	-0.23398133049524109	1.5983410954134767	9.989503455961277	0.165655852366638
0.3	-0.450294223081493	0.2697018070149237	0.8368160881688776	0.1725752580843354	0.9938957717277478	-0.3545761760696659	0.9878082392174826	1.0692685768306094	0.2187412240341028	0.2706316179141391	0.923816766546548	8.988522318356482	-0.9344788097268422	0.2403266454421614	-0.1423794317920884	0.5889056676084155	0.3666903388442659	0.1577465083748226	0.9753355550452449	0.7114461686223941	-0.2788438653589231	0.371114171609168	1.3709196817151073	9.999043149056623	-0.9391764282815976	-0.112628732704498	0.1600544954366076	-1.2534298515517457	0.5148544329391217	-1.7356258813219174	0.9593513623171998	2.2019442953427726	-0.29725022184982935	-0.8247337666448472	0.43568375655382297	9.696194399655653	-0.7928449356052205	0.0266019608510324	-0.1321162673836925	-0.4470507569272434	-0.0618617006272625	-0.1623180799273515	0.804217299206729	0.47961276916385404	-0.2994530807126269	-0.22374351249395244	1.6768054374548516	9.973714785896547	0.201846600082253
0.31	-0.4613225072344018	0.2680993559094208	0.8276294180734166	0.1144188075747512	0.9889752828829128	-0.3338478898743854	0.9847162911116192	1.0500562781364364	0.21146875558281186	0.2565154001944262	0.9377747760903083	8.998204098117592	-0.9334569659259098	0.2402446065998099	-0.1538597762568596	0.5528115268864395	0.4405808305962169	0.1494979526661427	0.9760800218146632	0.7225383660392971	-0.2823573785276532	0.38096343671626637	1.3509040733230444	10.01037267134173	-0.933099502760706	-0.1517966781224918	0.179218949382522	-1.2236124252725435	0.5186365197673007	-1.6750392526838784	0.9622039000955437	2.138216009889894	-0.30189241050022525	-0.7933383860630404	0.4500031314165923	9.677068799924593	-0.7985781398935282	0.0229113849209521	-0.1159841480771019	-0.419516280438702	-0.046263772747596	-0.1672928492346995	0.807282044690686	0.45400566475213583	-0.297216967683226	-0.2110243008069992	1.7781320969451366	9.958082811713945	0.240338125857309
0.32	-0.4704829048906401	0.2622816326079625	0.8199556291418149	0.0518636783992478	0.9879948362264438	-0.3054212069313268	0.9810571096318413	1.03542539624572	0.20391811895304576	0.2448124358981216	0.9474918359053109	9.006166976499868	-0.9356019026592428	0.2348961739688629	-0.1640672753805993	0.508272035967692	0.517827435475619	0.1389163290806687	0.9784912895144335	0.7387715898457707	-0.28825766802365976	0.3883386001746599	1.324484188297912	10.02060602691389	-0.927391107690648	-0.1856604402945366	0.1971536065321485	-1.1861624813220129	0.5213954414039478	-1.6195216437151778	0.9661229788607046	2.0740503833983213	-0.30529931381767866	-0.761429561211081	0.4658146140489205	9.659261868803533	-0.8047650232902499	0.0214843945887114	-0.1015753198374569	-0.3880557997173418	-0.0266476766171707	-0.172375884025152	0.8114344505394638	0.4254536963722511	-0.2949519828463318	-0.19569312011988815	1.9072215318808712	9.944216089905387	0.280820072245525
0.33	-0.4784906096896218	0.2533572099057721	0.81395985794947	-0.0130688719977475	0.9972726939466212	-0.2707550116636608	0.9775856943130381	1.0334562873425435	0.19627548605520675	0.23781627009507098	0.9459381168668755	9.012318313106618	-0.9398084933263784	0.2254384376374909	-0.1708222319948518	0.4568086209426645	0.597685993103712	0.1261671100248515	0.9814492998808105	0.7627717890509141	-0.29506409589457977	0.3935539080237427	1.28668798973542	10.027505917224657	-0.9235776984077172	-0.2089781213985133	0.2115567931159599	-1.1425126509946253	0.5230727779370227	-1.5684927333720724	0.9702700123846233	2.0097536524018347	-0.3069996755634235	-0.7293108688098916	0.48278056926283686	9.645039119464354	-0.8108046947695656	0.0218207050192845	-0.0894901208945265	-0.3522890211237678	-0.0031211390720331	-0.1778212980669153	0.8160201455635908	0.3946361741650811	-0.2928247035482692	-0.17774381942090542	2.067778371534282	9.932662535791511	0.323073216889347
0.34	-0.4865462015985519	0.2440563253702975	0.8098938949522927	-0.0782318066443847	1.023330047089397	-0.2318242612601164	0.9758169999155716	1.0521725566444082	0.18913467290801278	0.23775799306163195	0.9274305756725398	9.01655148038097	-0.945462979783852	0.2144801760089612	-0.1724424437414535	0.400253370262707	0.6798213616196286	0.1116065514782263	0.9847021826146826	0.7967533284862282	-0.3011417491721147	0.3972270944535206	1.235893403150939	10.029409710180028	-0.9246551642712147	-0.2168716482113666	0.2192400221129114	-1.0941931205187034	0.523555457853529	-1.5208903251757218	0.9747238952172106	1.9453730448558675	-0.3074289301232233	-0.6971759959469654	0.5010472915694315	9.637670747543314	-0.8182595624424971	0.0234773447223105	-0.0800984182376029	-0.3120406458043336	0.0239663450290995	-0.1838419221057375	0.8225057166050355	0.3629622606436811	-0.2916268786525965	-0.15730540762699052	2.2660915632010754	9.923917906737728	0.366792194888955
0.35	-0.4955833529791646	0.2357707152505965	0.8074074976746111	-0.1413906583102996	1.0725441335672303	-0.1910426478525327	0.9762671546359768	1.0985624834325116	0.1825316199820143	0.24670360913479936	0.8886769477013113	9.019304987239604	-0.9522720247555304	0.2044071634279575	-0.1672617639750833	0.3406828755287213	0.7642679424680207	0.0957687446477965	0.988221025520464	0.842224413095604	-0.30504220843421875	0.40023985421484615	1.1733464503697393	10.02468735694395	-0.9326097536743158	-0.2067713647722918	0.2176076538659572	-1.0427657628361626	0.5226776594356561	-1.475223236531224	0.9797287588712043	1.8806477526155927	-0.30725782152688347	-0.6651037799772435	0.5209528246364072	9.639839535599606	-0.8273964854940344	0.0257147700684653	-0.0738873083413257	-0.2673585409335747	0.0540230566296101	-0.1905998069181496	0.8310869557040829	0.3327572184866497	-0.2918563412556316	-0.13464509707403807	2.497577541619661	9.918491544463718	0.41164537353377
0.36	-0.505750004435945	0.2307351594753287	0.8061317362288043	-0.2002702271132452	1.1507888167864933	-0.1511612812112815	0.9792191567572247	1.1778254529624854	0.17703896375606268	0.26645243615398884	0.8313788382601828	9.021012442744507	-0.960107211052008	0.1968896822232256	-0.1545789395419145	0.2803407292284002	0.8513687020702754	0.0793436975894136	0.992202626598988	0.8998416603360264	-0.30593215612356567	0.40368437629602966	1.1026413538449324	10.012662225704126	-0.948692132393595	-0.1781877663228388	0.2060397268838979	-0.9897555573816844	0.5202241902339503	-1.4296421596029982	0.9870258411951635	1.8149727204525206	-0.3069467239441786	-0.6330578422502441	0.5438240641705469	9.6523479304118	-0.8390270205289492	0.0274633284448034	-0.0707422909218506	-0.2185190115206897	0.0862275278507335	-0.198198561871962	0.8424518071152941	0.3073571454893188	-0.29410199433533213	-0.11016334851397273	2.740954031747314	9.916339485677089	0.457578385236565
0.37	-0.5166637192625514	0.2301845983546798	0.8054304588713512	-0.2526097791748473	1.263078891749368	-0.1151473681770626	0.9841974254181085	1.2932280942338366	0.17298377932115985	0.2984405814658194	0.7610393168895615	9.022316718512144	-0.968932069840504	0.1930617144506016	-0.1349811325288783	0.2215517866148748	0.9416966754973451	0.0631473596716819	0.997157002528081	0.9694665604488377	-0.30361716263959354	0.4087986072613006	1.0285625551297235	9.993935756642994	-0.9725425274995584	-0.1336096890558176	0.1860670170193647	-0.9365824876644758	0.5159352885521963	-1.3820252713602186	0.9991553691129854	1.7473894325111108	-0.3066950665120038	-0.6008908234908327	0.5717989078582987	9.673870816674542	-0.8550484693833806	0.0279064241117105	-0.0697753112352933	-0.1660190336214613	0.1195536387731678	-0.2066778396357688	0.8583444807066372	0.29081114398354396	-0.2989724521689878	-0.0843810781613541	2.9515529183269815	9.91674577943773	0.504790943062848
0.38	-0.5277641203905592	0.2339470949737934	0.8049932144980652	-0.2962261723610495	1.4132348222822109	-0.0860478112603393	0.9905959243840173	1.4465084977024523	0.17039206302709978	0.3436536128869407	0.6848186000686624	9.023492307136644	-0.978874052675319	0.1932145516087005	-0.1106293953004269	0.1666316760187509	1.0359635055938472	0.0480848500222942	1.0038750604825744	1.0503802421869795	-0.2987629654556818	0.4168933438782974	0.955725384164141	9.970677703789912	-1.0027905747157937	-0.077347654358481	0.1616327064977544	-0.8844972331142592	0.5095128296234762	-1.330074834486895	1.0186740048628806	1.6766149660172553	-0.3061685075255068	-0.5683530793258926	0.6075777835162165	9.700647557080787	-0.8770502822979183	0.0269216605497088	-0.0702452524946614	-0.11055606721389	0.1528073414456287	-0.2160102163002861	0.8802706225835613	0.2867632144184109	-0.3067912914142903	-0.05791964735618246	3.069677623640997	9.919132432976632	0.553900971525373
0.39	-0.5382810797870257	0.2400223767912032	0.8040404471696216	-0.3290835408590065	1.6035843336672528	-0.066843419915073	0.9969143909593791	1.6383670940400665	0.16859391472459972	0.4025524576310578	0.608480477046861	9.025223804949878	-0.9903382262671134	0.1962061063359154	-0.0849520940985313	0.1177952862866551	1.1349199129911096	0.035108449017525	1.013155218543101	1.141556630906903	-0.2930280713432431	0.4292745494317633	0.8875207686702374	9.946323118774812	-1.0360283315487313	-0.016648943588792	0.1377910125515588	-0.8345239173204619	0.5006279508904345	-1.2714206805761594	1.0452838151594306	1.6011149430285725	-0.30496208752865483	-0.5351055490020623	0.6528474546507166	9.72755152070513	-0.9042711802964228	0.0244105370399436	-0.0710189752199705	-0.0529967778840864	0.1846733810793197	-0.2261006433507935	0.9073841174908005	0.2967059437709422	-0.31695987282548327	-0.03147468005185341	3.058193260163684	9.922340360544503	0.605950395718229
0.4	-0.5474297771491023	0.248303293716275	0.802623571070473	-0.3493673632519785	1.834716269986732	-0.0602999868652635	1.0027654179406993	1.8686565854312605	0.16783236254588188	0.4750163066231634	0.5366237037659195	9.027411811755078	-1.004126067219636	0.2008498509229905	-0.0618854448551599	0.077068056372256	1.2392531097525938	0.0251721472838342	1.0258848033627759	1.2419023280207468	-0.2883872203839351	0.44716443780289467	0.8260591676301599	9.924854258770196	-1.0688132380381008	0.0406871526248035	0.1193441046011509	-0.7874129310053223	0.4889301281377763	-1.2037263077880058	1.0762249753175468	1.5192198057477264	-0.3029273269373821	-0.5007363702185172	0.7084063617692586	9.749504031755805	-0.9369118630683442	0.0209267580728415	-0.0709423361226422	0.0056633818853987	0.2137698331236845	-0.2367885641271805	0.9398268901325247	0.31905867728290926	-0.3289758137060483	-0.005785116372699101	2.9456239778088857	9.925284037151904	0.662079174508054
0.41	-0.5551735388967642	0.2569459379338126	0.8008393895654309	-0.35555997892436	2.1053003841566533	-0.0688227973728873	1.0077611826178738	2.1362231118450787	0.16753726286749307	0.5603058692864687	0.471749030815166	9.02990663173865	-1.0213844164527153	0.2056289196663956	-0.044738420952247	0.0462038293354991	1.3494860736823524	0.0191847096516794	1.0428379093056233	1.3504130886481716	-0.28683130591285555	0.4716248708898436	0.7722362276194717	9.909660878363498	-1.097931542363065	0.0869160257216492	0.1089092610970342	-0.7436064189748249	0.4740577306305142	-1.1247933509406882	1.1067381327105734	1.4292800007806372	-0.3007020851814605	-0.4647806797616663	0.7743326234930179	9.763409731834052	-0.974103005034626	0.017407356826516	-0.0694502284739123	0.0643472855774164	0.2387078388555165	-0.2478526939349419	0.9767307790400859	0.35007565379937633	-0.3420486255606741	0.01840081016599701	2.790056287661287	9.927372084161167	0.723241535704564
0.42	-0.5622681629012899	0.2642610865733905	0.7986863916049148	-0.3465139669643355	2.411984300937536	-0.094321188079609	1.0118692410703172	2.438572673469307	0.16689310509233848	0.6570497152978638	0.414943237935473	9.032704598166365	-1.0424725130154742	0.2091060707469758	-0.035259968166741	0.026612805914922	1.465883311654396	0.0179632947661313	1.0638221442380096	1.466234907777188	-0.28954213681174645	0.5034864707784831	0.7255468674189213	9.902505649077037	-1.1213040886450294	0.1161072520186423	0.106637769257988	-0.7032184244160374	0.4556500538984097	-1.032660377791815	1.132331827255465	1.329857353221364	-0.2995196891227997	-0.4267429161031476	0.8514686364763668	9.768625406584796	-1.0139200160197597	0.0143838325682429	-0.0669067269198801	0.1219471529491472	0.2581536243735872	-0.2590183621659771	1.0162269449448742	0.3854930788338062	-0.3554809701237989	0.040360805052252424	2.636174294021476	9.928823051389326	0.788996834862744
0.43	-0.5694182040681035	0.2693086223059708	0.7960002451577035	-0.3215193201776388	2.749375851226845	-0.138089539992212	1.0150766549692731	2.7715538900790095	0.1652968877985236	0.7632556636856647	0.3662482113744272	9.035981175581846	-1.0667666505925804	0.2099423055466099	-0.0335443109436676	0.0193027432316803	1.5883672852434445	0.0221896702687341	1.0877463303874777	1.588639546969209	-0.29678955199654605	0.543286566247953	0.6847030419598137	9.903405043720378	-1.137811752463962	0.1264172928996935	0.1110032418844532	-0.6660309549252599	0.4333607706908519	-0.9256923098692572	1.1501820011189783	1.2199610825938274	-0.3001304058932718	-0.3861208313678884	0.9428022069962364	9.766326588330184	-1.0540181508238264	0.0118485665547246	-0.0636550747173816	0.1773765243698817	0.2708897434908688	-0.2699672100544665	1.0560050280811906	0.42157559112296855	-0.3686082196621612	0.05943301926876134	2.5049007824866374	9.929761285413049	0.857861925514965
0.44	-0.5769852958343469	0.2721808500098357	0.7917567654023585	-0.2803600883690066	3.110115423907707	-0.2007105739332493	1.016795565628377	3.1291699320534683	0.16231743985928246	0.8763482538684837	0.324940986813433	9.040780136973096	-1.0934250377276646	0.2081925937911699	-0.0374436191802533	0.0248360016806757	1.7164490815534663	0.0323709773273132	1.113698565077892	1.716933940697296	-0.30755868770558265	0.5912186868538184	0.6486554541670876	9.91014976184382	-1.1479251999322977	0.1212382276795859	0.1202888285139516	-0.6315064201365003	0.406872654226743	-0.8026572351667336	1.1605603710086572	1.0993654317817338	-0.30213271457958674	-0.34243033369216364	1.0556638743204296	9.758223893686393	-1.092610020109393	0.0095563866959674	-0.0598134082309044	0.2296202502213623	0.2758725009159352	-0.2803489334170686	1.094287724674972	0.4554411274154121	-0.38095568054810997	0.0750479392400763	2.4026985241428624	9.930111011155146	0.927265055276184
0.45	-0.5866889640246068	0.271655443194797	0.7852837332563172	-0.2233561736808549	3.485039054514143	-0.281986024570962	1.0171878695907686	3.5035555240160705	0.1567500708088358	0.9932322854207754	0.2903301696285898	9.047845285787863	-1.1222343387557956	0.2043258792381259	-0.0440022351393793	0.0433043654514069	1.8491762202560424	0.0488068286182256	1.1415319411678118	1.8503270165425736	-0.3206368982190163	0.647095804775225	0.6169352395344797	9.919804384469533	-1.1544693093075713	0.106739657851767	0.1340109593945631	-0.598816048271367	0.375913316963922	-0.6627879479150804	1.1671125386736552	0.9691126587965083	-0.3045728973537471	-0.29523022640750846	1.2043104876197086	9.745201724674967	-1.128776249649476	0.0067745856331088	-0.0557528459552686	0.2777797477469149	0.2722826874564557	-0.2897946610979015	1.1301725959407034	0.4850571056563311	-0.39258483665721194	0.08675592470182301	2.329978435036976	9.930118878153358	0.993813548778355
0.46	-0.5987714541343127	0.2696058051550701	0.7763490197250433	-0.1513862666191812	3.8634288307242777	-0.3808987213921072	1.0168246382181485	3.8851105476872334	0.1490611235819336	1.1103812809043296	0.26172347626593373	9.057486658995538	-1.1540565338578463	0.1993846189647995	-0.0484239368325347	0.0743227752970351	1.9850997292969497	0.0715642756057219	1.172154250633459	1.987779227108898	-0.33436528390852716	0.7103289267332356	0.589680299828007	9.927745123034356	-1.161528292438732	0.0896960377626996	0.1534891034902291	-0.5668830790652777	0.3402715800279965	-0.5058261927149503	1.175054151184616	0.832467002794574	-0.3061143837286011	-0.24414589725074384	1.4115324057770269	9.726530524690597	-1.1632782567785491	0.0022859034522634	-0.0534406424390942	0.321111130522734	0.25956708523522	-0.2979314725348023	1.164507376667334	0.5091665662726216	-0.40481099858846004	0.09424891440771722	2.2870853151104686	9.931801590596123	1.05292667920796
0.47	-0.6141573011173732	0.2688406037554507	0.7667055440655977	-0.0658885271680782	4.233343028556296	-0.4956088344823034	1.0184801677226196	4.262764667707504	0.14046294890122504	1.2239485556353047	0.2389247934417064	9.06811110857588	-1.1908841873890972	0.1948126445225196	-0.0463432391697243	0.1170422496479574	2.12226183073638	0.1004618622295666	1.2076029190325728	2.127859664584537	-0.34747159401210065	0.7799219808713014	0.5675200010280548	9.929937520577155	-1.1730293953475135	0.0757126977641113	0.1806835966557652	-0.5344388090181474	0.299813953619086	-0.3320482832156761	1.1892758036101365	0.6969715272203888	-0.305544366975879	-0.18889104620491248	1.7063477590729135	9.700797120374512	-1.1971462510674924	-0.0045021928451959	-0.0558812679651599	0.3590543045063917	0.2374686620051264	-0.3043974875927948	1.1984582313517484	0.5272278345003033	-0.4191765706259494	0.09737515963957445	2.2731315627287105	9.938248971009491	1.10021830756314
0.48	-0.6381220412908635	0.2727050823123019	0.7588587090032399	0.0311634664834451	4.582014400979812	-0.6234855946483815	1.028316265421413	4.624344431285769	0.1311472500082261	1.329897424271625	0.22237017175113327	9.077704912095715	-1.23594751557481	0.1930479702088469	-0.0357268539157562	0.1701813720685623	2.2582047867875814	0.1350636042042877	1.251443242080127	2.26863234915888	-0.35954213309390654	0.854483254353477	0.5516289329754612	9.924876375148214	-1.1927903238863702	0.0675619494048331	0.2157706672306417	-0.5000889746088354	0.254500579879104	-0.1422714873042152	1.2140306234199734	0.5788788334218743	-0.3031525690836318	-0.12928662734464888	2.097210250793907	9.668327149178204	-1.2316487973223622	-0.0134000335925976	-0.0671446912630058	0.3912517157822515	0.2060439462913399	-0.308856913778738	1.233550457180698	0.5393742727409151	-0.4373978407259886	0.09614624943161781	2.2870027725130777	9.953648857227728	1.13131943448247
0.49	-0.6796307608549309	0.2840731918241945	0.7593103610016532	0.1373107884825881	4.896301429911249	-0.7611742275341508	1.0578978087404751	4.957016053014844	0.12125093065697225	1.4241459969532286	0.21341423901523668	9.080615534801893	-1.2923297205014028	0.1966038243699475	-0.0176640219751157	0.2320748345487354	2.390000692767577	0.1746833104879125	1.3073183192782316	2.407587236056741	-0.37112997270219034	0.9322529459347417	0.5429993562432316	9.914219550679329	-1.2243404307547403	0.0660198698738603	0.2551930040776454	-0.4623875248062975	0.2043998806460503	0.0621586997136363	1.2523943400259512	0.5093576722252292	-0.30104251893441153	-0.06527631481553697	2.4587719167056425	9.633156535784398	-1.2675389079859434	-0.0242899938132307	-0.0923063107658692	0.4175560891649423	0.1656667295623725	-0.3110144143549823	1.2711275868554068	0.5463776338936158	-0.46137840418834775	0.09073613479077748	2.3264634348171467	9.983131530701737	1.14247253282307
0.5	-0.7434311312994796	0.3064973072286169	0.7709705957506181	0.2496851318293094	5.163174326751631	-0.9046962162481073	1.1140135124116224	5.247779248137007	0.11134559055991848	1.5027210807776112	0.212282845702228	9.074727710361811	-1.3618824110256924	0.2062922954590499	0.0076246759068085	0.3007366953344114	2.5143012923930623	0.2183992134977925	1.3774390542995363	2.5416238441804366	-0.382655146553278	1.0111457337417555	0.5419523653956357	9.898678811185766	-1.2656674860880703	0.0715857538581445	0.290443231186728	-0.4199145615070326	0.1497010767596593	0.2793995565171124	1.3005368030310105	0.526120483853845	-0.30121283368106594	0.0030620239232463744	2.4719372138954703	9.603593066147406	-1.301397384062115	-0.0371844555957164	-0.134764629197896	0.4380271709900157	0.1170179431420829	-0.3106281685052128	1.3088847696663415	0.5495915397926201	-0.4911154896185758	0.08147231520896192	2.381559166941014	10.029624188628766	1.1309804554419
0.51	-0.835300898601907	0.3404827960679988	0.7972749258035895	0.3651089928310483	5.370215313634488	-1.0495794009920865	1.2038701894052177	5.4839888776717425	0.10081894108989375	1.5619149684911502	0.21952454978652827	9.057751894850737	-1.441620486510809	0.223500599254935	0.0359164449774063	0.3739352855647174	2.627406250996759	0.2650784173651189	1.4592848029136711	2.6670878824890654	-0.3940678140928226	1.0888066513088652	0.5471453762340184	9.882354551702651	-1.3111478608311626	0.0849400267289018	0.3093133412679613	-0.3713551047819078	0.0907237150595647	0.5071588944845865	1.3498141591305044	0.6350949146203415	-0.3056314976114332	0.07550916825408112	2.125373905627036	9.591108930072258	-1.3264568769917129	-0.0514525572676458	-0.1917709478039492	0.4529181405594646	0.0610622680640184	-0.307521032707201	1.3412349937984818	0.5508471913210309	-0.5232267940211027	0.06881979197209402	2.434858550484679	10.089477553595286	1.09444755646003
0.52	-0.95517257375663	0.3817746076102534	0.8372053379619803	0.4802167904225965	5.506111397222489	-1.1910129169779158	1.3262802398380447	5.653882086923587	0.08793579060520122	1.5984384235557234	0.2345786876074923	9.03156412498803	-1.526013458388395	0.2486185510229498	0.0614810651951843	0.4492761273054981	2.725347768702969	0.3134102310202071	1.5473552211670065	2.7798552969262658	-0.4053046140567537	1.1626780423428913	0.5566315710310332	9.870367251594201	-1.3543399661639164	0.1089482909811213	0.3007047909730929	-0.3155753480255823	0.0279233632261565	0.7427574370584461	1.3915925572417944	0.8074999224773701	-0.31489562806990073	0.15170181741967345	1.723334601658483	9.60587329952247	-1.3367002690342304	-0.0674032860544616	-0.2566725055324452	0.4626529420246517	-0.0009872836940045	-0.301589280179918	1.3627881667021573	0.5522724087011764	-0.5535920202070458	0.05335879271690972	2.467601396034135	10.155255099988873	1.03517665965679
0.53	-1.091195929190087	0.4273805436026429	0.8901095524250962	0.5915920906441003	5.561117578555047	-1.3240206452146472	1.4716173756277522	5.747089749880474	0.07543138894588401	1.6095630079948335	0.25606305794308476	8.996544241077745	-1.6081686986467698	0.2792544513983787	0.0831748604580093	0.524288847872939	2.803988959195613	0.3619470484909458	1.6343523700063165	2.875454493676806	-0.4152464622634606	1.230074951853166	0.5683805372682117	9.862824996275618	-1.3908101757233111	0.1437758652814171	0.2585217663522574	-0.2516931818367812	-0.0381072830412048	0.9832031504143256	1.4219205139566764	1.0156229899862252	-0.3295041813632122	0.23113422851211318	1.4000475845628126	9.653277209952044	-1.328059674838199	-0.0856106581119427	-0.3213466318235876	0.4677962760132663	-0.0677149665299589	-0.2928084902696848	1.3690636736463602	0.5560175217725117	-0.5783389882579097	0.03575760640454086	2.4622671409382257	10.218378357590645	0.957513982681373
0.54	-1.224646103428237	0.4764228812269182	0.954453136390083	0.6959147346486119	5.527469293331737	-1.4436457839946972	1.6241051782330445	5.755113140179954	0.06874330472958808	1.5932460813285505	0.28220212855489774	8.952510658691782	-1.6799324507068367	0.3124003622761012	0.1042466689468522	0.5965139243972498	2.859133067448477	0.4091510957705082	1.7119095750870232	2.949216061692895	-0.42109513982796115	1.2882660292054116	0.5804625837092319	9.855019774132238	-1.4153414151765704	0.1811062156790569	0.1854383575281581	-0.1791399629723871	-0.106642489644961	1.225274437221137	1.4388808732186091	1.2428842236664677	-0.34959894732311847	0.3131639948679297	1.157695017621157	9.729757324446068	-1.2978792178702705	-0.105591217819277	-0.3763466073627611	0.4690183489862777	-0.1375557197032326	-0.2812362779119399	1.3554618173646809	0.5639092406785421	-0.5932723476841029	0.016742117123701734	2.4036878979561984	10.269240340686887	0.867119173158108
0.55	-1.3418577184422644	0.5284911447395738	1.0350076387523872	0.7901105868873444	5.399724852739769	-1.545138414522462	1.7751410757703223	5.671750694877198	0.07388035501656554	1.5482323417015504	0.3129793905387368	8.89271476921222	-1.7298226853743075	0.3477783783675836	0.1227077543396654	0.6635851891198397	2.8866403550072346	0.4534451035920906	1.7686982547259582	2.9964396046553565	-0.4197788508890195	1.334556882573055	0.5902666124082917	9.846667831105426	-1.427494111560553	0.2062813390035575	0.0925939087941576	-0.09771077107623	-0.176833174092817	1.4656088262537972	1.4452906494220927	1.4794683497246859	-0.376206287920946	0.39702162702825006	0.9768986607189311	9.823862405936149	-1.2489121386284665	-0.1257354175042636	-0.4145880508334636	0.4670566878120738	-0.2088536779560124	-0.267011689585321	1.3219206394948193	0.5771109518982867	-0.5964118689887312	-0.002936226576419861	2.290583180143499	10.301349024980901	0.770303223308092
0.56	-1.4324366116012452	0.5835952316937446	1.1343052540725382	0.871495933563193	5.1750216934568645	-1.6241375922106496	1.9180996976507498	5.49346681144049	0.0951546247216792	1.4741266782698028	0.3491601503182265	8.812498928523322	-1.7501300147941377	0.3848118875056465	0.1334912371182756	0.7233043749532936	2.8825493437662777	0.4932648063036521	1.7969015465061948	3.0125686892105468	-0.41060896339007186	1.3663728416744076	0.5964682408543118	9.841029270131035	-1.4311941355214026	0.2047783871096565	-0.0018661460684558	-0.0076007247634628	-0.2477223422503953	1.7007936734533198	1.4457711865572769	1.718756308941378	-0.4094272981600673	0.48182353547982054	0.8411728754309336	9.917810651032937	-1.188439000895262	-0.1449726379680215	-0.4362152250542142	0.4626773774180447	-0.2799228343099474	-0.2503512402798998	1.2742401842578324	0.5959051033950273	-0.5898756213058326	-0.022532232390600832	2.1383273561480722	10.315926073927688	0.674791695282401
0.57	-1.4991753117151516	0.652298271270089	1.2658112158270889	0.9379083541238094	4.853234215583443	-1.6768395880347968	2.0676792991351007	5.219707409045624	0.13964472512734208	1.3714343272241518	0.396129349233611	8.699205804528615	-1.7358122301714054	0.4240193988004681	0.1315420806266307	0.7737045683718333	2.843199074510038	0.5271111205439265	1.7916863196294495	2.993366978807519	-0.3934169169147688	1.381338254475266	0.5985521762998841	9.842021349603588	-1.433208305854953	0.1606460714897947	-0.0788198034176743	0.0905746777500028	-0.3182661213574216	1.9274554492511675	1.4443357537870234	1.9556537538893315	-0.4504606792609442	0.5665880018812496	0.7385436971726627	9.99343035762607	-1.1241285491250244	-0.1610132839886518	-0.4446240181737679	0.4566379724569607	-0.3491068806928183	-0.2315417190435872	1.2195412211629952	0.6196817083748182	-0.5765886170958147	-0.041336875759814935	1.9680122951528989	10.317310891248992	0.588645749757913
0.58	-1.5489805350547805	0.7379451508969416	1.4323732083820082	0.9878162135450522	4.4370256922356015	-1.7001444513592912	2.2350831644038376	4.853191632399146	0.2071126080747231	1.2415658181404543	0.46053882345852015	8.551522344199686	-1.6854057024362237	0.4661594724276227	0.1108913130336159	0.8131002277528282	2.7653490966775047	0.5535999271635965	1.7521968835849637	2.9350912228110273	-0.3694516389916617	1.3773497505313097	0.596982086950889	9.855486104557468	-1.4346018462702077	0.0680756044928438	-0.122326222042728	0.195776760557749	-0.387359918463616	2.1423444261377504	1.4414161265395227	2.1858673076401764	-0.4962841546066972	0.6502537560772944	0.659425264059441	10.035627580093163	-1.0622833193137775	-0.1723826502511097	-0.4437317486522235	0.4496540839039282	-0.414835397635362	-0.2109300411277581	1.1640702269888417	0.6471233920613034	-0.5594659060723702	-0.05870378495306396	1.7988381215534344	10.310052201706764	0.517581174037915
0.59	-1.5847408446261444	0.836893601256326	1.6200799240129726	1.0203997940551506	3.9317919206821066	-1.6917740590199315	2.4158752874765796	4.400261686993361	0.2907442268810514	1.0868058852391085	0.5490299121567277	8.383709518793308	-1.6008173569721815	0.5068415194235331	0.0641787641985237	0.8401223640687944	2.646294048769071	0.5715075599218498	1.680364082563361	2.8346602389364004	-0.3432656911167083	1.3526413242532385	0.5927920600438007	9.889415356652485	-1.437768106832284	-0.0609388655684402	-0.1275095504392587	0.3065594256804115	-0.4538689093259758	2.342411989223036	1.4446969785439716	2.405591319318823	-0.5420721742799943	0.7317008351924906	0.6005579447106825	10.04116461071286	-1.010117285081335	-0.1786255252723199	-0.4392326373139473	0.4423712739709532	-0.4756738785810625	-0.1889105645708026	1.1158715506637242	0.6764947776631354	-0.5426584825558673	-0.0740710563936373	1.6494902658648152	10.300437547098683	0.463427987710523
0.6	-1.6006661956792616	0.9399742505051992	1.8036314624586351	1.035598470866263	3.345499654693087	-1.650356217592327	2.588198275629942	3.8714994223630925	0.38097983909485755	0.9102473026556744	0.6685260652964667	8.218735974621366	-1.4920403017357824	0.5362094518566684	-0.0058626871203157	0.853738493893907	2.483969898770804	0.5798103796645031	1.5854775966138734	2.6898245203585995	-0.32056451233314326	1.3058395907764047	0.5894353273285285	9.943081269438819	-1.444225210331889	-0.2025336714184729	-0.0981043227165036	0.421103815082913	-0.5166617578174738	2.524878344994536	1.4616534487873996	2.611374820298835	-0.5816210681556219	0.8097734674199916	0.5597256423802592	10.014855845994486	-0.9726041370998176	-0.1801555846055891	-0.4351076728433931	0.4353434418186939	-0.5303655315032508	-0.1659104100179135	1.0806171982415678	0.7059304310578943	-0.5292891315162666	-0.08697749990082349	1.5307701024053812	10.29274725572929	0.424856349587176
0.61	-1.5831013573159791	1.036273734676533	1.9549095910697545	1.0341201615001423	2.688428086838267	-1.5754711290619174	2.7206147595667893	3.283163012253515	0.4693606561434361	0.7156923730921639	0.8286566184538607	8.079759804176364	-1.371426698054384	0.5417344878624692	-0.0825964651382654	0.8532579773149545	2.277049172351433	0.5777171599994306	1.4768580228069657	2.499351761180439	-0.30409622511006007	1.2360081032219394	0.5908964259234356	10.001887435156531	-1.4520718080770856	-0.331988980277433	-0.0449149944546948	0.5372714632071572	-0.574646205204782	2.687289058302793	1.4902169558707792	2.800071672155363	-0.6096585942697378	0.8833047721017228	0.5322067183814908	9.966848988861319	-0.9512285374149678	-0.1766244182652434	-0.4307433673301004	0.4290183866439843	-0.5778633627705583	-0.1423734170168629	1.0590428527774636	0.7336572987329728	-0.5195321076701039	-0.09707279771447896	1.4435116431151602	10.28634320986013	0.398551988167524
0.62	-1.5015584216183862	1.102874046340986	2.0252475586480227	1.017411425981807	1.9728264075090256	-1.467658519180445	2.7518423881893046	2.661050839951435	0.5421877277902075	0.5075264381034624	1.0341186823170678	8.00458490046556	-1.2541540039634682	0.511988292425853	-0.1445167783532178	0.8383242586919923	2.025022783679108	0.5646934021381157	1.3623213190963184	2.263268317179667	-0.295560829963611	1.1426801481697388	0.6019265629070227	10.04626490630993	-1.4550128228898425	-0.4252206196566926	0.0169794703758254	0.6526746539288105	-0.6268049778877234	2.827559550751201	1.5159693903800742	2.968831705777587	-0.6210846573902365	0.9511430755974294	0.5106282674864577	9.90964812613423	-0.9447556764438574	-0.1687081781031433	-0.4241354611053772	0.4237307318218119	-0.6173516704687109	-0.1187434317921758	1.0492457419016974	0.7581364129987025	-0.5125331052174592	-0.10412145681302491	1.3839801438260335	10.279034700485566	0.378897270159669
0.63	-1.343133557123698	1.126344448164904	1.9897920494867567	0.9875889175546816	1.2125044425694544	-1.3283858443764904	2.651779019523378	2.0518547328861594	0.5910009801759876	0.2905691719158819	1.2923814620118643	8.014256793830244	-1.1480556934277415	0.4432200274943679	-0.1804032715189321	0.8088962582002907	1.7282663809527574	0.5404771032758499	1.2437930729661963	1.9832633055717606	-0.29507964581743523	1.025879914142966	0.6271447010953595	10.065914434146563	-1.451641041121324	-0.4696856457134197	0.0710396933413726	0.7647617567519821	-0.6722303640909134	2.9440073838726537	1.5273876247001186	3.1151137512606	-0.6167623311644571	1.0121795921779075	0.4903152008757392	9.857748940439159	-0.950527624647672	-0.1567004667597618	-0.41337607781336	0.4197019175646053	-0.6482567094682776	-0.0954476468120122	1.0483022384834586	0.7781366938141371	-0.5068680564069312	-0.10800081290522819	1.347195482255271	10.268664773470189	0.361339579977231
0.64	-1.1199906507332638	1.102354560542662	1.857352047710381	0.9473352137272344	0.422376297418193	-1.1599801029847328	2.43296552873506	1.5560846966372999	0.613238652506593	0.06991046938689822	1.5635174190663916	8.106427948729046	-1.0563768975197267	0.3434538878802982	-0.1848301496484719	0.7652216579740108	1.3880894112188042	0.5050858968695301	1.1260794407734174	1.6635709069909699	-0.29925105309596683	0.8861323220207816	0.6769049855591938	10.05636725875878	-1.439475562876856	-0.4676668774987954	0.1083285501508452	0.8709143691535648	-0.7101558199709076	3.0353727671233384	1.517411374415949	3.2367114425649217	-0.5996046300749355	1.0653771054353318	0.46881268266950643	9.819023939539372	-0.9625821247827738	-0.1412913651877973	-0.3955601825951082	0.4170465469186774	-0.6702468940405552	-0.0728807005174719	1.0502359043960678	0.7927611984549453	-0.4998112241885598	-0.1086936825464499	1.3247821745601687	10.251828433864794	0.342644004657562
0.65	-0.8610867947427565	1.0382165946243158	1.65588985543888	0.8997642247528711	-0.3820213816750498	-0.9655277385178168	2.135728301722637	1.373957717708001	0.6110065517734797	-0.14926163181333185	1.5544352451292323	8.26491841551193	-0.9778947337332672	0.2312634648730721	-0.1617254843592066	0.7078050571147899	1.0067653874419635	0.4588158405174914	1.017799603428679	1.3134216838998092	-0.30278558440646725	0.7244620950247483	0.7749221867623125	10.022228795825168	-1.4155979763475546	-0.4320706363414816	0.1247983626109648	0.9685522176763364	-0.7399830877174368	3.100828222581012	1.485320604023994	3.33178691311862	-0.574290083359357	1.109799117513304	0.4458030008388813	9.797639175960251	-0.9735375792120388	-0.1237705287799036	-0.3693874365195091	0.4157840201394718	-0.6832234383607876	-0.0513901986333309	1.048590310936997	0.8014434294723807	-0.4888985148371505	-0.10627653895154889	1.308377200905274	10.226584138641002	0.321123607624046
0.66	-0.6039819256261164	0.9449058781994716	1.4235107586404283	0.8482632231983033	-1.185014575185034	-0.7487487990033787	1.8121876738086466	1.6384244881106798	0.5881449037379278	-0.3618333836633698	1.1060550467591819	8.461137221471994	-0.909921363511562	0.1294290750189526	-0.1263161851253243	0.6373739339613517	0.5875421024820765	0.4022324293918742	0.9277200827079346	0.9556370551296749	-0.3022694912059779	0.5423828219451008	0.970787055324103	9.978731788359605	-1.3795710780653592	-0.3782128112859803	0.1199354445821321	1.0552410617893797	-0.7613035333892618	3.1399786709239645	1.4354949672229351	3.39890906355183	-0.5459494815897358	1.1446387331080274	0.42233991565601214	9.795081029691431	-0.9776299670626069	-0.1066069170079612	-0.3366250959232885	0.4158541279865292	-0.6873027731475306	-0.0312642413797746	1.0394430443550715	0.8039261225565291	-0.4736206599979522	-0.100904295513592	1.2929584139517518	10.194171188697641	0.296373603817519
0.67	-0.3959519181052663	0.8383458615506119	1.2146706254645168	0.7963199345824987	-1.9712595173110483	-0.5138527845880942	1.528079328240729	2.1872435179997223	0.5523548563032875	-0.562930789105548	0.6986324639508764	8.645188763802837	-0.8453467601915958	0.057133816228994	-0.0984536619929273	0.5548450787448569	0.1346307836681036	0.3361546483507687	0.8529762842442534	0.6625544935522686	-0.2955555353185097	0.34187683692124304	1.287405477655194	9.94461308396583	-1.3347278412668584	-0.3205371610098745	0.0976347750054311	1.1287983872357683	-0.7739127194779252	3.1528533635192857	1.3761449891386879	3.4370933982437344	-0.5192100757571007	1.169246343759043	0.40038044640912646	9.808887844476812	-0.9724180930252292	-0.0921682198115353	-0.3010202980713078	0.4171351025083409	-0.682792400949785	-0.0127214402589915	1.0221081881273575	0.8002305865072137	-0.4552022036360241	-0.0927929129001452	1.2772670844644647	10.158091523332326	0.269323332749592
0.68	-0.2604383502909715	0.7287093379076853	1.060670392302831	0.7473439859339766	-2.726173999787159	-0.2653843801437218	1.3129612007077671	2.8391859008616307	0.5096471266398482	-0.7480714646656348	0.462442843319739	8.783485300129012	-0.785162549067227	0.0226432531050109	-0.0843422426547392	0.461293692464306	-0.3468265718822713	0.26163303879942	0.7900041514226076	0.6336658335924235	-0.28228717953898513	0.12536671979381825	1.2467204471856401	9.925472349472892	-1.2832939630592848	-0.2682775160369308	0.0653482985979853	1.187391533302951	-0.7778175876228373	3.139891081249723	1.3126639407574971	3.445840224834358	-0.4954077268327435	1.1831550089766123	0.3809416151384666	9.832448982978377	-0.9578405850222952	-0.0822693547725556	-0.2668131588435076	0.4194625484504504	-0.6701620557851592	0.0040962087406264	0.9977054148307486	0.7906217739809498	-0.4356410328794528	-0.0822010995313608	1.2619250413596483	10.122568363379534	0.241339038346005
0.69	-0.1938966181281003	0.6215830535030924	0.9652235591844374	0.7044922832687606	-3.436316739343708	-0.0080674718654021	1.1643100575570133	3.507798054960021	0.4643033315198098	-0.9132973093134499	0.3319204923757457	8.868710823954615	-0.7349875546381135	0.023331498118334	-0.0828389382865887	0.3579267472757995	-0.8508121823242629	0.179922848126802	0.7400090229002676	0.9404069104833658	-0.26483166493545607	-0.10432086230722049	0.7869030040622581	9.920131719042681	-1.2284717808593886	-0.2257613368983189	0.0295127103652668	1.229623102683751	-0.7732360086617643	3.1019198778104404	1.249392691542198	3.425167708025452	-0.4749068024641469	1.1861023239441424	0.36476832612159904	9.859921030125573	-0.936379162982203	-0.0774472653445797	-0.2375675239501466	0.4226477015144151	-0.6500121148863129	0.01912735440392	0.9691451615792179	0.775572488411553	-0.4171313174256432	-0.06941235298932595	1.2495868227148186	10.09140313158256	0.21398012906523
0.7	-0.1793204691624383	0.5149338175596094	0.917012090281795	0.6705075823202977	-4.08970305846277	0.2533445280928611	1.0668757382423395	4.152039857017673	0.4175418128929887	-1.0552836493498703	0.2569521909668408	8.909688357598224	-0.6995172665946595	0.0456194818492771	-0.0905054002763566	0.2460615317137757	-1.370509998626594	0.0924533559858711	0.7068215976237879	1.3954897193307612	-0.24813439500724632	-0.3439983703089824	0.5065043388229046	9.925291568729332	-1.1733393191379462	-0.19283028609525	-0.0033803884889686	1.2545990485551408	-0.7605888301613581	3.040132401491019	1.1890837245951236	3.3756361118753953	-0.456516664574055	1.1780475399616004	0.35225471146370296	9.885157728951551	-0.9125210865118591	-0.0769745534466524	-0.2150736864497177	0.4264935813418902	-0.6230411762396331	0.0323921088511313	0.9406787474000712	0.7557290062791825	-0.40152310880274306	-0.05471849534887052	1.2447302400519007	10.066812913427647	0.188705357005881
0.71	-0.1953933391468441	0.4091169130167127	0.8984775942001154	0.647578670745635	-4.676049363446459	0.5142049454525331	1.0063881918916304	4.748600057924499	0.37073372268999466	-1.17142191574943	0.21193366036631414	8.923048066360098	-0.6800590185595035	0.0738048215993907	-0.1028212611463987	0.1271096191110115	-1.8984056281483896	0.0007944418225178	0.69173667833878	1.9026564102311898	-0.2363584860355038	-0.5901671890716201	0.3635636337801673	9.936395361289302	-1.119656195296563	-0.1682963629892045	-0.0270369818635475	1.2619756821229666	-0.7404848906982261	2.956057528821988	1.1325566916713965	3.298359684650425	-0.43832984671643827	1.1591827734155762	0.3433696746118912	9.90198213712853	-0.8903541800637954	-0.0790770511283999	-0.1990999373274833	0.4308078241890367	-0.5900145741667837	0.0439896667881635	0.915764451710179	0.7318795460291514	-0.38951038950655953	-0.03840569439652784	1.251250231925054	10.048933540499771	0.166846729315083
0.72	-0.2215705541437761	0.3086885346818224	0.8906488743247172	0.6372292677438104	-5.186943189474716	0.7700909821527913	0.9683168589069782	5.282374552348641	0.3259222849542545	-1.2598743131927048	0.18331090484230175	8.927441213751708	-0.6781939981050392	0.0957562287490975	-0.1150565877181788	0.0025658503746837	-2.426408131808824	-0.0933786173211978	0.6945173668003547	2.4282056280037225	-0.23249811902470685	-0.839073632918446	0.2860208208031095	9.948661448849187	-1.0669649750398076	-0.1517656156253054	-0.038043389685903	1.2519829286869095	-0.7136997573812901	2.851528730465992	1.0783757969959353	3.1950030826405404	-0.4189246601170053	1.129937300590537	0.3375194856164901	9.906836309598743	-0.8717445163452779	-0.0815522188433122	-0.1872662926286904	0.435411284745665	-0.5517353689147576	0.0540928535997771	0.895353522655283	0.7049261954317921	-0.3801876759390935	-0.020743743523105176	1.270137964027351	10.035532999891243	0.149041323964238
0.73	-0.2498871609045506	0.2209072283653489	0.8860745143959408	0.640241066039088	-5.615939628873694	1.016897757761466	0.9467690540945027	5.743062561694515	0.2856981939522463	-1.319600268357713	0.16485438630066995	8.93015619512574	-0.6914223315008242	0.1048042210323574	-0.1287491966013252	-0.1259986466296026	-2.945992674968656	-0.188321238799669	0.7110732176574516	2.9546934509191494	-0.238455769023264	-1.086770853465976	0.24065888034383062	9.963321953956306	-1.0150035173045957	-0.1432847826594939	-0.0363757109938691	1.225422397432917	-0.6811491678406536	2.728649305478544	1.0257123677877675	3.067759976476125	-0.3982213369859862	1.0909741783569358	0.3343522230073498	9.89958975468845	-0.8566806214628415	-0.0827774797949236	-0.1762634044697067	0.4401418737479025	-0.5090190321352791	0.0629398364513402	0.878534339742284	0.6758599463755581	-0.37190716857582395	-0.0019791073120121413	1.2998763197221705	10.023283423200306	0.135616975191426
0.74	-0.2834597194624451	0.1538018981680131	0.8865229121466628	0.6566144060371952	-5.958588524911311	1.2509072321418848	0.9433595869014166	6.123780579906925	0.25228836361741025	-1.3503556289107435	0.15404856111218712	8.929302759671737	-0.7146280691708964	0.0998348797932371	-0.1485916311993529	-0.2569408393102335	-3.4483624360321485	-0.2822557665555679	0.7367087303220575	3.469422200150465	-0.25446160685900404	-1.3291863472993166	0.21234334935947183	9.984698671340265	-0.9623162521923052	-0.1429654741934204	-0.0251276370688256	1.1836401298114363	-0.6438583165791576	2.589754399279329	0.9732024939289133	2.9193124768196395	-0.37680312115151704	1.043178737503869	0.33336701763051435	9.883128418344052	-0.8441021257424425	-0.0821312344145953	-0.1637091006008073	0.4448535256749535	-0.4626726804409277	0.0708233260640141	0.8637445270268869	0.6457372623959369	-0.3633141535859484	0.017668057099346643	1.3376098567117811	10.009701651985274	0.126532685096106
0.75	-0.326347705443911	0.114242195595945	0.8955136434237501	0.6855680068942087	-6.212399717463916	1.4688319810383514	0.9599472848345201	6.420387926764526	0.227802711191928	-1.352666576510452	0.14951546476386723	8.921189444557672	-0.744205202601622	0.0857854619585519	-0.1764318170851721	-0.3885493431184985	-3.924627514005368	-0.3734072325672976	0.7696289464038752	3.961452344413516	-0.27828385257608074	-1.5621946965637212	0.1942794913308031	10.014490549516427	-0.9078077380850768	-0.1509093007034945	-0.0102630228666112	1.128475168306004	-0.602928220435919	2.437369589667888	0.9203226803704893	2.7527711784888873	-0.3563266872183941	0.987638845845991	0.334325892236235	9.863288211577682	-0.8325045052712775	-0.0799662073826918	-0.1485452870251578	0.449410639421178	-0.4134793106896635	0.0780776769007083	0.8494257165388465	0.6156550875478597	-0.3536719998930424	0.0380030018774076	1.3797103828412918	9.993602082300011	0.121424522544185
0.76	-0.381462865161455	0.1025985070092014	0.9149709564203272	0.7255771101520416	-6.376755751162968	1.667835667506102	0.996600332244793	6.631074714295723	0.21203553275602452	-1.3277809911682745	0.15029242998819695	8.903795935288702	-0.7799522224861283	0.0679991810819628	-0.21190830507593	-0.519049099501471	-4.365997839982669	-0.4600381706442453	0.8110822940670213	4.420744759073557	-0.30795378216003183	-1.781695036709462	0.18347186690710401	10.052442262124105	-0.8509368621404365	-0.1661030237654977	0.0009309502368441	1.062186269247783	-0.5595004354106276	2.2741658004967484	0.8669974766524972	2.571596876641481	-0.33870297855636333	0.9256172114446346	0.3371436186315486	9.847310261227424	-0.8206939184953689	-0.0772291422088543	-0.1304642264181166	0.4536787694234828	-0.3621870925652901	0.0850643595994556	0.8345799917542214	0.5867195762206756	-0.3427957623741133	0.058852012152549434	1.4224512451589328	9.974584296348391	0.119739027364406
0.77	-0.4483113894737119	0.1124745971023775	0.9438004965944156	0.7744474376384759	-6.452782747179034	1.8455336475188715	1.0509010487657997	6.756046807126229	0.2026545680743604	-1.2776005540072288	0.15554969922015888	8.87823897353043	-0.8225811632208635	0.0503024398146256	-0.2534062857984909	-0.6466091633632641	-4.763986313091505	-0.5404821228207801	0.8621976868556765	4.837953071967253	-0.3418950030682429	-1.9836925330918496	0.17821538862200698	10.097094442392113	-0.7923206986051711	-0.1856999561808924	0.0028610678495989	0.987360115027622	-0.5147213861128919	2.1029103901295634	0.813796503355115	2.3795062956387	-0.3250531956454882	0.8585163730147646	0.34200224846922633	9.840845014411308	-0.8085898349837305	-0.0748095925147155	-0.1103540571796823	0.4575127278758075	-0.3095034051133337	0.0921563310752426	0.8195071777033138	0.5600027172276585	-0.3312511615593761	0.08005521794590546	1.463398573778989	9.95353397624043	0.120336267167785
0.78	-0.524050866402156	0.1362240512423738	0.9797466744399252	0.8294206310776217	-6.443190603076114	1.9999783407049263	1.1194149582660704	6.797246287586935	0.19730661976004768	-1.2045972104311886	0.1646865378867226	8.846838988942803	-0.8734623674991697	0.0377063884411123	-0.2986039705699	-0.7693554506488958	-5.110617586080419	-0.6131755682337051	0.923862874244136	5.204450422290171	-0.37811998320931917	-2.164382868321007	0.17751401190936864	10.14634084352522	-0.7323511553346949	-0.2060729393260175	-0.0070928572342791	0.9068052255008856	-0.4697075191036207	1.926414456852652	0.7608249336518045	2.180365457915046	-0.31517231729833045	0.7878373877499723	0.34894376577554853	9.846528141360427	-0.7970684974211217	-0.0731253718328018	-0.0897828165803191	0.4607435544049997	-0.256092989072172	0.0997218640614447	0.8054355739225487	0.5364817724299324	-0.3199922286114142	0.10145747646475749	1.5013288713881574	9.932087661969453	0.121918055938344
0.79	-0.6058616636149209	0.1660299523128472	1.0214495309570926	0.8873054102125509	-6.352093381939748	2.129634698454718	1.1991636438767272	6.758087390137652	0.19387260655167296	-1.1117177577574933	0.17744127511974983	8.8109734789873	-0.9347717762423357	0.0349904522143764	-0.3451850378008931	-0.8853899975174054	-5.398637167257924	-0.6766880584804883	0.9970834045991448	5.51245003967316	-0.41498878727628413	-2.320238407751939	0.18087844740961373	10.198176589831172	-0.672465763669954	-0.2229881613015546	-0.0274953611136436	0.8234364038457995	-0.4255124109114269	1.747476691230419	0.7090062893032983	1.9780756076074975	-0.30764976202838407	0.7151335613882638	0.3584323503998154	9.862973633915956	-0.7871918286156259	-0.072220653089847	-0.0700869750755847	0.4631659875863162	-0.2025793447318536	0.1081084180537783	0.7935987536829822	0.5169608815209187	-0.3098331522603525	0.12289835363608032	1.535123414654092	9.911660074519816	0.122815014722474
0.8	-0.6969275881623532	0.1980906497704227	1.0695208034664705	0.94462761869376	-6.184819788628745	2.233351269102414	1.2918292138343317	6.6432051787532584	0.19022795502484666	-1.0022803002775236	0.19445872573166129	8.770457488278685	-1.0078481222386817	0.0452143422207355	-0.3943122786002309	-0.9928178239761684	-5.621714839473039	-0.7297503576618695	1.0831825087663651	5.755162947516237	-0.45231535287272573	-2.4480943403703592	0.1882105717326102	10.254062183029413	-0.6142525802579399	-0.2325749641618701	-0.0533279122011843	0.7401549677330367	-0.3830968570762391	1.5688244625243215	0.6589698115453919	1.7764579286817663	-0.3000518188736648	0.6419608577270397	0.37094591484887307	9.885172474464744	-0.7794126370873461	-0.0717410099127793	-0.0518665362936162	0.4645281120422683	-0.1495483468562008	0.1176271365999733	0.78442397269707	0.5019832847712018	-0.30100672776458054	0.14420230059534694	1.5626495871363553	9.892878368352791	0.120954436776313
0.81	-0.8029891836550956	0.2300642879862434	1.1228122359778143	0.9977916562675574	-5.947722148542053	2.310331999724857	1.3994386456487447	6.458221186559617	0.1832957801029874	-0.8798661641832131	0.2166910369315246	8.727253431237715	-1.0911968462307924	0.0701794115469013	-0.4478225713131405	-1.0897818937475532	-5.774635882983834	-0.7712803595288535	1.1816009319590983	5.926965290094032	-0.4896133353323439	-2.545232712086747	0.199360190945264	10.315937165937493	-0.5593327675817833	-0.2319518168610829	-0.0778578113752079	0.6597302073861837	-0.3433028443773969	1.3930532223891354	0.6105052244067958	1.5791447273458448	-0.289714131939358	0.5698268617993074	0.38660498549294176	9.906381119672794	-0.7740972433138141	-0.0711230220671512	-0.0357381853206952	0.4645247468647304	-0.0975529779622294	0.1285385406219058	0.7781787996752592	0.4917539835977441	-0.2936528169005535	0.16517010317480227	1.5824555074917528	9.876378153972038	0.113581858547886
0.82	-0.9321453693866152	0.2611231515834362	1.1762032261031736	1.043245530607344	-5.647990466060674	2.360113078981948	1.5233300098984752	6.209532292163889	0.16839366943333153	-0.7482106188237937	0.2453212155480437	8.687895431168183	-1.1816094397046315	0.1113411873610639	-0.5090339667068509	-1.1745059485406832	-5.853473286766836	-0.8004064929081457	1.2913997472755583	6.023559105374488	-0.5264340730168061	-2.609461909405222	0.2143914793038743	10.387062132001127	-0.5093552606210457	-0.2195814023455873	-0.0947199791479219	0.5846874749090452	-0.306832166574713	1.222565709136638	0.5626994297386224	1.3894863565063236	-0.274552214038185	0.5001403391569901	0.40496938102613284	9.920238739017847	-0.7716300426284013	-0.0702811420449338	-0.021772508434847	0.4627958904051323	-0.0471180971202575	0.141039953197372	0.7751299270041082	0.4860991870493409	-0.28789456436939403	0.18557258216074893	1.594592107238866	9.862256487195468	0.0981855564316897
0.83	-1.090412002507243	0.2890719968373137	1.2181335810447875	1.077641888431258	-5.2934761190116095	2.382547907935479	1.6602440711643471	5.904128724532996	0.1389311917916194	-0.6110954408816242	0.2812005206230778	8.665606125121176	-1.2736514006330382	0.1669761330228882	-0.5818660948829188	-1.2453442125435248	-5.8557340962282565	-0.816488238918256	1.4101904380997892	6.042115280076808	-0.562847120831023	-2.639188849230012	0.23339350090683186	10.470957446829347	-0.4665981343398249	-0.1945001349755191	-0.0991090659638032	0.5172080412199199	-0.2742302854219245	1.0595128027155083	0.5151375820410679	1.2104849385528134	-0.25340244509304904	0.4341635195045012	0.4255629835898139	9.921995091847252	-0.7725871087081569	-0.0695050954274294	-0.0095746199033734	0.4589311607626495	0.0012557427806931	0.1552551377331793	0.7757663773190352	0.4844827602726774	-0.2838889413463199	0.20514734709217397	1.6012259690776554	9.850165862293025	0.0722562578421149
0.84	-1.2797133897132862	0.3088767632308236	1.2326641472165347	1.097987869970727	-4.892527713566121	2.377801808931368	1.8034777832034656	5.549445578899993	0.0872758402446907	-0.4722460115546753	0.3249834163723702	8.677773997179237	-1.3588372274775984	0.2312099621581001	-0.6689069662154962	-1.3008361681119816	-5.780473318318498	-0.8191332824910194	1.5321009062172686	5.981389960079919	-0.5988447438449982	-2.633480922973833	0.2561446279949281	10.569171578888282	-0.4343187766159724	-0.1558045985773092	-0.0886411010104905	0.459045356150133	-0.2458758641164906	0.9057381772971372	0.4698564860118283	1.0447675460941415	-0.22625482540125738	0.3729692231102599	0.44972346984588535	9.90938966431703	-0.7779100205539287	-0.0692314787134084	0.001370286704894	0.4524806993233853	0.0470902501158579	0.171226559287491	0.7809858356005648	0.48608107299254777	-0.28192373752081434	0.22359916957557804	1.6066987154888426	9.839672446288986	0.0338173884165903
0.85	-1.4918809855511888	0.3094122670811069	1.2029103143653523	1.1017774247870695	-4.45383974032083	2.346356488504835	1.9412465197588915	5.153250498217633	0.006813865298423538	-0.3352352756763084	0.37670330996529566	8.740905998958448	-1.426898955457666	0.2964211319324268	-0.7689672871422847	-1.3397638619258836	-5.628369416703494	-0.8082107225860939	1.647791493253089	5.841807431669493	-0.633148370222508	-2.5921146670718236	0.28206877965886273	10.678878919576198	-0.417269983972641	-0.1009906942771761	-0.0630148809639783	0.4114616161770312	-0.22197621127768	0.7627290909577187	0.43391731364168734	0.8946115168906533	-0.1937585197379318	0.31740483195235664	0.48503434781370497	9.882344671159332	-0.7888833681408124	-0.0699383781530058	0.0111629145110295	0.4429724733092879	0.0899297184228514	0.1889105894732231	0.7920561570546913	0.4898971087692616	-0.2825529439275962	0.24060426040178742	1.6167806318443587	9.830790231371122	-0.0181024504539507
0.86	-1.714165680063227	0.2819273324459961	1.1194935299728743	1.0871007708819689	-3.986313075141384	2.28902270794344	2.0666670663505204	4.723569093024474	-0.10424827254811886	-0.20339653210532513	0.4375223534683697	8.862434750398451	-1.46849871346453	0.356821654031024	-0.8803065410283889	-1.3612085821245548	-5.40175638980917	-0.7838596881919008	1.7489281776018653	5.625504147155706	-0.6639945334872982	-2.5156082200418752	0.3108927007877393	10.796595023681624	-0.4217460661140658	-0.0253971667367596	-0.0229362146387205	0.3751875946972405	-0.202568673138754	0.6315757118792354	0.42313216647153895	0.7620286598203897	-0.15669314916318197	0.268064877812574	0.555270672590282	9.842009416857646	-0.8062713587214722	-0.0721144004689725	0.0204475147029786	0.4299353638331483	0.1293440485642498	0.2081758714549202	0.8097481654854778	0.49488533361714016	-0.2859794148291554	0.25581842795077275	1.6362339121407992	9.822963496472674	-0.0834584996942795
0.87	-1.9318745942876323	0.2229559180898203	0.984052014473431	1.0527269067633518	-3.498925166851879	2.2069582285447726	2.1794969962481012	4.26865035883644	-0.24162222057479368	-0.07974667718125146	0.5105822245985484	9.03765492994094	-1.4757805653894704	0.4071565234146109	-0.9992185724841394	-1.3646033184464998	-5.104608720886094	-0.746492668681031	1.8281527472663708	5.336330547713109	-0.689280871486333	-2.4052349026712085	0.34258611435714525	10.91709260103057	-0.4548659269149008	0.0771837203651319	0.0300408123056999	0.3504075482053405	-0.1875278050098435	0.5129412872736604	0.4623448805399937	0.6488920493279662	-0.11588046474802301	0.22527367682305247	0.7125143250234417	9.790835615570497	-0.830049006790686	-0.0757971743737198	0.0297077209250808	0.4129269006253048	0.1649345075260687	0.2288049465834604	0.83403184231767	0.500063716554148	-0.29204615341310836	0.26888878491161133	1.6678511451797347	9.815744680331173	-0.159243564996574
0.88	-2.131296741391912	0.1335157674260632	0.8077949328952596	0.9981564282393072	-3.000607021827726	2.10168701498773	2.283152407008873	3.796978675690099	-0.39666201369019644	0.03307880713310363	0.6013076717092469	9.252024012626936	-1.4444473353755485	0.4433553675188151	-1.1190522984739708	-1.3497772363416172	-4.742477085391048	-0.6967928832129785	1.8802314041896926	4.979810017992799	-0.706714755443568	-2.2630157349818814	0.3775709108171065	11.033003953110887	-0.5214502771561287	0.2099194181466016	0.0931671410716979	0.3367697233998615	-0.1765779472638898	0.4070452046977776	0.5697865125085753	0.5570273033938318	-0.0727879059792764	0.18907899361124977	1.0229058953430195	9.73307851411926	-0.8595552688764908	-0.0806770415114695	0.0387479299934935	0.3915640431631281	0.1963419683405568	0.2504991225793517	0.8642022028201273	0.5046012077305457	-0.3004947934648223	0.2794683780276789	1.7126439445258057	9.80931756346418	-0.241404862450462
0.89	-2.3001972798639163	0.0198459315928591	0.6059923576650567	0.9236432890024432	-2.500123867241781	1.975114999904063	2.3787660929235144	3.317350680847184	-0.5581196635353335	0.13287814055490835	0.7170680225812079	9.487099560321594	-1.3756549299829142	0.4660386565364576	-1.2325445764422096	-1.316988501729027	-4.322374536713361	-0.6357050964620773	1.9049369146220325	4.563058329561695	-0.7140536166295554	-2.0916893783014885	0.4174693324170176	11.137657259876779	-0.61993200044012	0.3697550165072923	0.1612149175475731	0.3334216203441843	-0.1693106347072057	0.3136605773984065	0.7396111863958439	0.4880768645938875	-0.029654022128418184	0.15925718767846173	1.5153580102823552	9.675747414270305	-0.8937897709060255	-0.0858027161999891	0.0468776443949969	0.3655550451082945	0.223257101510187	0.272886439870609	0.8991216682004528	0.5078791524015459	-0.31090494757033926	0.2872328621630302	1.7703456894201826	9.80432457598165	-0.324666486372091
0.9	-2.4335865855886096	-0.1061162015146617	0.3955919979135914	0.8301855108127637	-2.00595664344586	1.8295375007519563	2.467812259187071	2.8390627862739746	-0.7147035963965599	0.21792212270628672	0.8692348302820952	9.724437379485218	-1.2762587568952075	0.478632159201296	-1.3339026839165913	-1.2669422005752264	-3.852614884818976	-0.5644194429811593	1.9071501064502712	4.094673771858058	-0.7105097605368343	-1.8946588427917872	0.4657636267772452	11.226953824924053	-0.740345216641847	0.5454669343631016	0.2255527068057091	0.3390677987286737	-0.1652060906681521	0.2321274204276923	0.9468469991689923	0.4428805299885926	0.01022480817565454	0.1353297094960713	2.1379287077564246	9.628461722014961	-0.9319070514961416	-0.0898640341790147	0.0535624762852188	0.3347302025533354	0.245431755988002	0.2955324730356814	0.9377607563408505	0.509529683107213	-0.32273620312997914	0.29189814385900625	1.8404438199207542	9.801254993694275	-0.403030581237385
0.91	-2.531343414347345	-0.2331419545522909	0.1902362185444745	0.7194861365725812	-1.5261821959235076	1.6676336607805344	2.5491654460191944	2.37231836447858	-0.858083050118387	0.286979200476536	1.0745460997936016	9.949970344847047	-1.1567517342026572	0.4834621383075435	-1.4181161669441815	-1.2007907935668385	-3.342607035041401	-0.4843480489055053	1.8928453916541137	3.584621786618738	-0.6971352542797651	-1.6759152925045815	0.5280460545991313	11.297893736097498	-0.8648758878174402	0.7175530559991521	0.2759096431639409	0.3520467439785177	-0.1636579079188947	0.1613817995760206	1.1571598077588854	0.42043418748320205	0.04286227044855093	0.11659021187854786	2.752297130463774	9.60009227152615	-0.9733485063162308	-0.0915744902991916	0.0576673474658606	0.2990691963302282	0.2626905966711301	0.317953593630621	0.9793460700821455	0.5094538462664395	-0.33575188304985387	0.2932377955439931	1.922345031369057	9.801213464041336	-0.46964931082618
0.92	-2.593369430907852	-0.3547623724268304	-0.0030346967224925	0.593886879230404	-1.0683511282077407	1.492444040842783	2.617523744962293	1.9291098915074578	-0.983722166685725	0.3393265972884821	1.3568556962386888	10.156134663597994	-1.0293507108165028	0.4833167827288201	-1.4809648999283611	-1.1201154889276794	-2.802611056734265	-0.3970945287473448	1.8671944283190214	3.044170085364142	-0.675666276005348	-1.4399403581364298	0.613367313901473	11.348085581706725	-0.969878076446414	0.8595852765929803	0.3026300527345544	0.3704222373285679	-0.1639999061401671	0.100000568661393	1.330840065419187	0.4172633662976987	0.06411241762704024	0.10214096661659793	3.1894486142588714	9.595292264703195	-1.0174238478633069	-0.0900632737584191	0.0582737140794836	0.2587228054264741	0.274941970514897	0.3396322240353089	1.0230632948325724	0.5078194805258359	-0.34973780251408076	0.29109899999222666	2.0146200255516247	9.805071556852312	-0.519118883820145
0.93	-2.6190291551432754	-0.4665302008730838	-0.1808285232153378	0.4562779146372542	-0.6393636314176122	1.307328658807023	2.6663951505029067	1.5251503567528701	-1.088795959743899	0.3747476473422216	1.7482834651003263	10.338937020995454	-0.9064218652807468	0.4813506388336863	-1.5210505344674234	-1.026888038495762	-2.243463591273961	-0.3044167706879468	1.8349097426762604	2.486020414086258	-0.6487072536381613	-1.1915894668192235	0.7380911806996103	11.377434036285122	-1.033388436146068	0.9503850637967628	0.2989223997446392	0.3920838918907988	-0.1655340867058328	0.0462605085112857	1.4354365296025757	0.4281020284809365	0.07197300913177802	0.0909367712320839	3.353024358926849	9.614141695831599	-1.062763677767204	-0.0848939346014597	0.0556122584781227	0.2140269938561568	0.2821869639734853	0.3600335338036587	1.0675983974353034	0.505035822688675	-0.36401511796351366	0.2854158305444336	2.113906280452932	9.812479494341156	-0.546874419755559
0.94	-2.6114520603528204	-0.564985474182008	-0.3429527633794313	0.3099880725770302	-0.2453450964388774	1.1159042636124847	2.693790460942953	1.183861962829766	-1.173130099304753	0.3935157465835459	2.275426143858892	10.498635162008998	-0.7992187309447382	0.4797206323268739	-1.539258913849583	-0.9234136773484116	-1.6762817776105128	-0.2081837838416519	1.7995000608053369	1.9250854280571044	-0.6195856708224824	-0.9359597462668588	0.9347637432492985	11.387473835691885	-1.043316228568036	0.98115256183026	0.265117088587481	0.4148510988752914	-0.1675585841641636	-0.0017901062809046	1.4565219438925783	0.44741537506620493	0.06765114061656835	0.08183413614340775	3.2554132581542463	9.651733465805728	-1.1070502264556068	-0.0765889589551025	0.0512277226943479	0.1655077487443921	0.2845256929587095	0.3786229739857619	1.1108781895877178	0.5017001507652689	-0.3774704875721205	0.27621880522962117	2.2142273385671474	9.821662915863005	-0.549930396015092
0.95	-2.571693335613751	-0.648508477925198	-0.4897741812946506	0.1586602830579349	0.1084751972255048	0.9219613196407924	2.697044420665682	0.9417816247660217	-1.236658664944533	0.396365599974744	2.8637683617322027	10.635765982948522	-0.716968969441838	0.4824990824302179	-1.5350884274627536	-0.8122571397529914	-1.112156074007193	-0.1103277390391423	1.7616317287726637	1.3816023320884676	-0.5898527714914579	-0.6782469842664423	1.2750642408874147	11.377955936574802	-1.0041663094931097	0.9559914974958348	0.2098678538120244	0.4365746174047497	-0.1693945408826763	-0.0462502078656224	1.4022532711564648	0.4705645426193622	0.0538976806049165	0.07364328955215033	2.979938231960545	9.699732313042308	-1.1476888497111144	-0.0668869640782728	0.0470404116896691	0.1138755544590406	0.282160028131304	0.3948840135887916	1.1505982626645856	0.49851309668493676	-0.38917846736657274	0.2636398653930454	2.308060250203959	9.830414207178427	-0.527280621256023
0.96	-2.5023464346793105	-0.6991344248140527	-0.5906504500459531	0.0061175288143809	0.4178776779571694	0.7293629249147655	2.6644689109186133	0.8406125469762467	-1.2640437698464388	0.3844527105621052	3.1696753998056892	10.720263821714157	-0.6749727523201279	0.4897942198932555	-1.5038467449835602	-0.6961547989831226	-0.5618431068881399	-0.0127926626782026	1.719605078677398	0.894685885170515	-0.5630084258034775	-0.42359685618315507	1.9220210212097675	11.344541187866108	-0.9324801297781372	0.8889400210138884	0.1456989261415486	0.4552304407590595	-0.1704109045504171	-0.0892782049762604	1.2965190821850732	0.4942117243319528	0.03405293912576659	0.06518044374412733	2.6234081838864376	9.749792243918474	-1.1820365590832471	-0.0574122709224593	0.0454925558908131	0.0600089982680727	0.2753921912407571	0.4083354370982397	1.1843040861633956	0.49616506130493887	-0.3979854247049645	0.24791220886902318	2.3869155217189553	9.835960157601573	-0.479262209911875
0.97	-2.4021040594489835	-0.6914193918217783	-0.6108741616219003	-0.1437752594290324	0.6797526626141625	0.5419295485763668	2.573194887517411	0.881148479641833	-1.234799204297554	0.35930231725383227	2.920273877750271	10.716472506387886	-0.6843378472583606	0.492446153456022	-1.4381653493818594	-0.5779169111042364	-0.0354699244893038	0.082518485840704	1.6670756057859177	0.5848550009951025	-0.543352347728066	-0.1769561165842787	2.8504083968666922	11.279718313427804	-0.8551260715745641	0.8036590244644424	0.0867916943248618	0.4690013403170404	-0.1700462620815195	-0.1330015754238257	1.1767077904447927	0.5163016633057623	0.011774882404913358	0.055317834270565074	2.2791090443338877	9.793767823541646	-1.2096356784087494	-0.0494896791455495	0.0483555067138707	0.0049276806943674	0.2646189440806228	0.4185475827724993	1.2116129571157945	0.4952065696737793	-0.4035899502801427	0.22936473584916317	2.446681912790359	9.83643080167419	-0.410679513728457
0.98	-2.2591872131280724	-0.617546372269773	-0.5410610740333629	-0.2872479450389622	0.8921807600027808	0.3633149095027631	2.403754869303249	1.0052341090090642	-1.1392648864770696	0.3227492414888606	2.391238864420163	10.612716699518257	-0.7466767002826571	0.4881094409740328	-1.3275920955227931	-0.4603246270170011	0.457739256237279	0.1737964318346401	1.5994616885713708	0.6720336216719006	-0.5287197849438058	0.05707035368497267	2.380032243910942	11.17325980219581	-0.8004794021398481	0.7159815488168729	0.043009596414389	0.4763425441039389	-0.1678269698325651	-0.1794277970242127	1.0748240213542426	0.53596869821992	-0.013829418969528738	0.04302925908238703	2.0053858087682914	9.825858659436832	-1.23233053350903	-0.0441006270283941	0.0547074167830724	-0.0502446943205317	0.2503214069275416	0.4251569468585003	1.2343323339255214	0.4959271776537249	-0.4072412479181173	0.20841121982183675	2.4889386779834415	9.832920054250932	-0.327229321095489
0.99	-2.0728854422562764	-0.4770051443659732	-0.3596052041149359	-0.4207553535373216	1.0544869783526742	0.196879405779077	2.1572445079999962	1.1522757289232435	-0.9698319302457284	0.27687034353147655	1.872159982069445	10.389670734533949	-0.8532447053603596	0.4748072656904236	-1.1683341534279723	-0.3460268295732777	0.9097035469222816	0.25937588376101	1.522653329173834	1.0072591320729334	-0.5155905310326361	0.2743508670366713	1.5116798455231897	11.021673613889181	-0.7900008926361666	0.6271468945760773	0.0158617900777662	0.4760292387881496	-0.1633810092982391	-0.2303606835077608	1.0087944459238605	0.5535008896891668	-0.048997402660774354	0.027429181994049923	1.8225705951265516	9.845941189789887	-1.252798372338494	-0.0413574572126368	0.0613922679381161	-0.104325494336372	0.2330508614723968	0.4278786462776851	1.2549833511101491	0.49827366852160576	-0.4109211872043382	0.1855346711379033	2.518662795956539	9.828863968669921	-0.3737301735460386
1.0	-1.8606316051489995	-0.2685313378832604	-0.0344178595250518	-0.5410960418074113	1.1672624275005536	0.0455681478089535	1.8802243585697431	1.2873860948483449	-0.7211936008524372	0.22391151116736527	1.4604976440973871	10.022306223741147	-0.9882326124751626	0.443929939422835	-0.972270183320424	-0.2374419343757168	1.3136841985997787	0.337781512360953	1.4556740008839129	1.3770407386652284	-0.5055242854575839	0.4713412588616716	1.0571030761914162	10.836559776681717	-0.8205279497765487	0.5330111021483178	0.0039552882077835	0.4671848702384889	-0.1564471798752108	-0.2873260194841733	0.9784592968962366	0.5703452152365966	-0.0945205198068158	0.007803890293034947	1.7155562469132695	9.854738953470353	-1.272475856355928	-0.0392994230116738	0.0633168919300487	-0.1561244315415728	0.2134111872294421	0.4265163179174527	1.2746561412637856	0.501831986235155	-0.41615279581251774	0.161267691201774	2.5400057713070736	9.829474597291249	-0.4202310259965883
0.0	-1.6270058880415663	-0.0279782866460041	0.3582371139196138	-0.6455153919089919	1.2323485047534652	-0.0881992149412022	1.6662127037191339	1.3939698920262824	-0.4322490202559855	0.16621129930109038	1.195300352791062	9.590816054900241	-1.110966146373686	0.3962153097014529	-0.7645846143636047	-0.136669567622809	1.6644345717028008	0.4077677350380342	1.4056393501007853	1.7190973037997994	-0.49311181701194595	0.6451775797060088	0.8176613080561737	10.640163162112021	-0.8773231717452863	0.4313172355041735	0.0060587252952973	0.449290445108228	-0.146879427588529	-0.3515099934574509	0.9776334760411878	0.5890625992326628	-0.14664907031527183	-0.016366325312583956	1.659642756669144	9.85256286573106	-1.2922123278740456	-0.0360398372708495	0.0545460688180701	-0.2044982667549552	0.1920388258401116	0.4209691317958118	1.2938650794436315	0.5058789001932666	-0.4245686987756083	0.13616989696032275	2.5576577298426986	9.840731323107706	-0.466731878447138
0.01	-1.3863538967944438	0.1764339161382957	0.7272199098320631	-0.7317894457036128	1.252780011025158	-0.2026200720980812	1.575422118410551	1.4649329139876772	-0.16090002360802833	0.10612349774115463	1.0754227059600376	9.189668123510886	-1.1906438180876553	0.3561337705908344	-0.5761341340890263	-0.0454165253114591	1.958296242326908	0.4683506591698578	1.3698155001926744	2.014035544231505	-0.4702147271952824	0.7937434587284354	0.6801347196259908	10.460222092068351	-0.936531266411239	0.3096691454424122	0.0136177370847702	0.4221761156687695	-0.1346462949397918	-0.423713324001694	0.9864944173020863	0.6131029916080561	-0.20441479462801884	-0.045394501090905426	1.609019089459494	9.845917490704712	-1.3082308024391822	-0.0294954466892305	0.0304231807991085	-0.2484059247563148	0.1695813454858012	0.4112357028956548	1.3089168742727704	0.5094881151969081	-0.43576768944310146	0.11080370787504708	2.5690822518340735	9.866735051498926	-0.49443051192204
0.02	-1.1927880863067557	0.3198759276885705	1.0481941636862624	-0.7982867157893179	1.2326856774659356	-0.2965759243117167	1.6198070973840988	1.498243284288869	0.05842733502269241	0.04594101245496701	1.0811375658212472	8.84840694934469	-1.215060062080974	0.3261123045345381	-0.4456285215658792	0.0350593357325062	2.19323859639294	0.5188308593610129	1.3346553745690455	2.2540430693212063	-0.444858759704105	0.915709597162153	0.5921161812453611	10.332503886376651	-0.9743737577639906	0.172944113585862	0.0215594718121587	0.3859972060855957	-0.1198256587135006	-0.5043231893358308	0.989837712490254	0.646292434501499	-0.25995672412198995	-0.07938388065457856	1.5315632052133488	9.838337352424615	-1.3133886634500445	-0.0181252662537264	-0.0085500371663484	-0.2869608257871379	0.1466757757256905	0.3974147971663966	1.313541552327679	0.5116627988509398	-0.4466879889567064	0.08570991570164972	2.567201593075651	9.906020550094532	-0.4985598389224
0.03	-1.057237681571056	0.3959695974152163	1.2765454365512912	-0.8440061351856815	1.1771469572576527	-0.3696703636385099	1.704145442440532	1.4948837723932415	0.20509245079848382	-0.012176513855512883	1.1399852442790732	8.607809838969173	-1.1909919445610877	0.3016202930498213	-0.3909598311759477	0.1039845719227066	2.368841753542596	0.558806058177572	1.2892967861520428	2.436080510816641	-0.42677716089573803	1.0105441278809584	0.5292504826615255	10.274678490855765	-0.974082335828965	0.0483780762243706	0.0330133586291557	0.341197486030481	-0.1025950975037386	-0.5933041468957814	0.9758415430187222	0.6920630673782938	-0.29756363365847954	-0.11823391945634631	1.410047131564832	9.825509891134258	-1.3021403372808118	-0.0015713323279305	-0.0598366824662651	-0.3194772570142139	0.1239278968818054	0.3797028362606043	1.3035153837326354	0.5114666022715665	-0.4545161173583358	0.06138449204273192	2.5485835789538522	9.955362779206782	-0.468046609855789
0.04	-0.9502693722800768	0.3975658843049205	1.3405846086706272	-0.8685903205404157	1.092018474602192	-0.4222350357469553	1.6906323093036235	1.4578188910908079	0.26262704023182365	-0.06626896056172638	1.1596998225469652	8.531826743619657	-1.1338469322626563	0.2823506625552453	-0.3989940746678857	0.1610833695162953	2.4862251341088366	0.5881732237886457	1.2347173903638455	2.559924024378683	-0.4168301147917656	1.078493909137926	0.4823257950647667	10.275645516416516	-0.9470366143635772	-0.0504876930139318	0.0443744406629179	0.2884629168190737	-0.0832183966167377	-0.6902082228527421	0.9494190050105605	0.7526775848985866	-0.3177166222381971	-0.16165456755013535	1.2613887062127436	9.811568168303618	-1.27202503632335	0.0190582974659529	-0.1173381052379151	-0.3455078276460503	0.1018935997649989	0.3583883090664242	1.2775676665744733	0.5081339830332678	-0.4567682813651041	0.038258027061790933	2.514233861998618	10.008519009695913	-0.414492157200246
0.05	-0.8689827299574313	0.3322863069833983	1.301358327550776	-0.8723143917174229	0.9837160192208276	-0.4553025210271481	1.5997120589214449	1.3913770122158429	0.25488730152558103	-0.1146336311745811	1.1497329946351615	8.559353263238553	-1.0774825877201115	0.2687533069568686	-0.4421331195262331	0.2065680282208052	2.5479263029693584	0.6071200643748611	1.1952735093786186	2.62739292231152	-0.4169541334298253	1.1205381318550083	0.4549275821018215	10.312101171309704	-0.913668822655256	-0.1272638115882672	0.0459427026672762	0.2286693001257304	-0.0620288511602662	-0.794203328121598	0.9236327880497689	0.8287919845146166	-0.3316633105254157	-0.20918762638537794	1.1144325781464888	9.807538004047125	-1.2229121390752822	0.0424162610400101	-0.1739555387483251	-0.3648694664189154	0.0810632887165313	0.3338432932038835	1.2359505526353052	0.501151003909578	-0.45148380559453244	0.016679038500499805	2.4662238387101105	10.058662010367067	-0.361427430827783
0.06	-0.8107921479203044	0.2625845351607264	1.229825897539927	-0.856051672893435	0.858980222667659	-0.4705470014296951	1.4962641088707174	1.3008020487961676	0.22720609492678298	-0.15587281721849033	1.150262724643954	8.622396544683	-1.039237050588277	0.2405104696545371	-0.4929343702305183	0.2411073811841021	2.5577367717931243	0.616106360922169	1.1750928587492244	2.641919228707215	-0.4305536503880861	1.138316837966465	0.44478757941598357	10.358007316593584	-0.8953440689011642	-0.1656360760994944	0.0414763915878126	0.16282726850379	-0.0394101629078245	-0.9041181882876608	0.9114804454738872	0.9195083353082715	-0.33983458447094866	-0.2602336942305651	0.9912693669800253	9.810867943231548	-1.1606271292029249	0.0661802120146951	-0.2238385896934365	-0.3776560122423603	0.0618500955272997	0.3065123747503948	1.1838660683287108	0.49030534748732274	-0.4394285022938888	-0.0030978473215552693	2.4145485550906023	10.10095797424805	-0.327442031033523
0.07	-0.7294410437170202	0.2117612547145396	1.1342226095845422	-0.8212186408103966	0.7246258664977239	-0.4701954399280438	1.3650597032181488	1.1918751839606272	0.20551427352735385	-0.18892940474690553	1.145304241239444	8.708963221492057	-1.023988849618465	0.2016670156333516	-0.5167467202164424	0.265774898480138	2.520503112736527	0.6158360120100858	1.1645814364791585	2.6082228109701697	-0.44635618473385197	1.1340380077422503	0.44650381538760253	10.379350681658197	-0.9047766424536224	-0.1688134399466343	0.0384541221829741	0.0920278883067264	-0.0157758357773854	-1.0185011280327758	0.9211935028804367	1.022771996597828	-0.3450453200724275	-0.3140830251678116	0.9006831492695495	9.814796360216507	-1.0957188821817858	0.088695816416658	-0.2660832391319494	-0.384236188011904	0.044582419062523	0.2768993289184065	1.1310469074120975	0.47570818641563184	-0.42436876829902576	-0.020918146676991507	2.377606565769479	10.135872940133737	-0.317327575514895
0.08	-0.6248828183374737	0.1792355896103548	1.0368084660778192	-0.7697024169695452	0.5872880078980481	-0.4569136690679719	1.2237547665145154	1.0705695287512966	0.19705374578356674	-0.213109359379823	1.1430876123869254	8.79724352420235	-1.0242201607260843	0.1682244928367833	-0.4997115867568125	0.2819791763569753	2.441902953225576	0.6072210455390191	1.1519713918179437	2.532018895469828	-0.4519024182153712	1.1103677250405235	0.45496160944098724	10.361827996050485	-0.9410653522286608	-0.1667982050812217	0.0380535866746937	0.0173918155013306	0.0084519492375634	-1.1356893827493166	0.9564903103755831	1.1358539892001394	-0.35660332354506297	-0.36994853933680755	0.8420891412717025	9.8185723169555	-1.03756690881782	0.1088720998783267	-0.3000751100050327	-0.3852365932093426	0.0295010233846097	0.2455519881946468	1.0855612815729083	0.45779178895500494	-0.4095899729815087	-0.036727860543362044	2.3712991533791032	10.163759981146198	-0.324772352152312
0.09	-0.5298377492934324	0.1675615591221435	0.982535578140738	-0.7037748512915649	0.4531766766706365	-0.4336731657953317	1.1287962964964617	0.9427303730758081	0.2067531293231497	-0.22809044680542004	1.1973691828911632	8.844938272021059	-1.02845783614945	0.1553463080447797	-0.4531666725645813	0.291380305795248	2.328206133073253	0.5913391675937083	1.1345563138441421	2.4197372361096696	-0.44209273355641726	1.0703085354874031	0.46887583367036334	10.315737886598356	-0.985756101672749	-0.1645797332981537	0.046890404551055	-0.0599755282439894	0.0328629636273277	-1.2538851601552077	1.0005000203080998	1.2557487938373533	-0.3678151434732826	-0.42699924159062314	0.7967358003591969	9.814128109686811	-0.9934786045716564	0.1246392633168408	-0.3266582980291132	-0.3815102528517823	0.0167606359101951	0.2130457776207282	1.0532047889053142	0.4372865139804403	-0.3984992130946429	-0.05056794644028633	2.408500503064734	10.18598920747044	-0.339005288461765
0.1	-0.4516945222092972	0.1914956803448196	0.9496564974362088	-0.6259977522254827	0.3278517676825364	-0.4036053099450154	1.0688994340476652	0.8137918736260105	0.2298192185239104	-0.23391709816265394	1.313480103069809	8.873916019458884	-1.0253737003934713	0.1620419770903679	-0.393206652217186	0.2957962153985605	2.186031492501537	0.5693866581365961	1.1100722044740163	2.278251578231994	-0.41884612517342984	1.0170714553455646	0.4872474203816739	10.2558800117614	-1.0198986849159803	-0.1483426398941591	0.0743255236585835	-0.1390208818886477	0.0570780617577916	-1.3712344614342966	1.033306900088854	1.3794450547086423	-0.364638600383852	-0.4843924271883842	0.7490743444704309	9.790074380493227	-0.9676382481833702	0.1338349451539338	-0.3462081436130925	-0.3740921614908185	0.0064357077376089	0.1799664391249855	1.0363858598976357	0.41517981987842767	-0.393337148880843	-0.06256333820940803	2.4962337047140406	10.203077938949827	-0.350292533818287
0.11	-0.3877220809145889	0.2263555363613079	0.922215394963026	-0.5391240385109252	0.2160289481815502	-0.3698505400862611	1.0256931683388382	0.6885583906647681	0.253616283469915	-0.230981876805212	1.4896240932429616	8.89911683406856	-1.0173579988042878	0.1913664337603731	-0.3310042221108153	0.2971034830190186	2.022109433595742	0.542628582395344	1.0868312678407879	2.114625928974509	-0.38566526238491	0.9539471663367015	0.5139591135004422	10.19370418653448	-1.0308936371265198	-0.1288240077575963	0.1169301404987653	-0.218770966455875	0.080765873913949	-1.4859046934617863	1.0454711731079604	1.504093288398325	-0.34759583479511696	-0.5413032620012375	0.695083995901118	9.748586595871936	-0.959446024857486	0.1356408861137304	-0.3585055055061116	-0.3641441003807875	-0.0014702488029451	0.1468924971609311	1.0331801982610498	0.3926582396892363	-0.39410354808328907	-0.07290728400760049	2.631245428795141	10.21456995375276	-0.353229203724471
0.12	-0.3512666619046274	0.2593203452505215	0.9046335430744548	-0.445999502869296	0.1214259869397659	-0.3354100173986744	1.004488504902824	0.57110393680602	0.2708957421401163	-0.2199945111094015	1.7588541072235797	8.916063427396708	-1.0069092049971269	0.2361895647215675	-0.279360910770502	0.2971373058947885	1.843059597240608	0.5123483648350666	1.0713048940697667	1.935887420405508	-0.35002685034868714	0.8841817559901545	0.5533921460398569	10.142231275482485	-1.016898533809412	-0.109746518998786	0.1645528913853826	-0.2983506975933174	0.1036562449733007	-1.5961573429971967	1.0359558777087818	1.6271066404757417	-0.3206973871409385	-0.5969505985390712	0.6366859134726928	9.699524568326954	-0.9636786967590958	0.1296777813136765	-0.3613380755544966	-0.3528917233615997	-0.0070125274522068	0.1143780348536902	1.0373322333751969	0.37103110222106683	-0.3984463303333053	-0.08184207198670544	2.795809373299212	10.217710663586947	-0.345969430529607
0.13	-0.3368397421781081	0.2915154689132578	0.8968038022683171	-0.3494694984447816	0.0466569914330791	-0.303007195818572	1.0013487605670872	0.46488618597530734	0.2838265096678223	-0.20193990094342484	2.1539654022334713	8.924321192101104	-0.9978263112043168	0.2804170306271184	-0.2421221355964192	0.297595315320929	1.6551917859623493	0.479798770915095	1.0643844169016732	1.748836664926096	-0.3198438053912058	0.8108619573994577	0.6086242576270855	10.105416888349776	-0.9895613518738308	-0.0793526973820044	0.2091629738215544	-0.3769919719458875	0.125549776299614	-1.7004124095901727	1.0145332273129548	1.7462210787666004	-0.2865836918114269	-0.6506182017454821	0.5809878483596962	9.652025700491226	-0.9738406500415652	0.1167623907567673	-0.3533614317446197	-0.3415574481466901	-0.0102912170875113	0.082936351558787	1.042527394850237	0.35163310131940634	-0.40347989700980585	-0.0896374378918048	2.964815857603963	10.210578566361589	-0.329188500870254
0.14	-0.3296165084620744	0.3189486179717248	0.8923281448039099	-0.2522942222696605	-0.0068202697906218	-0.2749661060844279	1.0033069229134173	0.37323618549907855	0.2938867514378534	-0.1780268660482367	2.6881287557149096	8.929459478631015	-0.9951341221487796	0.3088977689631446	-0.214845436239303	0.2999497276879436	1.464336723230438	0.4461562629932614	1.0638929994168054	1.5599061795984528	-0.3003605964749793	0.7368142379705477	0.6820237097148176	10.07885091531883	-0.964389936776372	-0.0412784158960148	0.2425520796936969	-0.4540338338912842	0.1463230480771532	-1.7973018670826304	0.9952805479552771	1.8595298217924112	-0.25437209099289665	-0.7016708842989204	0.5352323669624833	9.616018488207468	-0.9834987994595722	0.1002719505827286	-0.3355821721404359	-0.3312930115816764	-0.011436296998366	0.0530250573112259	1.044001794476704	0.33570449075749703	-0.4062696736724265	-0.09656808375627217	3.1098833147003084	10.193633403466398	-0.305027531981991
0.15	-0.3242614740627684	0.3334691312806161	0.8938327570179097	-0.1570754355908472	-0.0387013489610831	-0.2531122403691752	1.0076131016400323	0.3003935636829874	0.3010134714119191	-0.14962967497370183	3.3543098902857675	8.928291296205858	-1.000948955801202	0.3217629225041307	-0.1954998646591798	0.3053719499559298	1.2757114684232411	0.4124805440696313	1.0694159095037221	1.3750752625665432	-0.291561965985417	0.6645213208162674	0.7777144557947209	10.060589333240513	-0.9502332739483276	-0.0077314103398504	0.2597334635128689	-0.5289153525771306	0.1659293495346986	-1.8857101002347567	0.9851215771125873	1.9654990667400924	-0.23274374025843633	-0.7495653677590629	0.5012068404318681	9.597426424181135	-0.9881385197282204	0.0846600396676289	-0.3114417305135536	-0.3231156226682767	-0.010592825938841	0.0250331254332576	1.039509984556416	0.32425695203439503	-0.404973403524715	-0.1028917743912867	3.2058217349990747	10.169914835467818	-0.276278566066668
0.16	-0.3197476403756556	0.33714162216487	0.898739589137703	-0.0661965023190228	-0.049776484803474	-0.238700732745099	1.0117489194484799	0.2526612656734507	0.30537785697563913	-0.1182245732891986	4.0043689195957075	8.923366244704038	-1.0113658018894736	0.3214191741456598	-0.1834415695183226	0.3146732172900909	1.0938224079638892	0.3796808808406889	1.0769502681959653	1.199843433586057	-0.2911293990873788	0.5960588353648896	0.8975756653326074	10.049629121222178	-0.9500129468084408	0.0209501787423607	0.262621825258005	-0.6011629341952548	0.1843950067977761	-1.964799998545596	0.9858669951848679	2.062968110821632	-0.22214698093602503	-0.7938559753143583	0.47788765614618256	9.59455019897404	-0.9852342623361292	0.0733837678500461	-0.284678703527581	-0.317851466648005	-0.0079071603005697	-0.0007296295447993	1.028160344161858	0.3179506414423148	-0.3988430660045547	-0.10882941883112468	3.2337105517316447	10.142909338869108	-0.244105725926536
0.17	-0.3142153588469673	0.3337262616252193	0.904218843150802	0.0182233756867651	-0.0418191147805684	-0.2323751364382042	1.013763397318451	0.23681033300328208	0.3079099153096847	-0.08532362517733583	4.28090862616371	8.917569316978922	-1.0237126662464808	0.3105934100954496	-0.1773392087142037	0.3282641500735582	0.9224068218290116	0.3484905116236226	1.0843915733606466	1.0392484466535938	-0.29681948828841165	0.5330538278420641	1.0434382431385054	10.044471133879984	-0.9623125290456443	0.0448155873909337	0.2546973661267942	-0.6703740427006112	0.2018116524417768	-2.034024141357393	0.9964560144549004	2.151135399693083	-0.2209331918426388	-0.8341955105387425	0.46322328877906593	9.603742096981552	-0.9742894059305414	0.0685518059266849	-0.2587016609992372	-0.3160898873626548	-0.0035150407935763	-0.0240402557747185	1.0103790110686492	0.3170222489075967	-0.38814642033436453	-0.11454839464364987	3.1870918036517586	10.115962254517022	-0.20888836081153
0.18	-0.3094231683473312	0.3252118117075377	0.9075842523733948	0.0943608156203233	-0.017426848739599	-0.2341585735659074	1.0125288118075326	0.25305710058393144	0.3077909652445338	-0.052408202228394374	4.001187121290466	8.913726020199093	-1.0360097365301224	0.2959393618484388	-0.1778402134350165	0.3461352981130316	0.7644121796854989	0.3194501032020467	1.0920272073492892	0.8978774935853616	-0.3059701960389001	0.4766658603335257	1.2162318525088074	10.045787595265297	-0.9796268482415798	0.0598266875601549	0.2397892144499764	-0.7361993950961098	0.2183250082106168	-2.0931212387010856	1.010320177818244	2.229531762153572	-0.22667031541048285	-0.8703318751955261	0.45315352531347	9.620404485997362	-0.9559933396992648	0.0708323703838534	-0.2363872211724914	-0.3181509321020654	0.002467742656984	-0.0447672504615389	0.9873294326501169	0.32129458766857605	-0.3738493968293009	-0.12015014663554009	3.0729725010760953	10.092018464508548	-0.171084510390114
0.19	-0.3062644308996483	0.3158040973090272	0.90718748653689	0.1607067547842088	0.0201774724344679	-0.2434774497936339	1.0082258007215321	0.2924295812415821	0.3055757176487563	-0.020864407524985733	3.447755854386756	8.913674931215903	-1.0457397148893963	0.2840103853023696	-0.1851510105725995	0.3678598184218564	0.6220106400337967	0.292900834310914	1.099324495757559	0.7797493065496398	-0.3156267800532087	0.427590430922189	1.4098435055005396	10.053719569115056	-0.9936731546391055	0.0645233360243021	0.2219323110551178	-0.7983256363203107	0.2341209367603452	-2.142098668531073	1.020197799366575	2.297982406451008	-0.2357391691865619	-0.9021011226970129	0.44395370325840006	9.639636487281612	-0.9318019680677132	0.0790502809680435	-0.2182339387791443	-0.3240681279618742	0.0099515556504595	-0.0628718399608058	0.9602759533858221	0.33026058390403634	-0.3569952086262713	-0.12566280409074015	2.907631125804734	10.071741646085739	-0.131539537615826
0.2	-0.3042566693351939	0.3080384265659741	0.9039730001675482	0.2160734477392122	0.0673750435090194	-0.2592163564827128	1.0023108191115693	0.3441224357317104	0.30258491913277613	0.008077378255172926	2.9126575748551455	8.91654511090595	-1.0517776083239627	0.2753047548505703	-0.1948063847855606	0.3926184415959601	0.4966447812436713	0.2689872658411055	1.1045263115780573	0.6878658507314401	-0.3237597460863177	0.38608349622691224	1.6057292427056271	10.063706059025222	-1.0005906302511718	0.0526955472895769	0.2029168361612031	-0.856460294627523	0.2494096478418856	-2.181202546904961	1.022317794253948	2.3565597720691844	-0.24832608226679728	-0.9294177312301996	0.43381789266321	9.65919278961578	-0.9032684826631264	0.0903430481585029	-0.2026799466957925	-0.3335874283058744	0.0188756250217893	-0.0784058888283903	0.9301263241709299	0.34319723913029954	-0.33853512706680533	-0.13103923070415846	2.710180089233744	10.053746343184075	-0.0913824124495624
0.21	-0.3043833305215862	0.3039834750195797	0.8993824590699381	0.2595921088162203	0.1203995572838711	-0.2798012939359991	0.9969673879656654	0.40021604220978435	0.2996608678559772	0.03339679072136409	2.491073027610116	8.920995467195064	-1.054727575744433	0.270182190011021	-0.2037224686421325	0.4192458568108933	0.3890994395173631	0.2476697248748748	1.1076784366703745	0.6233022981711381	-0.3294226181251815	0.3520050070677104	1.777112710670999	10.072739764027618	-1.0001430219413694	0.0247875502714714	0.1825391376183445	-0.910320490313874	0.2644090121447195	-2.210877264147131	1.0169665794650895	2.4055298372523546	-0.2642721113505178	-0.9522629141054284	0.42276198936143294	9.679302823224255	-0.8727244570296299	0.1019273591665303	-0.1880275351915683	-0.346182286473751	0.0292070853540523	-0.0915065055148697	0.8985496749955127	0.35926128354529935	-0.3196082110182226	-0.13616056887818948	2.5011035593046707	10.036562746224083	-0.0522329966695402
0.22	-0.3077095906738776	0.3038208574488034	0.8950157519612727	0.290703620854298	0.1755926847088404	-0.3033070030165797	0.9940047796023991	0.45534220557725286	0.29704233957873283	0.054329767515519566	2.1829840665489493	8.92546561521539	-1.0555980688829256	0.2689253542042963	-0.2102163226345025	0.4462966264548013	0.2995937006183196	0.2287454992306184	1.1094138233613466	0.5841759731907677	-0.33229634577104394	0.3248786087679131	1.8991089573604525	10.07925311129521	-0.9936944088581317	-0.017226710434597	0.1624196840146048	-0.9596264444829448	0.2793279402973953	-2.2317168050461555	1.0070280490153753	2.4452948511595047	-0.28283381175937455	-0.9706717697439017	0.41182274952972026	9.698635537596884	-0.8429880946757988	0.111428268558502	-0.1740980329468965	-0.3610838476598504	0.0409364360558393	-0.1023875473067667	0.8679604322059029	0.3775454233351151	-0.3018859530213978	-0.1408449863035926	2.2989563071341697	10.020242448079445	-0.0159673447401539
0.23	-0.3121980065648262	0.3061976222547861	0.8934088878869383	0.3091447725367555	0.2296538845030788	-0.3275830432397502	0.9946879008678611	0.505590790335793	0.2958028345256327	0.07040520460002804	1.9673774124865475	8.927307636672502	-1.054896543058851	0.2698008071941417	-0.2115848868280723	0.4721277706603868	0.2278866055123639	0.21187773037539	1.1092192553567455	0.5654459385562168	-0.3322268742309272	0.3039640355160469	1.9616716289252585	10.080563616981987	-0.9842001692142412	-0.0692978044848681	0.1437983872681959	-1.0041003412169436	0.2943507282786004	-2.24441043921336	0.9970607478828449	2.476335612577591	-0.3032331954769711	-0.9847200173839011	0.40263554859796047	9.716424536668141	-0.8169586830874325	0.116783919489757	-0.1608069175333858	-0.3773243622838694	0.0540697212098742	-0.1113283576042266	0.8407846564072938	0.3971035284802904	-0.2869938937103538	-0.14486099955940726	2.1172933406685277	10.004901326872492	0.0158782821178187
0.24	-0.3178604734243845	0.3093122663271089	0.894743684928164	0.3149323106926031	0.2798719074249574	-0.3503923496017705	0.9986368811459027	0.5479830686648225	0.29539849261029616	0.08147062283859664	1.8223863806214158	8.926281673916314	-1.0532167153824965	0.270260237859609	-0.2071854177112805	0.4949942839267898	0.1733899826760845	0.1966305248344595	1.1069019121138173	0.5601312261508755	-0.3300472984113893	0.2883382638124446	1.9761474819396427	10.076026485601183	-0.9754912993410156	-0.1270130294350088	0.1277417417131854	-1.043470571006073	0.3096231608619934	-2.249685518874339	0.9919846457038534	2.4991563112640263	-0.32492086235427964	-0.9945109763394728	0.3969278116910287	9.73210360430362	-0.7966499618518926	0.1165865536100208	-0.1484204085852527	-0.393791171283636	0.0686179844586197	-0.1186601874243703	0.8187015352898135	0.4169654115771331	-0.2761612722757082	-0.14794445808312887	1.963475896461413	9.990914904068024	0.0428665548651772
0.25	-0.3260007870647917	0.3099968081260776	0.8973139822563321	0.3083467279748305	0.3243259814841856	-0.3695553747935554	1.0037663657285678	0.5803759315799283	0.29377000110587265	0.08770577822182024	1.729510669052152	8.924031969076463	-1.049140280938344	0.2692425234467823	-0.2013624892457015	0.513153105860302	0.1352819933655019	0.1825084964932194	1.1016958371504377	0.561192194417593	-0.3270867489124211	0.2769811985730078	1.9631346410542667	10.069784791970248	-0.9698511736018176	-0.1673112816357762	0.1156226592228956	-1.07748086322225	0.3252410120457075	-2.248250159622347	0.9909454895327001	2.5142345767188448	-0.3405132653382328	-1.0001633369329632	0.39413406318909	9.744206298579275	-0.783204462245451	0.1109881367236828	-0.1377730572210639	-0.4092880407247494	0.0845847694255701	-0.1247508530654574	0.8029377382279523	0.4361582956217161	-0.26999646091427737	-0.1498180414548789	1.8409319421138495	9.979174133872398	0.0654849916423826
0.26	-0.3349915153838717	0.3066012587440094	0.899695847911747	0.2899171902404941	0.3620458354349032	-0.3830926046789893	1.007807653271313	0.6015721967581549	0.2904351970906282	0.08962347366546934	1.6752896139521447	8.92186884738639	-1.041574239545063	0.2647578931672471	-0.1955331304737509	0.5249705093230003	0.1126154385519444	0.1689987216091538	1.0923400768950575	0.5628826170389573	-0.32411649228385553	0.2688615564946995	1.9406178905316176	10.063084361342009	-0.9669166640466382	-0.1893709064432175	0.1082568025150288	-1.1059033391125797	0.3412413983227416	-2.240738511792224	0.991215774041648	2.5219787797716386	-0.3493435893249423	-1.0018001508606875	0.39303097313586477	9.751646540218944	-0.7761580591726482	0.1008103198386012	-0.1296482804257252	-0.4226002612659147	0.101952611302077	-0.1299882569897349	0.7933427569606726	0.4537425070770438	-0.26833200658659073	-0.15021196898452419	1.7484426620536258	9.970415838468057	0.0855008878998162
0.27	-0.3434304131023532	0.2990920006462043	0.9004674272278742	0.2604083906335026	0.3931213992687575	-0.3893582383559333	1.0090798090302813	0.6115200751005583	0.2853763382572418	0.08805718384877559	1.6501172244661768	8.9211642255247	-1.029612477983401	0.2566687115203513	-0.1901908123381044	0.5290275302520819	0.1044155846396351	0.1556129490814413	1.0780321087010651	0.5612380350636239	-0.3210448596003847	0.26301868799105277	1.920810852705048	10.056331188135367	-0.964866079484184	-0.1946419437774025	0.1042029094688709	-1.1285541206113292	0.3575972410953454	-2.22766116458142	0.9898031541465216	2.5226938883209873	-0.3517683712642385	-0.9995393480324678	0.3923595957198352	9.755580413290598	-0.7739770060859388	0.0876432319471569	-0.123086680161188	-0.4325597931144823	0.1206695773757322	-0.1347634445682757	0.7885886588640487	0.46886064829028706	-0.2698068180999899	-0.14888455343567528	1.6819254542680397	9.963580317217879	0.104688264869249
0.28	-0.3522398428207975	0.2884170550456191	0.8977449049735521	0.2208094533209292	0.4187551517598187	-0.3871581528785107	1.00657996151204	0.6115587683465724	0.27797403906612456	0.08413548406741239	1.6459251565200481	8.9238751774852	-1.0141745340653654	0.2463863583286678	-0.1870737029344595	0.5242179734593017	0.109763168813834	0.1419278705252616	1.0603078767258	0.5540721589808197	-0.31828729289038565	0.25863633759946575	1.9136638785030609	10.051404819477765	-0.9615408075219656	-0.1864146970658328	0.1022617609988671	-1.145309845748422	0.3742148929426175	-2.2093629713763083	0.984768313652876	2.5165564106844656	-0.34856458119631034	-0.993485974727371	0.3913158113491419	9.757022746759226	-0.7746533937571662	0.0734876302053684	-0.1170119974923344	-0.438106829024109	0.1406369480979353	-0.1394538827777005	0.7868799907291087	0.48079489413848586	-0.27272592034804405	-0.14564125456795807	1.6366230180939891	9.95746230274609	0.124109652084883
0.29	-0.3605438008659691	0.2762991559421855	0.8917838280536311	0.1723243556422219	0.4412525868298647	-0.3758459169163493	1.000805401611738	0.6046980090873837	0.2691797277099492	0.07924367518524578	1.6550499366157392	8.929776746676426	-0.9974684098612344	0.2352359303750935	-0.1863383582275316	0.5098337051342589	0.1278592885189675	0.1276213228388228	1.0416338873891666	0.5408933412371001	-0.31619027923789084	0.25510477216401634	1.925765780378811	10.048734235901637	-0.9560459744317724	-0.1680781109772876	0.1013608284821121	-1.1561232924397122	0.3909347928311915	-2.1859902532027937	0.9759857448587406	2.503598303775033	-0.34092108564231594	-0.9837262509371048	0.38983320262963406	9.757046106242832	-0.776740331448555	0.0603636420744993	-0.1108267690100984	-0.4383444516726554	0.1616990776227087	-0.1444076278251878	0.7869255902005774	0.48902557498594457	-0.27573448612805135	-0.14035100062504482	1.60917062512159	9.951370412786906	0.145058531690526
0.3	-0.3667294756161462	0.2651935032233555	0.884559606733758	0.1163627482582186	0.4639490461808702	-0.3553915540905318	0.9936114936445483	0.5958961011394757	0.2610078781136558	0.07497341344951898	1.667424055543507	8.936906865139987	-0.9831574294232708	0.2239001395788203	-0.1849819354978718	0.4856323887057829	0.1580700058563131	0.1125024695113264	1.0251576073922135	0.5229548253507624	-0.3147464084474408	0.2520682880244741	1.9603177133026886	10.045715190789673	-0.9502040550143144	-0.1614011284260887	0.1002983144045995	-1.1610363129268726	0.4075348505000946	-2.157468938781004	0.9690189999660817	2.483699296636329	-0.3371022896786012	-0.9703234670692608	0.39015149751760325	9.757419991661578	-0.7793962095905482	0.0498002031775012	-0.1039630541551083	-0.4325835498812886	0.1836363342997958	-0.149928998669054	0.7878748811771398	0.4932844367551736	-0.2778530201893851	-0.13295873808351558	1.5972019842340517	9.94467706619542	0.169373395153377
0.31	-0.3718980549720709	0.256220997074056	0.8772964604985469	0.0545295791469198	0.4910741050184338	-0.3264189494200881	0.9867149751761709	0.5921795185263586	0.2538731342001774	0.07306157824842181	1.66624299609621	8.944112582434068	-0.9740550492743476	0.213797213708109	-0.1829234661106544	0.4518835242925449	0.199949650060338	0.0965342795189842	1.0138804081646604	0.5034853018793618	-0.314393767225631	0.24945581795728902	2.0137239446318382	10.042560026564502	-0.9468210800510766	-0.1657061818426349	0.0995762415842315	-1.160188433610835	0.423736130909896	-2.123494746209182	0.9663561063179519	2.4565869508936276	-0.33765034010316003	-0.9533156829700404	0.3933734590450472	9.757881853370401	-0.7824683053059038	0.0427633442323533	-0.0962223652533733	-0.4203757934296663	0.2061618073279953	-0.1562662959910845	0.7895214347902034	0.49359665088525484	-0.2786424421089746	-0.12349342736425184	1.5995275360442862	9.937168958122045	0.199120986858784
0.32	-0.3771982106025799	0.2493279762634241	0.871154404090575	-0.0113883883711306	0.5275576802895287	-0.2902091935552128	0.9815054383933935	0.6022193765116888	0.24776138991713972	0.0753200327877284	1.6298137799528989	8.950273935323919	-0.9725918435307545	0.2048609589094452	-0.1802591077635744	0.4093895866703322	0.2532429260355054	0.0798469826119821	1.0101466490166509	0.4879624513150249	-0.3159966641282945	0.2474931651059399	2.0701319257134965	10.039580665886444	-0.9488797346979476	-0.1770997225650059	0.101807362104301	-1.1538197699994297	0.4392103237963919	-2.08353601600218	0.9706192876878584	2.4218439462833077	-0.34139069838621755	-0.932715154068406	0.4007769737506924	9.75606177497587	-0.7868570385430766	0.0395614924739599	-0.0886412068594457	-0.4015332050795689	0.2289221938416692	-0.1636020063549936	0.7928217796863599	0.49030592704772935	-0.2786455843095208	-0.11207100586429779	1.616994076453785	9.92994495719525	0.235588257510826
0.33	-0.3830947765554345	0.2439603509452636	0.8672359525312673	-0.079441198709984	0.5787849301487141	-0.2486687118869316	0.9789670362275785	0.6349323016599776	0.2427005089736988	0.0835583398505995	1.541844750484659	8.954289869629907	-0.97884076951874	0.1965302727960782	-0.1755747066625396	0.359480182861035	0.3178669853869866	0.0627416108393879	1.0136961466913923	0.48394414140428965	-0.3192950677950671	0.2466962596958032	2.0946552710606015	10.035360263714303	-0.9596288687123822	-0.1901165735652825	0.109371226748129	-1.1422673228813207	0.4535884455429496	-2.0368492829381672	0.984374899340084	2.3789224695769837	-0.3467914051765119	-0.9085093867588462	0.41379023987911806	9.749832330540485	-0.7938308121998102	0.0397305274923941	-0.0822590327529503	-0.376133663920361	0.2515029752740823	-0.1720458151588997	0.7990697226663548	0.4840764838530798	-0.27878643915345547	-0.09889216793505946	1.6507096488266457	9.924138987554286	0.278909324893869
0.34	-0.3904726496856111	0.239261668033432	0.8657863156294474	-0.1475414184648385	0.6503097013298995	-0.2042626645685711	0.9794391151438947	0.6974198261757779	0.23819177799242278	0.09950187276549664	1.4043752104303335	8.955929514440369	-0.9904045162835452	0.1888151171445793	-0.1673878064053967	0.3039784178697032	0.3938755460324357	0.045683218401308	1.0220425294822006	0.49962764208600274	-0.3229924018481209	0.24784572743448227	2.045608455959434	10.028201219248858	-0.979936170711924	-0.1984137082308793	0.1228956899312525	-1.125954228381187	0.4664702314196599	-1.9825071418221696	1.0073461415457727	2.3271660810062724	-0.35181806300385027	-0.8806637129278988	0.432863880995633	9.738564206926808	-0.8046668253420056	0.0422909352387776	-0.0776495278055614	-0.3445124789662293	0.2734376801179376	-0.1816306263292429	0.8095101433445901	0.47586415865506115	-0.28000847263626316	-0.08423514172584486	1.70113703379661	9.9204279347074	0.32814670586014
0.35	-0.3998801327773865	0.234966949273321	0.8658677887414769	-0.2134985915314912	0.7475386330578245	-0.1599157596849522	0.9822630072546388	0.7937056801456739	0.23365153507913713	0.12470809394712705	1.2375658028229781	8.95614954097536	-1.0040732752321535	0.182334970902503	-0.1545352693042449	0.2451400079455178	0.4814079226984137	0.0292838829293817	1.0321290292925474	0.541021956422983	-0.3254245245446318	0.2519439378577711	1.9077396342961097	10.016654746813312	-1.0069940319989277	-0.1896185647199327	0.1420739277539291	-1.105372092146481	0.4774337323393235	-1.919437438853424	1.0344936836517338	2.265839913264822	-0.35151288965497707	-0.8491252662201938	0.45656080007927125	9.722077284149888	-0.8201436734391881	0.0456560960397634	-0.0753235627936854	-0.3072409409102697	0.2942207392984911	-0.1923116584309804	0.8248598446401982	0.46684752668644675	-0.28327038006437005	-0.06844395334758634	1.7668720459864549	9.91939222257654	0.381347704543843
0.36	-0.4109106955511167	0.2315816590056272	0.866810024752343	-0.2750635759580257	0.875399925662761	-0.1188842239407516	0.9868319428946646	0.9252666963482361	0.2291603294022845	0.16048404192132792	1.0665378390786235	8.95561972159807	-1.017050870320003	0.1776501135156837	-0.1352289517504608	0.1855670526188549	0.5806264277142001	0.0142761071867424	1.0412679314385607	0.6097261572330726	-0.32487656951826	0.2601565291732658	1.7077632623862125	9.998676459331325	-1.0386992125936216	-0.1593535979114285	0.1644420282888775	-1.0810571027846625	0.4860447244913547	-1.846472326505136	1.0636403546677264	2.1941704551461663	-0.3445369274053909	-0.8138282349328145	0.4847573952940093	9.702632540143417	-0.8412227012637563	0.0484387483319787	-0.0748706083169359	-0.2650934522402972	0.3133231944190692	-0.203968562531599	0.8459359038669584	0.45831117931254456	-0.28921818708290453	-0.051912940117609	1.8457675528138793	9.920719171946633	0.436254034278307
0.37	-0.422644777618708	0.2300430891974951	0.8681052198023008	-0.329983211747623	1.0380121258429773	-0.0846041524285701	0.9925497990448111	1.0924815586729555	0.225167843793696	0.20780825388892807	0.9085277377592239	8.954832812010661	-1.0272335093530705	0.1753710358005617	-0.108600600231538	0.1280997052878517	0.6916460037124612	0.0014777365882474	1.0477393632512988	0.7034102022658447	-0.32015435792801555	0.2737411485295201	1.489514027343208	9.973194149812237	-1.0731072967525013	-0.107617385255396	0.1868108634360289	-1.0535611471169768	0.4918656622269831	-1.7624052771344132	1.0945497113655385	2.1113965239299928	-0.3313046061906228	-0.7747002540081356	0.5184008304267864	9.683434820869891	-0.8675201860351511	0.0492188366797376	-0.0751480480049784	-0.2190054166810595	0.3302103369439835	-0.216410392467762	0.8721588136237164	0.4514816686515128	-0.2978164657867973	-0.035068490734946	1.9317701563137297	9.92326386316716	0.491196298509529
0.38	-0.4340036645555131	0.2317058242512953	0.8692660449610897	-0.3760649313370447	1.238368982997178	-0.0605227432401268	0.9988344341090177	1.2956255528046332	0.22232273488562396	0.26726043614000217	0.7709283225750269	8.954259903790224	-1.0346748885433636	0.1756728080361058	-0.0755196728231045	0.0756902031201417	0.814460151671652	-0.0082500390415881	1.0521959330128687	0.8180112521558407	-0.31150725111012073	0.2939667719167352	1.286285402847262	9.941071987579514	-1.107331587184915	-0.0380738175433561	0.2062748154509226	-1.0234195982184042	0.494464041761359	-1.6660537794728938	1.127023584069606	2.016833547595937	-0.31304352975911615	-0.731669778643313	0.5588084279007638	9.667428317805205	-0.8987964487794255	0.0476040449957651	-0.0758056812394194	-0.1700245103906788	0.3443602498994285	-0.2293831576709482	0.9032428813705856	0.44733538745272766	-0.30899936167436	-0.018349139387399505	2.0191625941196887	9.926694070467976	0.54582652327097
0.39	-0.4438828613343473	0.2376496725469513	0.8698478308210217	-0.411249992127209	1.4780564288561238	-0.0499199511255977	1.005059505816485	1.5350144508857007	0.22120488067787525	0.33896216186777234	0.6547557290008361	8.954319079054736	-1.0414347312391032	0.1789033785414983	-0.0385411630300283	0.0312647685452537	0.948867224002666	-0.0140496440079174	1.0573921408504665	0.9494861173474117	-0.3003575052425444	0.3220274495133341	1.1136467627399471	9.90506717585406	-1.1393051014862068	0.0419028453994476	0.2218558855509187	-0.99111778165006	0.4934201816148016	-1.5563251603859576	1.1614611472962186	1.9099544333774292	-0.2918487901786135	-0.6846742534737387	0.6081093491023094	9.655686382757551	-0.9344561480023644	0.0439263484487113	-0.0770304830759357	-0.1192582395893462	0.3552821974055772	-0.2425796056198754	0.9386540960068125	0.4464222581435425	-0.32252009420986294	-0.002185215934548133	2.102614909727458	9.931188729950723	0.600938794440164
0.4	-0.4519742504349425	0.2475148568646904	0.8700198266961201	-0.4336930446820506	1.7570169887309126	-0.0557288121020993	1.0111769510176363	1.8106087529317154	0.22185347770862265	0.42253171064892087	0.5584734688708154	8.954819363141361	-1.049961909199754	0.1844926054398129	-0.0018523476641216	-0.0024202809197406	1.0944009774425647	-0.0151167793413768	1.0660492312385166	1.0945080512287826	-0.28910721714135423	0.35895463906048236	0.9739985284180268	9.86959492707752	-1.1685145895013025	0.1225270517119055	0.234226245616637	-0.9570583202340944	0.4883345507888538	-1.4322827949891923	1.1980405495701196	1.7904930233445508	-0.27058709739092	-0.6336688548114776	0.6691121014994184	9.647584268583294	-0.9737951569537934	0.039201222862234	-0.0789109776479626	-0.067820800752771	0.3625338587325121	-0.2556508171527113	0.9777733305699818	0.44876252077583434	-0.33783497057984063	0.013020746942343267	2.1788212814197974	9.936819112141821	0.658054032677356
0.41	-0.4583349475858168	0.2601848338515444	0.8700149856332897	-0.4418448201196824	2.07337544007354	-0.0803630532924769	1.0171986763515486	2.1214548736424326	0.22395495729967244	0.5170558555537935	0.4794816467649246	8.955506637206305	-1.062573672240744	0.1911068065101744	0.0296973095026096	-0.0229213309369661	1.2502689468444763	-0.0107503357337734	1.0800308100352465	1.2505252482752625	-0.28058985207598663	0.40553242672457895	0.8636617385573273	9.839710632848114	-1.1930695016650903	0.1922014100872207	0.244985938887288	-0.921531598589836	0.4788348736463456	-1.2932098991666685	1.2330346013374438	1.6585822761389062	-0.25196071756352717	-0.578635541370053	0.743426852605639	9.641050264733963	-1.0157036450358994	0.0345889535584801	-0.0820541101430093	-0.0167821973170611	0.3657365240192715	-0.2682191538922993	1.0195995131613411	0.4538572040446079	-0.35438960054014285	0.026911724269970367	2.2465205004460578	9.944123129177589	0.718662795433217
0.42	-0.4639626562010573	0.2740627438130159	0.8697233460441149	-0.4345338988152004	2.423337318904785	-0.1255605777815384	1.0231277694157415	2.465187402431913	0.2266078112186912	0.6210809474360154	0.41503042259847006	8.956501458893651	-1.0808051515564243	0.1975228121916089	0.0519670694297077	-0.028242064593823	1.4153017371512924	-0.0004000216645416	1.099934367711137	1.4155835480159127	-0.27710508997836925	0.4622198836309759	0.7770183323003501	9.819692546666685	-1.2111725699341316	0.2414128303111448	0.2540287601664057	-0.8846914724590385	0.4645832993831302	-1.138668142296654	1.2608527906902407	1.5149527325262562	-0.23857699315219372	-0.5195921051241874	0.8322720330605354	9.635445266583506	-1.0596461891482265	0.0314285398164974	-0.0868129910742049	0.0328776627327614	0.3645875451118499	-0.2798920724365075	1.063660798709159	0.4608086272741186	-0.37167688013531125	0.03919104513603459	2.3082484479536998	9.95342881521672	0.784030943070259
0.43	-0.4704812194951088	0.2872622612508781	0.8688354884814535	-0.4110428825202389	2.801168998552566	-0.1922509867254928	1.0289544648240652	2.837686461119244	0.2285388434124076	0.7326250431022782	0.36260329635509614	8.958141269631511	-1.104422260623379	0.2031436995580715	0.06247646778014	-0.0169528579369042	1.587915769290027	0.0162907862661544	1.1246862680129412	1.588089820970255	-0.2796006977617224	0.5290845658730924	0.708200665454682	9.811994236831294	-1.222259599671385	0.2656526518030027	0.2606562389369861	-0.8465380834293008	0.4452839351134803	-0.9685484726504148	1.277666441327938	1.361245992993093	-0.23198356964379874	-0.45660087365541174	0.938600699583048	9.630911489955244	-1.1036607429806322	0.0299730357672885	-0.0916863360943457	0.080307545451737	0.3588695507560132	-0.2902763133566075	1.1078681341640229	0.46850506337947817	-0.38845801443589645	0.04963359428371424	2.36468764322975	9.963049619311708	0.854541719042554
0.44	-0.4800430523218601	0.2976899208825401	0.8668606454879401	-0.371173901115959	3.199264625763941	-0.280454471434444	1.0346535650995985	3.232911833174809	0.22816917134954004	0.8492120844045127	0.32003766835903474	8.960959889169237	-1.1320011794757143	0.2069261485316668	0.0614307016947905	0.0117115425235977	1.7660913900993822	0.0394492963346522	1.1523969942651153	1.7665707473500034	-0.28788144308308566	0.6057507429858774	0.6523356033115585	9.816254299127518	-1.2270326244580303	0.26583220462495	0.263555618660122	-0.8069092475711527	0.4206910007503089	-0.7831118080750737	1.2828629648670362	1.2005613503169055	-0.23254826705765277	-0.3897766849653059	1.0685526104337826	9.628648718720392	-1.145272385524847	0.0296647125999832	-0.0938966238206645	0.1248143115176163	0.3484561723093556	-0.2989919822941728	1.1494978939451488	0.475811435188671	-0.4031680989151761	0.05809283384426637	2.415868575099177	9.969939677227028	0.928746288071969
0.45	-0.495063779831833	0.3036894595514052	0.8613126736080469	-0.3152983013465084	3.608301329479492	-0.389218196284086	1.038833459059655	3.6429030054990625	0.22331278444253969	0.9679282772829659	0.2851663789816823	8.967514722567895	-1.1618385751552964	0.2089448779283784	0.0509457727427071	0.0577817519484176	1.947367599354643	0.0689466953869054	1.1815761966507898	1.949444265599627	-0.3006493081614036	0.6913653488966554	0.6061092473897172	9.830191567171	-1.226935193727055	0.2470197389621656	0.2605419908070573	-0.7654813981024488	0.3906177723473505	-0.5830176020201303	1.2783860332531356	1.0384861766917215	-0.2397911546526107	-0.31929374259174287	1.2310091958331664	9.63112335038765	-1.182089581589929	0.0292035110788567	-0.0902576620365683	0.1658819481761622	0.3333142651909353	-0.3056860628986806	1.1858899904793418	0.4817252216367628	-0.4143812441825469	0.06450338348947231	2.461756074240894	9.970621364723293	1.00229531693165
0.46	-0.5144580782842	0.3035908744739737	0.852930849716139	-0.2443856311784666	4.017479982340229	-0.5165947377120063	1.0413095446471423	4.057923097874414	0.2140212153019709	1.0854998711499189	0.256611453576484	8.976966207820022	-1.1922495981285486	0.2089042062172734	0.0366120657168234	0.1205154247809822	2.128853988171893	0.1043823225387357	1.2109667687302603	2.1348159030286653	-0.3155777753981506	0.7845839118305369	0.567246462335352	9.848056244031353	-1.2234133483536769	0.218181763158504	0.2509675777254797	-0.7217805171318754	0.3549463454677385	-0.3693387391651566	1.2678044911477098	0.8850791644368137	-0.2514213358232311	-0.24539097027643117	1.4324193157958123	9.639473240421408	-1.2116972716910022	0.0263897611840333	-0.0782683675969892	0.2031796416672412	0.3135028338872277	-0.3100449341966555	1.2145092157266926	0.48548311491169255	-0.42119195936798604	0.06887918045260445	2.5016507854194003	9.962266710309356	1.06862726690292
0.47	-0.5357061946320344	0.3003909082376451	0.8446712801522847	-0.1600076736357269	4.414844585976974	-0.6596653024514862	1.0443588445707117	4.466722902219359	0.20311866458596514	1.1983905366299201	0.23380873795681534	8.986341573724273	-1.2246236342905708	0.2078752710310439	0.0272168448864718	0.1983939729094629	2.307259847931796	0.1450797711100638	1.2424395078291939	2.3203138396239424	-0.32984383945768503	0.8835778639837742	0.5354618356414055	9.861326555486452	-1.2200672446052696	0.189650242645529	0.2383479621162634	-0.6752029331692426	0.3136380837714649	-0.1435617329988007	1.257513835684991	0.7582069768432654	-0.2640230132811591	-0.16837552746552617	1.6585363549680723	9.650961300835172	-1.233543987930068	0.018729829600209	-0.0579131587018825	0.2365589931937806	0.2891690575367016	-0.3118055057255356	1.2350447403337654	0.4866226202081818	-0.4242424390105805	0.07130751500164888	2.5379928697219243	9.944731855829852	1.12018416207746
0.48	-0.560491706831514	0.2967934814416004	0.8395534246067645	-0.0643142982958651	4.787669278955248	-0.8146083941807188	1.052182150020649	4.856902334769235	0.19195173307228366	1.3029155288262215	0.21663646445767804	8.99283876682093	-1.2628400380405975	0.2077548860178188	0.0272896659497281	0.2891557547932925	2.4789398177341595	0.1900955052159598	1.2801061597423482	2.5029762227358967	-0.3425984953576835	0.9860636925811371	0.5114336077644073	9.86607057213137	-1.221853119729684	0.1684051538378001	0.2277673421560288	-0.6250453303979201	0.2667444365932006	0.0924282256951788	1.2542580692126786	0.6858405327850112	-0.27522687457861833	-0.08862422270318022	1.8287896519027227	9.661287080461063	-1.2504321990157994	0.0042533576283029	-0.0346301022463322	0.2660411273447376	0.2605419549605152	-0.310764630629635	1.250918870018433	0.4850099456546015	-0.4269363145446096	0.07193948389187262	2.5791612754045903	9.923726146233644	1.14962124644931
0.49	-0.5958061705768722	0.2966214075685879	0.8423043662838463	0.0400207393153811	5.122898250732898	-0.9768124218361108	1.07352032947042	5.215347606285785	0.18103986775852066	1.395368856070723	0.20583869197454113	8.992359769898957	-1.3114009564072844	0.2100803578171395	0.0376870182952917	0.3898653547609561	2.639954906610304	0.2382399718645722	1.3286559135285956	2.679200475509949	-0.354544526764951	1.0893534110786107	0.4959150782756203	9.862150233980461	-1.230603256995323	0.1571191213807879	0.2233352120442754	-0.5705428450966639	0.2144176310729312	0.3363772037935995	1.2605353669650958	0.6961635453238874	-0.2833829745234199	-0.006582670076711057	1.810688559365223	9.666602947833388	-1.264243417146261	-0.0170916601881558	-0.0181009232656709	0.291795020201805	0.2279243130502724	-0.3067865091263389	1.2644885076855037	0.48084486944953003	-0.4331453335333626	0.07097760804191279	2.629722365828894	9.909095382553403	1.15070219015232
0.5	-0.6451840210397343	0.3050240086146391	0.8627733824405361	0.1498842652697586	5.4076207035023725	-1.1410285471523296	1.1196785147015313	5.528722556914889	0.17420445667181364	1.4721588072066005	0.20252029346293135	8.975642941472266	-1.374710671410457	0.2161325130272761	0.0593241151093869	0.4970167046100243	2.786147265028456	0.2881105705809167	1.3928611000063098	2.844758318024119	-0.3664180144245981	1.190424846739799	0.48962370236560127	9.849478306258897	-1.2469690125729085	0.1553744116597071	0.2261758733631291	-0.5109137334844591	0.1569205876995263	0.5857066439629908	1.276803998978398	0.7929118404270321	-0.2884729091833574	0.07723783272601932	1.610272332786404	9.665855255300622	-1.2748786490067152	-0.0428191881526983	-0.020008208207369	0.3141088513738021	0.1916835272543597	-0.2998078525402964	1.2757544359957809	0.4746490214641407	-0.4459020151222608	0.06866150869595515	2.687784822689586	9.912427070399636	1.1226205371948
0.51	-0.7202361368190298	0.3277645699177097	0.9007751735158616	0.2618367720644353	5.6295606383400925	-1.301557964066793	1.1989852456539536	5.783992099733447	0.16943453553818047	1.529946482112578	0.20729372118423336	8.944297441102607	-1.4553277884278284	0.2308251104510325	0.0870697928508326	0.6066659766874866	2.913226695497713	0.3381352432106974	1.476089547490955	2.9948737584966523	-0.3791442950419877	1.2860093051319657	0.4928720428709867	9.833952970015606	-1.2734050838876538	0.1617495335136567	0.2326556673244398	-0.4454087888277093	0.0946352894852093	0.8375702396706346	1.3045505275001765	0.9533460722963307	-0.2929999610165191	0.1622655801093782	1.3683913590349173	9.66298338433299	-1.2815421557123217	-0.069161295441945	-0.0514187862044738	0.3333565339838907	0.1522419711434696	-0.2898406424129816	1.2844366365180238	0.46723847714178224	-0.4673740791195801	0.0652526209047929	2.748995854055626	9.944582146000984	1.06820956098343
0.52	-0.8325249684230858	0.3584804545052823	0.9522896363066182	0.3722505067352236	5.7775598256931415	-1.452465902363251	1.3147097058769914	5.968955115994414	0.15941504079627158	1.5657814766883715	0.22025793130092314	8.903967595762651	-1.5465774951200284	0.254343574970329	0.1078543899399002	0.7145885030953855	3.0168665880050787	0.3866248999940474	1.5710586150649304	3.1243558619134464	-0.39479317673659975	1.372693330364837	0.5028424048030075	9.827930710040079	-1.3069136068146916	0.1710717817785279	0.2329044877219808	-0.3733634573598826	0.0280687679428295	1.0889215542728616	1.3384816885558446	1.151493933282142	-0.30097911243806097	0.24787562161860285	1.1623870954671252	9.667370230910475	-1.2798797295210722	-0.0922817695687501	-0.1177213463932491	0.3499617824397693	0.110067434239441	-0.2769723910559457	1.2885908436855789	0.4596757494753468	-0.4966276151610238	0.06101894187442153	2.8032604398999044	10.01030764655442	0.995355304816169
0.53	-0.9785535181444884	0.3956567958795728	1.0175924815937938	0.4774670157505083	5.842031983295633	-1.5878130637436867	1.4661533844024852	6.072764014052737	0.1448985864429594	1.5772286451008182	0.24143098282918932	8.855537321796158	-1.637451483128844	0.2843968108609483	0.1194321938829018	0.8164525523449091	3.0928067436685147	0.4318324363297601	1.666251167910892	3.2277743999509094	-0.411207492794998	1.447030577447728	0.5162229330328147	9.832051327702773	-1.338669413444673	0.1775591992725863	0.215598403590998	-0.2942504396788861	-0.0421441366044191	1.3365898587776284	1.3674961569853181	1.3692450109781487	-0.3151706035270296	0.3333984274981077	0.9987227603688099	9.688968214465058	-1.2605794568494906	-0.1082946910047767	-0.2120902504120107	0.3643621324596548	0.0656640593662063	-0.2613638896077138	1.2828759025917535	0.45319158758064887	-0.526988132755426	0.05622076740604911	2.8307584203854095	10.101637555096413	0.915059224851629
0.54	-1.1361523847305586	0.438450079157091	1.0958512753952283	0.5739668459047969	5.815367002092343	-1.7018940327343637	1.6382828605058235	6.086409007606966	0.13271632327392024	1.5624799384209254	0.2691706815066571	8.798833371974535	-1.715985715109611	0.3209736663291329	0.1244559021928722	0.9080017175146932	3.13696040812707	0.4720157466656234	1.7501772311762172	3.299664617240166	-0.42351871552920195	1.505659290769129	0.5304106429580296	9.841615494394379	-1.365759621547049	0.1778354558418184	0.1743424061319543	-0.2077304546580058	-0.1152420213057016	1.577361259973166	1.3882795351724686	1.5951492750621112	-0.33786058652442547	0.4181295946698195	0.8703132408209334	9.7335924539437	-1.2199634869828817	-0.1165640616574164	-0.3183781535791441	0.3769752331230857	0.0195640909288509	-0.2432445158870536	1.2662001179584412	0.4490667818389646	-0.5516352340731474	0.051098269388294336	2.819625430260617	10.202251815748365	0.835007532399988
0.55	-1.289084369355483	0.4858702731724366	1.1819263021227997	0.6585426754333965	5.692266041407192	-1.7894715437218902	1.8151468858797508	6.003147470062258	0.12623740197991776	1.5204457243728997	0.30236586639457086	8.737360251796284	-1.7685011057972977	0.3623348901709122	0.1210183239657054	0.9852370188077004	3.1455227715485004	0.5055019309204308	1.8092894098448982	3.334747020648422	-0.42838263055356	1.5454205737588775	0.5425567212870895	9.855721620072767	-1.3877323667612265	0.1690488007135956	0.1129068064963173	-0.1136987809962447	-0.1903428242606968	1.8080619312497583	1.402542892653418	1.8216052675544656	-0.36859225318377126	0.5013401086642723	0.7699488564481121	9.79734632552483	-1.1620958454209749	-0.1205794355073884	-0.417159880987002	0.3881694962897437	-0.027679369797716	-0.2229052638121358	1.2405758826114026	0.448473479703527	-0.5666117206384551	0.04586162089329729	2.7662190491877285	10.293677932861609	0.755853265659034
0.56	-1.4176372900048049	0.5402105918228037	1.284165712512238	0.7284661968841496	5.469991393696042	-1.8459953924119656	1.9876127758499076	5.818863105102047	0.13557967144341232	1.4508207327227423	0.34158094802181294	8.659755958872726	-1.782972198700972	0.4040595876748226	0.1087078485570792	1.0445896567567523	3.1150781996781416	0.5307498302887274	1.8314124079710814	3.3281489034393754	-0.4234015874896901	1.5634725622412071	0.5502795881754159	9.872047579878277	-1.4036768795747026	0.1398715391789387	0.043458751707177	-0.0123251819931491	-0.2664548396193045	2.025640170283744	1.411297804442707	2.0431270619163335	-0.406782196229529	0.5822867162237635	0.6907538110326786	9.867887351623446	-1.095081887195371	-0.1234906891303113	-0.4887567396431458	0.3982408307039122	-0.0754985064151449	-0.2006897437975359	1.2055444581233212	0.4522965365511661	-0.5691097719896093	0.04068419349707714	2.6653851194965847	10.35755012888233	0.677154239512223
0.57	-1.507892206490121	0.6177628631243439	1.4158146642307838	0.7816387134353429	5.148519056356208	-1.8677952896524184	2.158680389705748	5.532347313397057	0.1752284402883356	1.354120826713044	0.3901924928824184	8.55088985502048	-1.75695209501774	0.4471712076781508	0.091641520435689	1.0830757006824725	3.042703533558493	0.54640812893635	1.8152798465887638	3.275615913062136	-0.40604645563463343	1.557395787725772	0.5541797007854289	9.886017109558486	-1.41534054251663	0.0842552026628074	-0.0154699975713214	0.0959151228810871	-0.3424930446535407	2.227244107576312	1.4179305735091108	2.255463923712093	-0.44885177914171476	0.6602220619346195	0.6286647099969788	9.927242742254327	-1.0293181983644455	-0.1264490804582877	-0.5212129437341347	0.4073967282547968	-0.1233158128889778	-0.1769834833871736	1.160667159933879	0.4609794326139075	-0.558993407518956	0.03569914399288179	2.5178285142842665	10.383132774467093	0.601642865457617
0.58	-1.5558620989963634	0.7217948045823974	1.5750392928976815	0.816715726391725	4.730586731112134	-1.8522380686788984	2.3286140481383213	5.145508843775617	0.24699066616123852	1.2316881296083202	0.45255272487874215	8.411674771324355	-1.6934951787973525	0.4900492885834055	0.0652596034076192	1.0984248578185436	2.9260649265753345	0.5513665104014103	1.7641805581311394	3.1737041688853473	-0.3793954289354426	1.5252854315984294	0.5558742920739037	9.9029308602469	-1.4292850029176716	0.003578388984045	-0.047240072097646	0.2102216276245028	-0.4173006406971328	2.410292179136168	1.4300699454379429	2.455166256336281	-0.49098222867709085	0.734404388687846	0.5824737700541565	9.960323803140172	-0.978891608120248	-0.1297956202402869	-0.5161780319716714	0.415748435546232	-0.1705480605711274	-0.1522019237877427	1.1142331193120916	0.47444581168812333	-0.5416217534440687	0.03099948372912063	2.34849395202277	10.373284360869327	0.534128355285993
0.59	-1.5683997509766412	0.8484019190145461	1.7467100935776074	0.8331968156613692	4.221635226985843	-1.797841337282823	2.49612895220921	4.663545260571504	0.3422374205385041	1.0856635684547962	0.5352427847785735	8.258105576345242	-1.5981911792058268	0.5238952925559406	0.0239001344540958	1.0891768030507691	2.763505867120158	0.5447977450795823	1.6820382098158502	3.019946252660009	-0.3501319173985968	1.465826805083503	0.5569762072203399	9.929573601182035	-1.4459574482830744	-0.0978429781316386	-0.0442258305932115	0.3294617739398006	-0.4896753862182394	2.5725339385623287	1.4499386589461734	2.63936695239797	-0.5293420856693082	0.8041067754279633	0.5493509182680515	9.960227553170933	-0.9522221431037206	-0.1316515910197246	-0.4854531917589751	0.4233113683515166	-0.2166093344594925	-0.1267775565597372	1.076904802024786	0.49212261398748486	-0.5231089752941401	0.02664149244409565	2.1882855439196964	10.340232858835199	0.478616812556599
0.6	-1.5435700059333195	0.98734832757109	1.910241927005476	0.8314738189531654	3.629646652068701	-1.7043378398999482	2.6469773899419713	4.09517411143811	0.45134008288108224	0.9189275437073059	0.6463650428314578	8.109478571093	-1.4806999769533515	0.5412983883980305	-0.029407355816443	1.0547402821994565	2.5541242526927164	0.5261890797245716	1.5768136096597072	2.8129882169516294	-0.32293631479058804	1.3783512048722482	0.5605475345248562	9.964909105492469	-1.4619835701709334	-0.2115689055451671	-0.0108840250571705	0.4521787700571141	-0.5583999756693245	2.7120993827967137	1.4772527959847541	2.8056655600916125	-0.5614788335910903	0.868626059061501	0.5265249062459596	9.931360450354548	-0.9487275925991144	-0.1281569636869048	-0.4433477740663784	0.4300133482698999	-0.26091334410339	-0.1011466727456384	1.0550191946452776	0.513047660777259	-0.5067441101174658	0.022651110473623826	2.0563765811678008	10.297943912658114	0.436657475611912
0.61	-1.4735540135787752	1.1184535205196209	2.0310036434130323	0.812832607814217	2.964887999089772	-1.572687350201365	2.7472305160022272	3.4532018760790693	0.5586343834512927	0.7350110855675412	0.7955603566164988	7.99594172216695	-1.354196084860953	0.5319247409037875	-0.0831425079107285	0.995412224994803	2.297836624672521	0.4953618649753284	1.4572932590456804	2.55270092815969	-0.301804617289298	1.2628702382142176	0.5708828805481266	9.999552972411742	-1.4721309213069225	-0.3150073673348685	0.0405746563999105	0.5766149588604164	-0.6222754194651047	2.8275356500892728	1.506003118750152	2.952061882985829	-0.5821878774139602	0.9272917298281947	0.5101529637403543	9.884739280078103	-0.9615116421997696	-0.1177372369765684	-0.4036692710343448	0.4357097014924871	-0.3028753020989121	-0.0757362028869578	1.0494358367398997	0.5360152656631282	-0.4943060500702276	0.0190327321688724	1.957846919605165	10.259503237151778	0.40625877652409
0.62	-1.3415579093152536	1.2110744434072105	2.0652889612727616	0.779406489578843	2.239573417110465	-1.4050357091588277	2.744430255094037	2.7563179988232323	0.6449351651215728	0.5379813991768267	0.9956870928048684	7.952800010367666	-1.230967936289976	0.4857181895528666	-0.1230622028280686	0.9123562844619496	1.9954279297046809	0.452478951972298	1.329040452958981	2.2402820836717576	-0.28943731652172594	1.1200877220463095	0.5932469230752951	10.020824763715217	-1.4727602262975763	-0.3899311834226608	0.0936705918543107	0.7007509955813009	-0.6801561358801992	2.9178306561188125	1.5263823871323403	3.0769140489734856	-0.5896736059553088	0.9794751719399715	0.49607573134568683	9.835045814817857	-0.9824160908682986	-0.1020253058701325	-0.3738545548823407	0.4402037989988033	-0.3419137530585909	-0.050951110676381	1.056086060338416	0.5597145833929528	-0.4860986505402573	0.0157796450879438	1.8868296300884142	10.231639366867494	0.383339341365627
0.63	-1.1443275103041417	1.2472973928808095	1.994385804569526	0.7340822379151591	1.4674623009788568	-1.2046234886246752	2.6158767124225437	2.035544174456298	0.6991185623820645	0.33230701675644686	1.2850994565722234	7.9968157093270875	-1.1174353832125463	0.4051258872341669	-0.1399643059934608	0.8075424124139445	1.6485854319874411	0.3980399740444975	1.1968202985890875	1.8784021122608159	-0.2840912673239467	0.9513892728152943	0.637148079624236	10.020707485537466	-1.4599844360105434	-0.4282561715825557	0.1352679367656118	0.8223602655055046	-0.730985298409123	2.9824239004112654	1.5274996944708032	3.1789099129287863	-0.5843242236091625	1.024599622502549	0.48051053232379604	9.793640712077767	-1.0022194447485786	-0.0842973825902227	-0.3540228729474564	0.4432712688262458	-0.377452813034134	-0.0271627666177859	1.0662467156871727	0.5828360487517421	-0.4801799000954192	0.012885229724775288	1.8294110633183198	10.213662948518657	0.363298858425051
0.64	-0.8998328718986649	1.22132866527151	1.832864412090489	0.6803627474301391	0.663413061781918	-0.9756495134986772	2.3792298878147737	1.3619479916001755	0.718120068487778	0.12270876523779328	1.746931529315871	8.120100682494998	-1.0158397876178358	0.3054118116027817	-0.1320292014304344	0.6836511442123572	1.259915651530762	0.332865168550397	1.0689427294314233	1.4715860682913295	-0.28081905914849614	0.7588106547645054	0.7263881824272646	9.998457455571305	-1.4325650885520484	-0.4290988470524851	0.1588271742218998	0.9390770645478448	-0.7738289080541755	3.0212052426925826	1.5038599086188926	3.2570474406390306	-0.5676122537942112	1.0621511330620839	0.4617249014720634	9.76634555330281	-1.013066381522112	-0.0683369218692562	-0.3393177463541329	0.4446858963222326	-0.4089253253312558	-0.0046986735958017	1.0705652531498104	0.6041419912725324	-0.4735736832485003	0.010353965798391698	1.772042447992779	10.19998157570492	0.342980433223784
0.65	-0.6396660868105551	1.138808880199745	1.6117419291737178	0.6221930908307695	-0.1570861113410776	-0.7230969319536881	2.0745530637932457	0.966783047873019	0.7036282408543025	-0.08599665082133208	2.1458310304027233	8.301656085631686	-0.9274309862101946	0.2040690466918677	-0.1044751614747597	0.5439480750488721	0.8329434413091702	0.2580688587019157	0.9553467796385346	1.0277518283131613	-0.27594570033102883	0.5449867916866526	0.9295500658038582	9.959848901338841	-1.391745955322473	-0.3977424949636863	0.163396580411722	1.04847614941108	-0.8079070846191108	3.0345028750056704	1.4566586212790713	3.310622870651279	-0.542030623291479	1.091690646599213	0.4399953356790868	9.754594478053336	-1.0115239475805822	-0.0572183763920533	-0.324442252181742	0.4442451569040787	-0.4357774377976019	0.0161661523842873	1.0638220782286425	0.6225086980991384	-0.46439485871812586	0.008211290496921353	1.7089272511003888	10.184958242522768	0.320516828175034
0.66	-0.4011290860650387	1.0154795684058409	1.3737094292041616	0.5637591193294543	-0.9783880975512246	-0.4525315111115025	1.7547594973162304	1.2164918341714779	0.6626866371816545	-0.28905349644442424	1.4424753607255845	8.506650450819986	-0.85040658868671	0.1224934918270864	-0.0710453583742168	0.3921354666698474	0.3720925403026329	0.1750240857080252	0.8621156909419296	0.5682046403780733	-0.26631948507794684	0.31308403089350184	1.5172626720688045	9.91832916351693	-1.3408508864714177	-0.3486575231484256	0.1510677236060584	1.1481604223347637	-0.8326211891154542	3.023061977972482	1.3936515437205594	3.3392265755175807	-0.5128135620045949	1.1128670703972638	0.4173575863160897	9.757787448400578	-0.9987650982947428	-0.0521363980124019	-0.3060139092528795	0.441793395635058	-0.4574750500556151	0.0352159208510315	1.0458940855677712	0.6369497522815505	-0.45230513518667476	0.006511422143491455	1.6420354695505954	10.165332623075702	0.29521596224122
0.67	-0.2256394422133845	0.8731023946465258	1.1698196819255136	0.5092695159711254	-1.7851391226660462	-0.1698832113883955	1.4770575607064793	1.8641184062934413	0.6057608781195517	-0.4819176060277721	0.7923625214577531	8.687113264961015	-0.7802485702658273	0.0766231955876417	-0.0484677772768085	0.2321889600473776	-0.1173528464800297	0.0853201471040294	0.7854986129447231	0.27379359241352114	-0.25069771731833135	0.06671875355712577	2.868944470250253	9.889592805626988	-1.283588901694789	-0.2950610654256321	0.1265836081915282	1.2358528325905471	-0.8475755865604104	2.988015647953614	1.3231345021376058	3.34274649220831	-0.4840221196429643	1.1254309646612504	0.3958225684244176	9.772574610512276	-0.9778034874230904	-0.0525250977338507	-0.2840736179898153	0.4372408677991148	-0.4735124660231724	0.0522987809960946	1.0195863702239905	0.6466287918479554	-0.43813406771558544	0.005342394257345677	1.576772304416241	10.141458512033992	0.267672640348907
0.68	-0.1318181433603319	0.7296411481351592	1.0283690686813216	0.4627332691080389	-2.5626946780365323	0.1187772444990416	1.2677914534305108	2.606843709351783	0.5420640244853829	-0.6603947214764839	0.4863319764366539	8.8128766042572	-0.7178778763841398	0.0679498010828877	-0.0428287164573969	0.0681879471840835	-0.6293056774280442	-0.0092850443628196	0.7223573352727819	0.6330572200308346	-0.23091893058621635	-0.19013425820226013	1.1410616803921731	9.87918010447813	-1.222684607600022	-0.2454618115222106	0.0949966974888428	1.3094881251006198	-0.8525931146931578	2.930849634976549	1.2506932170246912	3.3213782909876266	-0.45771657387779663	1.1292482151280037	0.3765584969403747	9.79471787844757	-0.9522292021669804	-0.0567435391567934	-0.2608797906472947	0.430577167586341	-0.483423423780381	0.0673294471914224	0.9889482028214516	0.6508672355905806	-0.42328417732368945	0.004827730332460807	1.5194315349490666	10.115956704156247	0.239134455351263
0.69	-0.1083450453827162	0.59637519268903	0.9472637044061508	0.4277448226455682	-3.29748458742448	0.4074551895616983	1.1245935021149305	3.3499835774377824	0.4784312839041549	-0.8207615250724044	0.3357011985638061	8.883439461410791	-0.6696084101689267	0.0850421157126907	-0.050974301541065	-0.095851739810809	-1.1569529263441105	-0.1069158102577602	0.6769091252387189	1.1658295845808826	-0.21184686533243366	-0.4532401588042266	0.5806244190329659	9.884048854597347	-1.1612985769677997	-0.2039561682786067	0.0614901654920858	1.3672998943024584	-0.8477236170790861	2.853362272397085	1.180675037382671	3.275640485378733	-0.43458819325144016	1.1243128498734858	0.3604409710567368	9.81955480136161	-0.9262135811689652	-0.0626004726865154	-0.2396962483209537	0.4218779771744288	-0.4867944727386982	0.0802897452927473	0.9587725009518967	0.649150467544243	-0.40950343405881146	0.0051244165761593075	1.4769649702001506	10.092481612598492	0.211143729917501
0.7	-0.1343984267509322	0.4781801657296261	0.9120909495706908	0.4072886850556607	-3.977316636345282	0.6904314457676365	1.0385707045257453	4.057293097624093	0.41862422951646155	-0.9598655018406617	0.2559762579474283	8.911762153341064	-0.6393520322693301	0.112910623470492	-0.0693678010328085	-0.256134524374922	-1.6928514204818998	-0.2056308283671147	0.6529408257105271	1.7244230524959063	-0.19860306994388222	-0.7182055910746455	0.37864306253936325	9.900678157487155	-1.102601864328116	-0.1722989126845701	0.0313807487752408	1.4078985264823405	-0.8332452068976819	2.7576207494418714	1.1164239955885116	3.206391746721142	-0.4145066760791483	1.1107580230088434	0.3481870226026397	9.842093895455154	-0.9027051714835372	-0.0682770401144265	-0.2231071059229272	0.4113045423608923	-0.4832804414914939	0.0912271527983227	0.9323707210885666	0.6411347792021619	-0.39802977250696364	0.0064170845559070365	1.454250730632369	10.07386601954538	0.185321974150227
0.71	-0.1888946265358918	0.3773088605971309	0.9050541226160536	0.4035740986332796	-4.5916123641513975	0.9624351258593524	0.9985820552581313	4.70872143232147	0.36448945222576423	-1.075201046552922	0.21207074353638614	8.91493714141365	-0.6283110825226412	0.1365502399813034	-0.0943042802388764	-0.409223665936759	-2.2290421349733203	-0.3034747048430732	0.6498569702104435	2.28652350627076	-0.19535504092673808	-0.9805801685843841	0.28421180382717237	9.925153100079509	-1.0485008817543078	-0.1501964812867227	0.00953485238427	1.430336022270528	-0.8096582311319538	2.645914619914332	1.0592469001325722	3.1148469888135444	-0.3963875035522535	1.0888641370176355	0.3400638631485532	9.85753672027962	-0.8828444677083355	-0.0724733451123673	-0.2114276694168861	0.3990957972931679	-0.4726215048238407	0.1002514578567462	0.9106966560331967	0.6266569213225239	-0.38891516074586296	0.008908583442024475	1.4532619445281527	10.060500945443492	0.163065549442327
0.72	-0.250502371431037	0.2961974093479594	0.9066174922063632	0.4179085859749574	-5.131572766199195	1.2187826391371226	0.9861235321051672	5.29085227184533	0.3174375100410952	-1.164960513695705	0.18638273787244292	8.911829465574547	-0.637658081678901	0.1453351602720878	-0.1208040145816547	-0.5521554152389837	-2.757182061786355	-0.3985273534733399	0.6650742423825885	2.8400268618237847	-0.2043756453294893	-1.2359549434995596	0.2341788563068367	9.952316238643789	-0.9981837617041636	-0.137444865572333	-0.0015164318717687	1.4341543413129574	-0.7776721882602443	2.520707194110704	1.0076032020431915	3.002588460901983	-0.37904835304942175	1.0590631157211392	0.33557819033931335	9.863119010033886	-0.8665295467370744	-0.0742999883519507	-0.2031406931637676	0.3855535906929548	-0.4546611324528591	0.1075297020078139	0.893118180789371	0.6057482591584032	-0.3813234094175975	0.012807386749303198	1.4744048658599949	10.050839790023998	0.145189285155717
0.73	-0.3107613784844794	0.236333383078974	0.908583740151944	0.4506169365202679	-5.590275482203139	1.45547821258985	0.9889138057402284	5.7941912652003635	0.27805191491547954	-1.228060111031007	0.1706733106446792	8.909974047852357	-0.6658376455419286	0.1358341335775411	-0.1481412624845038	-0.6825239521799743	-3.268692348200232	-0.4889497692846813	0.6955116934430958	3.37479784422203	-0.22604825814963045	-1.4800553565549626	0.20608988317148447	9.981300921506277	-0.9516180255197776	-0.1338768551707345	-0.0024556999721723	1.4194147427450885	-0.7381861044618302	2.384585259450938	0.9609921484106513	2.871568177204458	-0.3626501935542281	1.0219379659113987	0.3346576118370975	9.859400932245373	-0.8528588471643098	-0.0732520622200443	-0.1957382684689004	0.371021977367812	-0.4293640030216661	0.113279600544258	0.878093131478164	0.5786562214995854	-0.37394972595108483	0.018312524963467965	1.51746943842164	10.042287208345964	0.132104717679984
0.74	-0.3729293338420404	0.1967034453430849	0.9139337597069062	0.5010096275316224	-5.962708332354776	1.6692739195862465	1.0065005964139857	6.212195805206342	0.24590262373598357	-1.264141595078969	0.16202010174412945	8.906052048193533	-0.7071900545053021	0.112991174844079	-0.1803613154465966	-0.7985340764808807	-3.754920900744317	-0.5730250512702937	0.7385221614098552	3.8814231090581983	-0.2581867317026066	-1.7088266761651638	0.19027097553120217	10.015997403751445	-0.9071110709542188	-0.1399977049944646	0.0022128230696856	1.3867065390904716	-0.6922630866874478	2.240207442815002	0.9178533374332549	2.7240984919033373	-0.34829865095966595	0.9782169650726752	0.33693838169263385	9.85064156085329	-0.8403994923222033	-0.0696074777268776	-0.1863607861353147	0.355861997932391	-0.3968328120895808	0.1177616546082273	0.8636242529363608	0.5458771378427796	-0.3654559187281319	0.025596946817012484	1.582085405425235	10.031866500020561	0.123785899550883
0.75	-0.4405511572800992	0.1747701785077149	0.9269300997027904	0.5674019562202509	-6.245746642809128	1.8576898945356808	1.0410712498246593	6.540818591762354	0.22038304031013536	-1.2735515973510656	0.1591652841642492	8.895704625887864	-0.7578571941992934	0.0844976253537138	-0.2182243635927033	-0.8990205303720075	-4.207317079709553	-0.6491938195064976	0.7931640740448868	4.351000751382551	-0.29719464414609426	-1.918510476529353	0.18229463044630714	10.057175113422474	-0.8622717485884321	-0.1547093390163141	0.0060081676659479	1.3371346707549776	-0.6410999426839864	2.0902514785732773	0.8760614396669445	2.5628284195244526	-0.3369909733129328	0.9287620688814228	0.34183382429850795	9.843053560580955	-0.8281050177212499	-0.0642286308050266	-0.1728297535120793	0.3404237428754124	-0.357322807907373	0.1212701830455907	0.8483827916036759	0.5082070159492343	-0.3550544673461186	0.03479037267121004	1.6693645797452397	10.01732365080595	0.11991187575003
0.76	-0.5165306399185893	0.1656676549267992	0.950765910746342	0.6471824570108028	-6.438083579728902	2.0189979100810285	1.0946257309697107	6.778209046138147	0.19996764191818395	-1.2573010708790238	0.16149188133897532	8.875825500879213	-0.817144706270054	0.0574955297601283	-0.2598606071041175	-0.9834347754874256	-4.6176154812489445	-0.7160834706029301	0.8593944042476023	4.775174575570894	-0.3398365945380144	-2.1057112424464335	0.17997130589615307	10.103124459959647	-0.8153304908898861	-0.1751255206335598	0.0027281299094871	1.2722864864356491	-0.5859928885450042	1.9373606850800773	0.8339305726765993	2.39070428808877	-0.3292426272046529	0.8745514276569074	0.34882213447790256	9.842662967470774	-0.8154865858033128	-0.0581166630250093	-0.1551345777092032	0.3250177539327302	-0.3112528657881233	0.1241235118934756	0.8321434103249987	0.46682066474992945	-0.3429126088458418	0.04596280001269417	1.7825762078693936	9.998615057596822	0.119448362904644
0.77	-0.6041997887742465	0.1606526224265593	0.9877331463361932	0.7369266433782814	-6.540123652823368	2.152173631156994	1.1689668165600642	6.924458795500768	0.18139532666283534	-1.2170077927626974	0.1688170658650769	8.844391391560103	-0.884673898946154	0.0387280009359639	-0.305183280978506	-1.0518019037086974	-4.978025144121753	-0.7725310076531485	0.9366347209675133	5.146243847500741	-0.3837097263295654	-2.2674526851612	0.18200356390465006	10.15387022633834	-0.7664964857856658	-0.1965587134381429	-0.0113759525037724	1.1941790383096242	-0.5283004562547832	1.784090073320575	0.791379556752385	2.210914366803501	-0.3248103839091937	0.8166562184584719	0.35794220193907683	9.853201398072082	-0.8023428315505415	-0.0521638182004777	-0.1343317126176192	0.3098879322602919	-0.2592119682037682	0.1266535668512916	0.8151810181086013	0.4233940257216499	-0.3296127874562128	0.05910984363593843	1.9253484191685837	9.976783464315655	0.121268805359911
0.78	-0.7033562310412926	0.1524080374713341	1.0369724049742446	0.8325498810518449	-6.553849680976408	2.256824498727393	1.262240058906603	6.9813567279813284	0.16200807046809537	-1.1548251003990566	0.1808015416040174	8.802496883311795	-0.9598526602722616	0.0352149904405949	-0.3547474667941528	-1.1046520149408048	-5.281419861831519	-0.8175994525911614	1.0239155190641156	5.457299762331056	-0.4264617122086065	-2.401223776454495	0.18762310366963528	10.210026850536762	-0.715459235109978	-0.2142714313809032	-0.0367371750736132	1.1051890401839026	-0.46940477076573	1.632852699889075	0.7477591747632155	2.0268180956601127	-0.3221559471881648	0.7562123231024159	0.3689325531306145	9.875020362428973	-0.789200243941407	-0.0471348100845669	-0.1119631082714517	0.2951880849232819	-0.2019600948297313	0.1291951201082196	0.798495117688699	0.3802831372071158	-0.3160993874324752	0.0741410367339234	2.09973843056262	9.953412009821486	0.123961051250547
0.79	-0.8138208491111406	0.1404094576948424	1.0961612937087442	0.9294913765837794	-6.482672912293201	2.3331012384824223	1.3724389866523632	6.95214813535585	0.14091663409748198	-1.0733600990756662	0.1974122184872164	8.752885477916285	-1.0424957849066294	0.0491750253600933	-0.4075627932684125	-1.1429317350067807	-5.521524672146391	-0.8505880873921575	1.1204120113261933	5.7023703624387965	-0.4669611842716495	-2.5050148315151097	0.19648180319999667	10.270725635467548	-0.6636164132838449	-0.223574722521697	-0.0696342102240817	1.0079683724816753	-0.4106723921000857	1.4858671106476131	0.7037196343458808	1.841861320529005	-0.3189417820098745	0.6943876970097342	0.3820698260517051	9.904420453936737	-0.7770819858444727	-0.0434172418692516	-0.0899576092392991	0.2809640464030016	-0.1404227398394	0.1320749476452964	0.7834754884969746	0.3407390981831402	-0.30348561231767446	0.09087208473629933	2.2993413220688654	9.930503619371509	0.125711827388513
0.8	-0.9359719687858212	0.1299113561454614	1.16120353328757	1.02291993031824	-6.331274780538403	2.381601386455418	1.497101911203074	6.8413032891759915	0.11838097354907011	-0.9755844879215817	0.2188328521513909	8.700264410316835	-1.1303049068101625	0.0784951080744924	-0.4648439891429332	-1.1679024847621229	-5.693093084247874	-0.8710369651261138	1.2246757116041258	5.8765645129140385	-0.5055512626262011	-2.57734417804537	0.20839994335344075	10.337125793254982	-0.6132208422879251	-0.22115382723831	-0.1034299357130785	0.9053486358168636	-0.3534159156009211	1.345106974217586	0.6600352780875247	1.6594793562633683	-0.3126015350797712	0.6323465648111762	0.3977363596578381	9.934839802785483	-0.7670319126198799	-0.040783234743754	-0.0703319563224824	0.2671429706424907	-0.0756785521101782	0.1356011561539113	0.7713286013714407	0.30899884071540634	-0.29271570122870544	0.10902185822874126	2.496218431064758	9.9101443377148	0.124393122315653
0.81	-1.0685174971873634	0.1291687679854877	1.2232626550722738	1.1079513017387683	-6.105447114524611	2.403272972500652	1.6293513235987211	6.654303985815019	0.0946379752901327	-0.8647409467617303	0.24485676143921434	8.65392815103031	-1.2186428512516136	0.1193130593654068	-0.5281548610369978	-1.1810325854156485	-5.792069240542	-0.8787262743221028	1.3335192395607969	5.976208155697922	-0.542494884307735	-2.617276033426584	0.22313801742152736	10.410416511159614	-0.5670193243559155	-0.2050171030547507	-0.1312093615422807	0.8002387408262769	-0.2988574942916833	1.212254246113471	0.6170565803022718	1.4829896160909788	-0.3010819296509823	0.5712118308826882	0.4160896162771355	9.959477220052964	-0.7599597629067028	-0.038755109777555	-0.0536262094400113	0.2535309242875572	-0.0089399221159613	0.1400529391686321	0.7628345627395144	0.2897803953812526	-0.284113694041423	0.12821464711340932	2.6324574570887833	9.892934994192725	0.117736051437511
0.82	-1.2088928908823675	0.1473323222157611	1.2695914015428191	1.179866782001654	-5.811935673015167	2.399325647572281	1.7592586966295993	6.397456170513038	0.0693436109587376	-0.744247747813744	0.2749934739277029	8.626801716939877	-1.3015888854063402	0.1663512581370727	-0.5971813273954407	-1.183890266678716	-5.815729044982853	-0.8736712254952314	1.4416767687269176	5.99896673590145	-0.5774729848882361	-2.624430179052267	0.2403208472717561	10.489577186378174	-0.5278065273992116	-0.1742200454167064	-0.147628946105016	0.695519858202445	-0.2480953916432194	1.0886574048331426	0.5750883934825077	1.315474873042653	-0.28321850630697804	0.5120272904641228	0.43717170526590593	9.973129227223454	-0.7569269486351602	-0.0369299025951335	-0.0401984000288736	0.2398193561089167	0.0584733015580683	0.1456710189029703	0.7588927029829065	0.2866225676875876	-0.27801841708638914	0.1479878921899851	2.647707433177708	9.879307199556417	0.103398141737671
0.83	-1.3539659424953212	0.1882340019361832	1.28676984058774	1.2343228464389069	-5.458289840535928	2.371155166561163	1.8773471803500683	6.077734585883828	0.04034596667620064	-0.6176039425119525	0.30888929975823604	8.632155476081099	-1.3720159156208327	0.2118935560907435	-0.6702552302962439	-1.178044142581857	-5.762794365897299	-0.8561131559220797	1.541612346074435	5.943947900279067	-0.6101258632754444	-2.5989838881337453	0.25935832075547915	10.571805722958658	-0.4994773052494161	-0.1261614813814225	-0.1489054486169274	0.5939422174274106	-0.2020745904070145	0.975296432748998	0.5362528605717473	1.1596571171961447	-0.25818141174925535	0.45572135325646473	0.46242363593500485	9.972221018024797	-0.7585646009735582	-0.0349808699712989	-0.030922211997168	0.2256004110460602	0.1251664130324327	0.152649022683092	0.7600000646769185	0.29977308174961276	-0.27482256098067503	0.16780528225386163	2.5352511981436447	9.870176994243486	0.0790290051104224
0.84	-1.4996867077549452	0.2457997525770998	1.2635762921514022	1.267542524375357	-5.052719370778306	2.3202853649201827	1.976386294698209	5.702662647009812	0.0032297789911856314	-0.48829716049425526	0.34657254286899225	8.680485927288887	-1.422151593268998	0.2520092134931961	-0.7463016763481208	-1.1649767810617055	-5.633514771887687	-0.8265075210167933	1.6257275263841184	5.811778924545134	-0.6388146853746409	-2.5416663579887286	0.279729760455635	10.654648228824506	-0.4860574809964533	-0.0561701570005892	-0.1332504724541166	0.4980282114846932	-0.1615623728613732	0.8727562537419348	0.5071120682643371	1.0177612579602822	-0.22515937015038637	0.40307403078841825	0.4982623029694131	9.955281860365838	-0.7651173772604437	-0.0327423279559949	-0.0266418448641528	0.2103904431182156	0.1897078531772914	0.1611260301176766	0.7662809203703584	0.3259061301879704	-0.2748338500268638	0.1870747754710612	2.3512319940971853	9.866407626140244	0.0428921611479954
0.85	-1.6412686464997914	0.3012624841737327	1.19188852636107	1.2764803066576182	-4.603957369489387	2.2483297420569053	2.050638952527955	5.28022841005747	-0.04937254532166291	-0.35971577359162116	0.3883617891646539	8.778175620618486	-1.4455959103949716	0.2875909344605669	-0.8227036170562483	-1.1460156989935069	-5.429711903936087	-0.7855093655890748	1.6879861738924293	5.604654164666449	-0.660236197663551	-2.4537456561728894	0.3011757950265762	10.734376660519025	-0.4911004763158088	0.0393093489951816	-0.1004680318194035	0.4099860168808678	-0.1271296494921482	0.7812102689957013	0.5028108274229026	0.8913697135320291	-0.18408638638001026	0.354688878794807	0.5640878524249247	9.922706360286512	-0.7765488079043	-0.0306479509600831	-0.0271718573986223	0.1936605023100827	0.2506713697307482	0.1711805088499993	0.7776282259474203	0.3600601232680838	-0.27812287208766845	0.20517079363027677	2.1597177129454987	9.867822328150782	-0.0051844957330969
0.86	-1.7740549939271752	0.3282627752852252	1.071428570199574	1.2589539267659446	-4.121127405668589	2.156972654199854	2.0983295146749024	4.8188366972162555	-0.12478788281412534	-0.2350669415675967	0.4354431674115591	8.922872755163562	-1.4389430117928186	0.3200767888814825	-0.897565633306836	-1.122284573921493	-5.154782528510308	-0.7339567575449634	1.7258708549777328	5.326349416161428	-0.672143952072724	-2.3370079533255885	0.32402509113296707	10.808559938009397	-0.5160681937273064	0.1605555099561232	-0.0516352153683814	0.3316374623262669	-0.0991386472103202	0.7004154427951885	0.5429278477112539	0.7812769485239395	-0.13571596637985486	0.31097141930371175	0.6949236742962958	9.876434253988027	-0.7929085095718471	-0.029546304273196	-0.0322856535261337	0.1748720653135483	0.3066807988091892	0.1828258328256887	0.7941153896451458	0.39756588980152074	-0.2849134891237256	0.22145956564947542	1.9974434679031365	9.874217122093984	-0.0642959757799361
0.87	-1.8979078265271048	0.3056994100393014	0.9148546596965572	1.2137381016646298	-3.613611828756013	2.047968099329793	2.128958735076779	4.32729984681329	-0.22578458559708206	-0.11730187592053005	0.4919831789896849	9.100500913269187	-1.401765209662449	0.3509728847127894	-0.9711623427949476	-1.094675806034552	-4.813657540223482	-0.6728525350084076	1.7410582887676673	4.982202782779423	-0.6739848892482024	-2.1937286270888143	0.3494555249307582	10.877572759146386	-0.5597348659541863	0.3046151777599487	0.0114087241925372	0.2643631799775278	-0.0777373761224039	0.629720080846817	0.6373567962092954	0.6873706211324052	-0.08123698800056682	0.27211529490064695	0.9272389255730558	9.81929144679068	-0.8141036706947274	-0.0303109425610761	-0.0412314783275244	0.1535158811582653	0.3564557070115193	0.1960075476034138	0.8157104723384659	0.43479507304750503	-0.2952153638611093	0.23532637859106612	1.876080302890973	9.884859390981173	-0.132125676774269
0.88	-2.012793089939604	0.2247686360021743	0.7376623918976868	1.140617201348089	-3.090918105744449	1.923152317611378	2.155458829822345	3.8148783955932353	-0.35012068734658097	-0.009049528928327296	0.5650137714251201	9.295653104436854	-1.3380773241683348	0.3813125450190134	-1.0440895421028202	-1.0638439252067744	-4.412715654203288	-0.603344581905652	1.7395324528076057	4.57906628326835	-0.6669514404173805	-2.026634720438572	0.37988802633492313	10.942902264501324	-0.6178600208661056	0.4617473937208782	0.0843609060341396	0.20906717524321	-0.0628610782265148	0.5680850228757184	0.7759371259706479	0.6085895103726983	-0.023917240370362598	0.23809703996413786	1.2749761748201451	9.756178424315014	-0.8400961724933396	-0.0336927042552825	-0.0516134627395584	0.1291515347620529	0.3988559826540114	0.2106025125839277	0.8423542763552404	0.46916908693663334	-0.3084674464960601	0.2462033433333307	1.7954172595966664	9.897389396494619	-0.205114346001501
0.89	-2.1154007254077256	0.088447212519363	0.5494117478274686	1.0403957310451917	-2.562540282703825	1.7844650842646053	2.187372032167553	3.291405720146993	-0.49251392168696473	0.08744017753532396	0.6645707694978016	9.499538826423832	-1.2557641730811062	0.4083238715797236	-1.113988562479794	-1.030217849702248	-3.9596521945573655	-0.5267047235066211	1.7276118081998997	4.125240863934162	-0.6538096213270589	-1.8388582559220783	0.41879053010066175	11.003508447567317	-0.6839973148336171	0.6148974641027924	0.159427758927118	0.1661619021511586	-0.0542406262336035	0.5141184559295477	0.9334711716899278	0.5430189775579551	0.030109302732097765	0.20867991061570093	1.7190396841891231	9.694302233695117	-0.8710425968379717	-0.0401871940885005	-0.0601265983872602	0.1014452099817525	0.4329234010688205	0.2264200104299094	0.8740397152924843	0.4989787800541391	-0.32378546310457745	0.2535962071601608	1.7516570848917685	9.908568478053054	-0.278274840869099
0.9	-2.205432743957638	-0.0819519019809554	0.3627042280590901	0.914867364796183	-2.037813478844265	1.6339737553357505	2.236560765865921	2.7675867290573737	-0.6415601392931678	0.17034254709588956	0.8081267128447615	9.701651771986635	-1.163899328523562	0.4283949415386994	-1.1797120085327943	-0.9940287803576644	-3.463305175411745	-0.4443062378801032	1.7116963211825935	3.6304247667776144	-0.6384054651725523	-1.6338800645498377	0.47148651497932154	11.059473491236528	-0.7507786213932268	0.7474904865983808	0.2258039958396645	0.1355737996721567	-0.0514175918245129	0.4661239692211885	1.0832349747092538	0.4881552812262649	0.07417195368160616	0.18342672568961074	2.219037704535585	9.64257349528948	-0.9073785627489072	-0.0492932512095173	-0.0643367383260642	0.0702031656890665	0.4579182206635263	0.2432048696991362	0.9109911616747517	0.5232267098818545	-0.3403361840948296	0.257108752017243	1.7411021732442808	9.916062308326168	-0.346461126464226
0.91	-2.28466500596762	-0.2514990875840509	0.1902012033893236	0.7667449835736136	-1.5257605530435374	1.4738939099282635	2.3063222841397044	2.2557052983008767	-0.7819876300541159	0.2382927801527799	1.0224395384791423	9.890575052433547	-1.0699016840309308	0.4412730316471887	-1.2397161388219016	-0.9553496445199132	-2.933442699573188	-0.3575999250228664	1.6959680441584997	3.105745759288728	-0.6227815970685479	-1.4154640897053226	0.5460743330603169	11.110159236054743	-0.8131751219958446	0.8478486289800519	0.2740267292502503	0.1167681153447785	-0.0537654481088117	0.4221608455076582	1.2063132781495445	0.4412995531962996	0.10290007874481917	0.16172117091454166	2.733547472260753	9.608063660132045	-0.9492133726517726	-0.059544571183713	-0.063113077601202	0.0353986220705787	0.4733489975880466	0.2606425981421081	0.9531709413020839	0.5415227603050242	-0.3572903404788959	0.2564634059335778	1.7601678288927138	9.918816130258605	-0.40440899252434
0.92	-2.346683480817008	-0.3925400536145615	0.0337351762178267	0.5995556806387866	-1.0349316221752127	1.3066008280230963	2.379527078002181	1.7713712768798913	-0.9018294527379144	0.29040829549555675	1.3433248630933547	10.0616283452308	-0.9806015377584348	0.447392715785629	-1.2897878882015783	-0.9141415401408765	-2.380517471351045	-0.2680886724537447	1.6808606172267035	2.564057277659124	-0.607665570058128	-1.187582561315222	0.6555472188052126	11.151996717227759	-0.8688692258402005	0.9079164093899716	0.296626173095658	0.108790809973019	-0.0605161214959013	0.38011495182918	1.2912137795954253	0.3999812719360646	0.11189111888180969	0.14279654676876588	3.228185593154023	9.596016231149273	-0.9960791178285316	-0.0693081726645821	-0.0562747090394861	-0.0028099197897006	0.47899403629575	0.2783664716308616	1.000072034730323	0.5540136054144646	-0.37388733317753325	0.25151686271230367	1.8051398466688489	9.916670503047097	-0.446548932975769
0.93	-2.384895850038073	-0.4903808560164555	-0.1035875467051745	0.4175059536512021	-0.5732388119424207	1.1346270051708511	2.4369924044421336	1.338018085720194	-0.992954750919901	0.3262980489598775	1.8213448909626748	10.208203546445583	-0.9001076041598262	0.4494626912130772	-1.3257288338505104	-0.870302584138211	-1.815395834400968	-0.1773005094866981	1.6642618035517964	2.0210205575852704	-0.5921245822657532	-0.9543329760086255	0.823475940066769	11.181085236724943	-0.9167603928052463	0.9269443682445108	0.2907206034770876	0.1103244926194565	-0.0707908767902777	0.3377779898893969	1.335737230492108	0.36232142134049744	0.10030152630545068	0.12577053523952522	3.6866084968153934	9.608140075410136	-1.046825068839166	-0.0771178752238431	-0.0452739439127246	-0.0440704506391734	0.474913214377062	0.295966467885712	1.050637721303865	0.5613206890203115	-0.3897389626585779	0.2422697438745335	1.8717245629010608	9.91101480177455	-0.468852101854125
0.94	-2.3949877463046105	-0.5379927966950788	-0.2105870956731489	0.2253232766034475	-0.147790325120938	0.9606423348321248	2.463686156779934	0.9977205293319279	-1.0478558795576127	0.34605842877154475	2.469314887636535	10.316858450915003	-0.8294498070236519	0.4523733094394147	-1.3467298202009652	-0.8237149110752671	-1.2490701046454111	-0.0867602513228516	1.6450865637051644	1.4987360415550957	-0.5746021059284008	-0.7198484223478433	1.0976492978698336	11.196662398877006	-0.9552570288379744	0.9134893207990228	0.2608552098023465	0.1197547544016332	-0.0836343210581587	0.2929323299444452	1.3472283291406995	0.32733049168590445	0.07302916725446497	0.10968425442930656	4.115804556434221	9.640183865182095	-1.0994939046106935	-0.0816797467657077	-0.0327271416704934	-0.0878402899508991	0.4614493206428903	0.3129998759643997	1.1030092896751593	0.5644646263621598	-0.4046335976822982	0.22886963555213033	1.9540804474919744	9.904283720324493	-0.46878259796301
0.95	-2.3698363251036354	-0.5484605528997555	-0.2986039167961467	0.0280809208697197	0.2352705418460042	0.787415345179191	2.4507340706396135	0.8222917315655487	-1.072300264933179	0.3502556026316383	2.980370562614923	10.397153761127813	-0.7732467312378734	0.4593492013336461	-1.347636220084794	-0.7742862321092223	-0.6923639834610904	0.0020400094188631	1.62019615411849	1.0386968838243593	-0.5538445833296738	-0.48820340205048324	1.559835385423627	11.193826790507527	-0.983183651313664	0.8794176932258778	0.2159075572908183	0.1352429996236069	-0.0980501620339225	0.2434382174478115	1.3366531504711612	0.295240019198342	0.037380533067677364	0.09354368501249861	4.5273440711071045	9.684350023136227	-1.150974968410296	-0.0825735295318686	-0.0198740287012503	-0.1334003314183326	0.4392185083780171	0.3290033532091437	1.1541043032166765	0.5647581366808201	-0.4178075088811382	0.21160717672294274	2.0435372742029787	9.897372640545662	-0.445259811809327
0.96	-2.308761223193287	-0.5361473258414013	-0.3418775490844035	-0.1689867256995227	0.5709145668571236	0.6177557931640392	2.39472599670522	0.8579756267517359	-1.0622620327063639	0.3398945447738801	2.791135228131788	10.424895688318987	-0.7481037767044628	0.4662954614859612	-1.3223807848802025	-0.7219832560395302	-0.1556414343183388	0.0876711172223461	1.58927079452882	0.7437541951969925	-0.5347297000329013	-0.26331785771184096	2.136822628755569	11.1672285128268	-0.997917297201356	0.8361803737456789	0.164101160982144	0.154801922107646	-0.1130372692963601	0.1873198422097108	1.3122369224064725	0.2680107882598581	0.0007880791754889538	0.07636149834033223	4.896209331447333	9.733365346171752	-1.1978135180444505	-0.080210302368042	-0.0064873687710701	-0.1798803737508583	0.4090899695306186	0.3435061428070577	1.2005136411426434	0.5636559430871758	-0.42817039639452087	0.190905246195606	2.129869570020608	9.889621589214523	-0.398850272270572
0.97	-2.2130320205622054	-0.485764124168564	-0.3058314490901371	-0.360670996840776	0.855356293722283	0.4544408192225049	2.2862655977850563	1.0335542633785904	-1.0015425312736355	0.31637537203467064	2.212042152785933	10.366461470278272	-0.7647055017189208	0.4652758916016193	-1.2625428616930192	-0.6668552854239544	0.3514704642770045	0.1687971275871827	1.5476661905194111	0.7724764910588804	-0.5206574906034402	-0.04886256451992241	2.003512350774496	11.108666057798926	-1.001299311364629	0.7947925243329497	0.1134709191595617	0.1763701110451158	-0.1276245712054131	0.1228466245778978	1.2834216443436421	0.24997147920435842	-0.031011955957372512	0.05719738813920017	5.134272311500027	9.780438215297877	-1.2381678570785837	-0.0749025647363819	0.007450330294423	-0.2262945421038819	0.3721554554457927	0.3560441095086613	1.2404537653327334	0.5625622727484367	-0.4352066971735142	0.16730167428352405	2.205007028417336	9.88072113074504	-0.332524889304691
0.98	-2.076956726972106	-0.3971269584698748	-0.192259367928322	-0.5419707652751111	1.0861563373631655	0.3001285829762604	2.1233046723008018	1.250417956495505	-0.8887810177901009	0.28143805168810493	1.698075960338654	10.223338570651375	-0.8265543114643554	0.4539596857938875	-1.1620282181876431	-0.6090473219981216	0.8203345399265077	0.2442048068739817	1.4965229720892188	1.0504872134061782	-0.5115409479527037	0.1518306749341226	1.4245989413205524	11.012478133773175	-1.0020314350090478	0.7564043174647418	0.0694313567261389	0.1978828272820602	-0.140903382286478	0.0486061245387814	1.2573922226268246	0.24773762696770663	-0.058731920272722365	0.035195189844787866	5.075499584044735	9.821145146191231	-1.271936223293189	-0.0669635521403606	0.020921623354688	-0.2715851687315359	0.3296897780768692	0.3661742008449542	1.273869533258564	0.5626165648181298	-0.4393260506929539	0.1414262700634292	2.2641877486674287	9.871593657436748	-0.25207892022497
0.99	-1.9191605779841217	-0.2758036010843306	-0.0038414943309589	-0.7082624667250942	1.2622887545578445	0.1572646865769608	1.9388810452263767	1.4559329666227285	-0.7329352244664703	0.2370969914699037	1.3317103806804542	10.00353586619809	-0.931465037392094	0.4318743499337721	-1.0241762124934817	-0.5488029509572993	1.243523123260158	0.3128313757404368	1.450199808389198	1.3947752172697192	-0.5079222999839345	0.33585051601443183	1.0397372927431079	10.882716424375587	-1.012654084401472	0.7138006625460973	0.0309759945943614	0.2173366789582017	-0.152055892642042	-0.0364347694600357	1.2393301387230689	0.26773815367510584	-0.0892924757536711	0.009615338952041329	4.628888791946208	9.857194843301311	-1.300013789200844	-0.0564585380271383	0.0318534696162805	-0.3146729370999687	0.2831038934681865	0.3734888989948366	1.3016290032705533	0.5645005132967927	-0.44153961920390067	0.11397328512101813	2.3058065893842805	9.864348584082158	-0.164054197400942
1.0	-1.7618722187200118	-0.1074567446105495	0.3115800946352964	-0.8554521766313093	1.3841669264498446	0.0279876327950651	1.792434886525202	1.6274212160256256	-0.5192496228984216	0.18556746087120013	1.101395796536659	9.661041422418604	-1.0658948613523591	0.3970560021179458	-0.8662174728651527	-0.4864580503404305	1.6149962270166058	0.3737894237510021	1.4297265593714563	1.7275916130055133	-0.5116854440331887	0.5007758668090592	0.8275836422267313	10.736638433522218	-1.0376735422533867	0.6595621790300895	0.0015822030496733	0.2328466509931974	-0.1603787549509768	-0.1328832642691186	1.229549166022287	0.3124049772990017	-0.1255097200578746	-0.020138456075632666	3.93575408641934	9.885183272344095	-1.3245047087440804	-0.0431975148961928	0.0337386606969469	-0.3545106369324189	0.2338925680857619	0.3776301969123523	1.3256383541539796	0.568320412024805	-0.44465452098110875	0.08567070935523176	2.332554534564422	9.865671012309805	-0.3386321160279565
0.0	-1.5993361136705209	0.1075325476988321	0.6754798155438981	-0.9801043964978408	1.4536229994668453	-0.0859600153020111	1.7394574540679475	1.7552816232286221	-0.27210791680926355	0.1291861958889978	0.9909848260522616	9.274098244764355	-1.1872095801063285	0.3532915319422794	-0.7083277079991049	-0.4224269463610685	1.9302320092453007	0.4263879057000106	1.4268880949666771	2.021397234749847	-0.5140819187210514	0.6447309895280809	0.7058919792888992	10.591010304333581	-1.077598855780864	0.5818766851124689	-0.0135829558773528	0.2426946232335351	-0.1653009621533231	-0.2408909540323161	1.2247384485464923	0.3798072405443073	-0.1697683755152493	-0.05449909765070137	3.224631649442232	9.899625339459151	-1.3475417993823933	-0.0267631424670044	0.0197621068307432	-0.3901375590969793	0.183578932401298	0.3783026140043694	1.3479524130116156	0.5736038765579328	-0.45151427833955154	0.057247995769562694	2.349970891236603	9.882577759457533	-0.513210034654971
0.01	-1.4392914932247922	0.2806606404974211	0.9876687898813152	-1.079543191170284	1.4738380616694533	-0.1833082365056923	1.7679988789870023	1.8360866110286078	-0.056987354282018586	0.07032887799782568	0.9629169279746222	8.943369520411638	-1.265975735370255	0.318518821167585	-0.5810424452940859	-0.3571829947325011	2.1863052230959688	0.4701481920131861	1.4289013700103925	2.264630111677415	-0.5094997864989187	0.7664234734588846	0.6309645723786669	10.47272227751159	-1.119683935778527	0.4613623345101193	-0.0144462145618252	0.2453690872798956	-0.166395502772941	-0.3601424439130192	1.211097028672883	0.46647189866407923	-0.22425593861007764	-0.09372295313535488	2.596291506822432	9.898802490329995	-1.367219875231878	-0.0074674004057364	-0.0131315413816782	-0.4207314032138221	0.1336584144020507	0.3752847639806099	1.3673033265069425	0.579411891029796	-0.4626062723397642	0.029403925056279517	2.359812333289911	9.91782532758999	-0.542718400603765
0.02	-1.3190369541638711	0.3930530922838756	1.238563407867612	-1.1519224584986532	1.449222767004375	-0.2633180406067315	1.8515908120080018	1.8698952829788	0.10419318199587213	0.011327422632996761	0.9902109646794559	8.681236920666887	-1.2898393271842936	0.2922162877536156	-0.5112132689073006	-0.2912357246685788	2.38191155766102	0.5048142834907877	1.4178909884355084	2.45217421417376	-0.5029454361126595	0.8651633721610764	0.5782178852709514	10.40560037629006	-1.1420232695724106	0.3086085699987007	-0.0015481389521429	0.2395962108246742	-0.1633845922315144	-0.4898628672768232	1.1829872334288807	0.5692683883344222	-0.2783209461752843	-0.13788374956122115	2.078083479903197	9.882607615437172	-1.3783134785151117	0.0143678085889875	-0.0629839455942926	-0.4456545939040733	0.0855446049801359	0.368439002578814	1.37982660373784	0.5845281816390748	-0.47564320517347225	0.0027763378849588647	2.3605818283537157	9.96873946238654	-0.543246909795598
0.03	-1.2142434427575677	0.444910166877502	1.4052683477863237	-1.196263387134922	1.3852508916984434	-0.325817098085205	1.909741166797433	1.8590650622706868	0.211978357302086	-0.04560986450722785	1.0272589193112207	8.503637241827356	-1.2643699188551858	0.2666314339330164	-0.4964611279568723	-0.225106667596093	2.517338063897891	0.5303565043550726	1.3842677720871983	2.5824294688252634	-0.49806653762634717	0.9408626335522903	0.536033138096467	10.387149011897014	-1.1261785681330845	0.1478831549924054	0.0278568189676495	0.2243626968249836	-0.1561385893458339	-0.6288439057080566	1.1361881874125381	0.6856839917597972	-0.3168128647243432	-0.1868732660763023	1.657014311354315	9.847866408977659	-1.3757704811033544	0.0372063057988074	-0.1240679250398022	-0.4644921112759044	0.0405195319480974	0.3577187172257172	1.381854397500052	0.587671195959486	-0.4875440334481164	-0.02208462070069661	2.3514073975395533	10.028949808687406	-0.507137244503842
0.04	-1.0967480990524023	0.4275256301200364	1.4108175669717915	-1.2124585351696002	1.2882511127022358	-0.3712092544684146	1.8374005454611135	1.807606964881237	0.24719836601314185	-0.09847222564525966	1.0164823333604682	8.481267599862313	-1.2031585908342186	0.2379373454606095	-0.5167967057212983	-0.1593058468830198	2.594382119324637	0.5469682415281354	1.3308957923546871	2.6561948707056287	-0.49400598369830245	0.9940148379899174	0.5010535209719494	10.399371854893895	-1.077820734850008	-0.0130427380782013	0.0605469870548792	0.1989310597601266	-0.1446690016968657	-0.775486985555712	1.0795988084147794	0.813561768617196	-0.34343882862444336	-0.24040830916415037	1.3270028780356338	9.808858328119225	-1.356038459983511	0.0587741984338414	-0.1850972685495273	-0.4770783349113255	-0.0003093882548431	0.3431728750812669	1.3698743410183607	0.587683125123053	-0.4941205100330656	-0.044738282694967234	2.3309744358093103	10.086836179849566	-0.451755343356912
0.05	-0.9831649422391228	0.3292359765650533	1.321197430599868	-1.2012433949265922	1.165164919073609	-0.4004563934991783	1.6794559483762874	1.7207441139195983	0.22242282164193283	-0.1455116231173871	0.9760056331389898	8.551887434605714	-1.1377417000967625	0.2132843643009156	-0.5517443292309114	-0.0943106681184904	2.6162235004674943	0.5550555842251029	1.28232920930344	2.6761178240314485	-0.4920672216755861	1.0256561388580356	0.4791751685176813	10.426202182028856	-1.013105355270557	-0.159537994510031	0.0820444682425373	0.162848020336286	-0.1291162490079752	-0.9278614741032584	1.0288664283274893	0.9508508813743659	-0.3635329605126835	-0.29804323425831586	1.0820481407561606	9.781868618031055	-1.3179344583360657	0.0764077471235752	-0.2365708095221954	-0.4835109642455854	-0.0360437836416105	0.3249475202594744	1.3411767699330561	0.5836719093871834	-0.4926991735782287	-0.06486907587590718	2.2978264815608522	10.132935133071442	-0.402440987104468
0.06	-0.8754554433029483	0.2458647679112457	1.2209800873876124	-1.1641377319643753	1.023280792504108	-0.4150329175643494	1.5223876284001634	1.6045474632908094	0.19712980399863658	-0.18529661900820557	0.9487956344263309	8.637021174951519	-1.087112802984359	0.1808056270860282	-0.5737451583506771	-0.0305486549180208	2.5872559973699985	0.5552200182937433	1.2424525857872104	2.646336351441069	-0.49335077808300265	1.0373091202485736	0.4694991190785819	10.442062460777068	-0.9571012694195892	-0.2500404785931443	0.0906480654972469	0.1159467323977879	-0.1097330801950629	-1.0837749943606076	0.9933680851718918	1.0954694117336894	-0.3721645608384956	-0.35918711405262754	0.9067967343787244	9.76956319942617	-1.266013289980089	0.0885107255368625	-0.2746716251064088	-0.4841507854092806	-0.066018647716374	0.3032840045287546	1.2984869273811988	0.5751014104153455	-0.4840580631832118	-0.08229514286563333	2.2578399285152426	10.16421298405182	-0.37575660355336
0.07	-0.7425152836176664	0.1896238174265034	1.113258931492244	-1.103360316963755	0.869956445028774	-0.416854861180219	1.3515293511753552	1.4656043738291176	0.18678915510036034	-0.21675291103839997	0.9221652004519312	8.730440501556073	-1.0592334386342408	0.1466088423454196	-0.5571293772201179	0.0316148540932302	2.5128865287819173	0.5482346281743705	1.2057623203336794	2.572189614523482	-0.48991799116964635	1.0309120036831727	0.46876883163104444	10.422132274836814	-0.9312991226468192	-0.2886236285816396	0.087737944513036	0.0583435245851963	-0.086864719353187	-1.2408524665939418	0.9789379968750523	1.2452567165775903	-0.37739493557180764	-0.4231245537873108	0.7861334806252025	9.771028662857354	-1.2091359034456954	0.0938261161513876	-0.3005076994308448	-0.4796068665468171	-0.0898155803502055	0.278513846996949	1.2494470178805945	0.5618358727257815	-0.47193916224171756	-0.09696953330002454	2.2238647949245838	10.182984774285185	-0.373687111009726
0.08	-0.6104647625623055	0.1595701374598504	1.0154375110383609	-1.0217218168994475	0.7123418561870567	-0.408187220170735	1.195509595914223	1.310710951321855	0.18818096197863524	-0.23918906029437528	0.9121077341335624	8.817168435918097	-1.0456620482900232	0.1270498270625999	-0.5063008910976607	0.0918832828135577	2.399310828540608	0.5350145425893617	1.168713553492475	2.459954379738559	-0.47497103744169467	1.0087362179811759	0.4750956209263867	10.36993803517905	-0.9414335903869978	-0.2997878282006795	0.0742144614469552	-0.0095702217583836	-0.0609269412928725	-1.396620193490212	0.99079651459525	1.3979812753339893	-0.38900231904690735	-0.48903911884715606	0.7087337520729957	9.785790208243014	-1.1552798122119068	0.0926888694446265	-0.3167591974728826	-0.470707630873426	-0.1072645685345645	0.2510502448474879	1.2014986725781125	0.5441484970698378	-0.45978338008005437	-0.10897398485350086	2.2080345329409377	10.192865863662924	-0.388983188340224
0.09	-0.5078631755191274	0.1525490128319735	0.9632766040755478	-0.9225014902301536	0.5571160484874629	-0.3915343685727691	1.0995899337133372	1.146597772862313	0.20265414712946464	-0.2523066034384866	0.9590023282256798	8.862601821720384	-1.0364244622450796	0.1365792591214021	-0.4373935309170453	0.1500292736347858	2.253275425630464	0.5165826175750179	1.1332001856910514	2.3165958921396257	-0.44574624468024093	0.9732957722800893	0.4891661033916533	10.30057783512375	-0.9708418059983248	-0.2775036669596237	0.0673161533896831	-0.0871405219499993	-0.0323833407983262	-1.5485912384391276	1.0119651979971	1.551379055903943	-0.3936764398560884	-0.5560383670624843	0.6523004124272244	9.794867565845479	-1.1094415298111313	0.0867740362627191	-0.3271299016756349	-0.4584591226469187	-0.1184345385973985	0.2213763954915385	1.1599156064168192	0.5227035637450611	-0.4499324650746823	-0.11850575525092621	2.2190696350073984	10.198028872526557	-0.41072571967769
0.1	-0.4289621712203739	0.1846681093632958	0.9367847114175256	-0.8093138717033602	0.4102499824769972	-0.3695193809364793	1.0467456474710215	0.9797135111559595	0.23083021652014915	-0.2561944233876141	1.0684201407368272	8.8854971955703	-1.025506286297563	0.1637828202787224	-0.3622879304233151	0.2058890088857176	2.0818358114848654	0.4940315738774347	1.0998820391226871	2.149534327697189	-0.4080037988140519	0.9272521314160058	0.511683867966416	10.225161597495179	-0.9983518238271678	-0.2215069918504117	0.0805631563685422	-0.1734671341736095	-0.0017230539283893	-1.6943484864319518	1.025798290962562	1.703205979624159	-0.3797652197696791	-0.6231795581779835	0.6022749469144781	9.783031892301636	-1.0734857110183178	0.0780225317159667	-0.3325117763391085	-0.4439925867117223	-0.1236135048521597	0.1900309352094218	1.126509284746496	0.4985192794399918	-0.44265831854715315	-0.12585838545148673	2.2597105692922295	10.199460976953311	-0.428221505914071
0.11	-0.3706238288464353	0.216799775976534	0.9152499589438612	-0.6859717967089681	0.2768066990715438	-0.3447586439533776	1.0109632301518223	0.8161113754332713	0.25380863535798664	-0.25130791386360063	1.238756449896443	8.905107661238041	-1.0130013668126383	0.2075221261964726	-0.292349179566292	0.2593507793054104	1.8921203846838104	0.4684839878842208	1.0745721217389097	1.9664332238258784	-0.3659428067274859	0.8733183839578138	0.5464574686386908	10.155131518001582	-1.0059788704713626	-0.1674406117621578	0.112149330898912	-0.2674234933236127	0.0305598916710897	-1.8316220925395224	1.025966529046244	1.851293796683609	-0.3537567171115361	-0.6894952313973485	0.5541889304032409	9.751324907236276	-1.045583397857635	0.0676303141218473	-0.3306557421808732	-0.4285041708989176	-0.1232796727557211	0.1575909433387316	1.0987045649768281	0.47291501098497374	-0.43620294197222026	-0.13139763343863572	2.3232600772990435	10.194641601483088	-0.434266844685227
0.12	-0.3414642248668634	0.2490045856718102	0.9003373019428837	-0.5563518978430917	0.1607879862651076	-0.3197383207109487	0.9945895423838464	0.6615230944508709	0.26929255424927684	-0.2384340774296443	1.50348423316869	8.919679954667652	-0.9987757892347312	0.2596466443496471	-0.2392666947291479	0.310338578268823	1.6911090182224358	0.4410516692102086	1.0593479165458832	1.7750172730394136	-0.32613194653807737	0.814166421900489	0.5968099199011911	10.102115152723018	-0.9877981669082668	-0.1205482097372102	0.1568806331881178	-0.36768004770801	0.0639845789669099	-1.958358472782908	1.007416806732786	1.9936024056337665	-0.31715524781911975	-0.7540179805080026	0.5053248350252306	9.704276923054948	-1.0214982097944871	0.0571478509855431	-0.3183937324376872	-0.4131900834768998	-0.1180652911643275	0.1246530957600598	1.0714938349524972	0.4474414513027727	-0.42758136374887706	-0.13553409296038918	2.3947129436325816	10.179935366630215	-0.426634416593257
[truncated: 28,267 more rows]
[truncated: 4 more columns]
