# Supplementary material for: Estimation of lower limb torque: a novel hybrid method based on continuous wavelet transform and deep learning approach
Source: PeerJ Comput Sci. 2025 May 30;11:e2888. doi: 10.7717/peerj-cs.2888 (PMC12192784; doi:10.7717/peerj-cs.2888)
Supplement: Supplemental Information 2 [file peerj-cs-11-2888-s002.zip › README.md]

# Estimation of Lower Limb Torque: A Novel Hybrid Method Based on Continuous Wavelet Transform and Deep Learning Approach

## Description

This project analyzes IMU data using a combination of Continuous Wavelet Transform (CWT) and deep learning methods to estimate lower limb torque during human activities.

## Dataset

[A comprehensive, open-source dataset of lower limb biomechanics in multiple conditions of stairs, ramps, and level-ground ambulation and transition](https://www.epic.gatech.edu/opensource-biomechanics-camargo-et-al/),[1\_normali\_zation\_AB0\_rampascent.csv](https://github.com/Hihubxu/Estimation-of-Lower-Limb-Torque/blob/main/Processed%20data/1_normali_zation_AB0_rampascent.csv),[2\_filtering\_AB0\_e\_rampascent\_imu.csv](https://github.com/Hihubxu/Estimation-of-Lower-Limb-Torque/blob/main/Processed%20data/2_filtering_AB0_e_rampascent_imu.csv)，`3_imu_data_expansion_AB0_rampascent_imu.csv`

## Usage

1.  **Setup Environment**:

    *   Ensure that you meet the hardware and software requirements specified above.

    *   Install the necessary Python libraries by running the following command:

        ```bash
        pip install numpy pandas tensorflow keras
        ```

2.  **Data Preprocessing**:

    *   **Step 1: Filter IMU Data**\
        Run the `1_imu_filtering.py` script to filter the raw IMU data contained in `1_normalization_AB0_rampascent.csv`. This step removes noise and unwanted components from the data.

        ```bash
        python 1_imu_filtering.py
        ```

        After running this script, you will get a new filtered data file.

    *   **Step 2: Expand IMU Data**\
        Use the `2_imu_data_expansion.py` script to expand the filtered IMU data from `2_filtering_AB0_e_rampascent_imu.csv`. This script prepares the data for further processing by adding additional features or data points as required by the model.

        ```bash
        python 2_imu_data_expansion.py
        ```

        The output will be a file containing the expanded dataset, which is ready for input into the model.

3.  **Model Training and Evaluation**:

    *   **Step 3: Train the Model**\
        Execute the `3_cs-104507-peerj_code_cwt_1dcnn_03.py` script. This script performs several critical tasks:

        *   Splits the dataset into training, validation, and test sets.

        *   Applies Continuous Wavelet Transform (CWT) to the data to extract time-frequency features.

        *   Trains the deep learning model, which includes a convolutional neural network (CNN) for feature extraction, and a Bi-directional Long Short-Term Memory (Bi-LSTM) network with a multi-head self-attention mechanism for sequence modeling.

        *   Evaluates the model's performance based on metrics like RMSE, R², and Pearson correlation coefficient.

        ```bash
        python 3_cs-104507-peerj_code_cwt_1dcnn_03.py
        ```

4.  **Results**:

    *   Once the model has been trained and evaluated, the script will output the estimated lower limb torques.

    *   You can compare the predicted torques against the actual values in your dataset to assess the model's accuracy.

    *   Results will be saved in specified output files or displayed directly in the console/graphical plots, depending on how the script is configured.

5.  **Optional: Customization**:

    *   If you need to adjust parameters (e.g., model architecture, CWT settings, dataset split ratios), you can modify the corresponding sections in the scripts before running them.

    *   Detailed comments within the code will guide you on how to make these adjustments.

6.  Data and Code Accessibility

    *   **Dataset DOI/URL**: \[<https://www.epic.gatech.edu/opensource-biomechanics-camargo-et-al/>]

    *   **Code Repository**: \[<https://github.com/Hihubxu/Estimation-of-Lower-Limb-Torque>]

`Noted that different versions of tensorflow and CUDA may cause the results to be slightly different from the results in the article.`

## Environment Requirements

*   **Hardware Requirements**:

    *   12th Gen Intel® Core™ i9-12900K Processor, clock speed 3.20 GHz

    *   64 GB system RAM

    *   Two NVIDIA GeForce RTX 3090 GPUs, each with 24 GB GDDR6X RAM

*   **Operating System**: Ubuntu 20.04

*   **Python Version**: 3.10

*   **Python Libraries**: `numpy`, `pandas`, `tensorflow`, `keras`

## File List and Descriptions

### Related Data

*   `1_normalization_AB0_rampascent.csv`: Normalized data referenced in the document.

*   `2_filtering_AB0_e_rampascent_imu.csv`: Filtered IMU data.

*   `3_imu_data_expansion_AB0_rampascent_imu.csv`: Expanded IMU data, serving as the complete dataset.

### Related Programs

*   `1_imu_filtering.py`: Filters IMU data from `1_normalization_AB0_rampascent.csv`.

*   `2_imu_data_expansion.py`: Expands IMU data from `2_filtering_AB0_e_rampascent_imu.csv`.

*   `3_cs-104507-peerj_code_cwt_1dcnn_03.py`: Splits the dataset into training, validation, and test sets; processes data with CWT; implements the deep learning model; and evaluates results.

## Email:

If you have any questions, please email to: <shuxu@mail.ustc.edu.cn>
