# Supplementary material for: Estimation of lower limb torque: a novel hybrid method based on continuous wavelet transform and deep learning approach
Source: PeerJ Comput Sci. 2025 May 30;11:e2888. doi: 10.7717/peerj-cs.2888 (PMC12192784; doi:10.7717/peerj-cs.2888)
Supplement: Supplemental Information 2 [file peerj-cs-11-2888-s002.zip › Related Programs/3_cs-104507-peerj_code_cwt_1dcnn_03.py]

import numpy as np
import pandas as pd
import pywt
import tensorflow as tf
from keras.layers import (BatchNormalization, Conv2D, MaxPooling2D, Dropout, Flatten, Dense, Add, Input, Activation)
from keras.models import Model
from keras.callbacks import ReduceLROnPlateau, EarlyStopping
from sklearn.metrics import r2_score, mean_squared_error, mean_absolute_error
from scipy.stats import pearsonr
import matplotlib.pyplot as plt
import seaborn as sns
from tensorflow.keras.layers import MultiHeadAttention, LayerNormalization, LSTM, Bidirectional
from tensorflow.keras.regularizers import l2
from tensorflow.keras.layers import Conv1D, MaxPooling1D
from sklearn.preprocessing import MinMaxScaler
from sklearn.model_selection import KFold
import logging

# Configure logging
logging.basicConfig(level=logging.INFO, format='%(asctime)s - %(levelname)s - %(message)s')

def allow_memory_growth():
    """Allow memory growth for TensorFlow GPUs."""
    gpus = tf.config.experimental.list_physical_devices('GPU')
    if gpus:
        try:
            for gpu in gpus:
                tf.config.experimental.set_memory_growth(gpu, True)
        except RuntimeError as e:
            logging.error(e)

def load_data(file_path):
    """Load CSV data and filter cycles with consistent data points."""
    data = pd.read_csv(file_path)
    cycle_counts = data['Cycle_Index'].value_counts()
    consistent_cycles = cycle_counts[cycle_counts == 101].index.tolist()
    filtered_data = data[data['Cycle_Index'].isin(consistent_cycles)]
    return filtered_data

def split_data(data, random_state=None):
    """Split the data into training, validation, and test sets."""
    train_cycles = data['Cycle_Index'].drop_duplicates().sample(frac=0.7, random_state=random_state)
    remaining_cycles = data[~data['Cycle_Index'].isin(train_cycles)]
    valid_cycles = remaining_cycles['Cycle_Index'].drop_duplicates().sample(frac=2/3, random_state=random_state)
    test_cycles = remaining_cycles[~remaining_cycles['Cycle_Index'].isin(valid_cycles)]['Cycle_Index'].drop_duplicates()
    train_set = data[data['Cycle_Index'].isin(train_cycles)]
    valid_set = data[data['Cycle_Index'].isin(valid_cycles)]
    test_set = data[data['Cycle_Index'].isin(test_cycles)]
    return train_set, valid_set, test_set

def normalize_data(data):
    """Normalize data using MinMaxScaler."""
    scaler = MinMaxScaler(feature_range=(-1, 1))
    feature_columns = [col for col in data.columns if col not in ['Header', 'Cycle_Index']]
    for cycle in data['Cycle_Index'].unique():
        cycle_mask = data['Cycle_Index'] == cycle
        data.loc[cycle_mask, feature_columns] = scaler.fit_transform(data.loc[cycle_mask, feature_columns])
    return data

def apply_cwt(data, scales, wavelet='morl'):
    """Apply Continuous Wavelet Transform to the data."""
    coefficients, _ = pywt.cwt(data, scales, wavelet)
    return coefficients

def prepare_data(data, feature_columns, target_column, scales, segment_length):
    """Prepare data for 1D convolutional network."""
    features_list = []
    targets_list = []

    for start_idx in range(0, len(data), segment_length):
        end_idx = start_idx + segment_length
        if end_idx > len(data):
            break
        segment = data.iloc[start_idx:end_idx]
        segment_features = np.array([apply_cwt(segment[col].values, scales) for col in feature_columns])
        segment_features = segment_features.reshape(segment_length, -1)


        features_list.append(segment_features)
        segment_target = segment[target_column].values.reshape(segment_length, 1)
        targets_list.append(segment_target)

    features = np.array(features_list)
    targets = np.array(targets_list)
    return features, targets

def residual_block_1d(x, filters, kernel_size=3, use_1x1conv=False, strides=1, l2_reg=0.001):
    """1D Residual Block with L2 Regularization."""
    shortcut = x
    x = Conv1D(filters, kernel_size, padding='same', strides=strides, activation='relu', kernel_regularizer=l2(l2_reg))(x)
    x = BatchNormalization()(x)
    x = Conv1D(filters, kernel_size, padding='same', strides=strides, activation=None, kernel_regularizer=l2(l2_reg))(x)
    x = BatchNormalization()(x)

    if use_1x1conv or x.shape[-1] != shortcut.shape[-1]:
        shortcut = Conv1D(filters, 1, padding='same', strides=strides, activation=None, kernel_regularizer=l2(l2_reg))(shortcut)
        shortcut = BatchNormalization()(shortcut)
    x = Add()([x, shortcut])
    x = Activation('relu')(x)
    return x

def attention_block(x, num_heads=4):
    """Multi-head self-attention mechanism."""
    depth = x.shape[-1]
    attention_output = MultiHeadAttention(num_heads=num_heads, key_dim=depth)(x, x)
    attention_output = Add()([attention_output, x])
    attention_output = LayerNormalization()(attention_output)
    return attention_output

def enhanced_residual_block_1d(x, filters, kernel_size=3):
    """Enhanced residual block with three convolution layers, adapted for 1D data."""
    shortcut = x
    x = Conv1D(filters, kernel_size, padding='same', activation='relu')(x)
    x = BatchNormalization()(x)
    x = Conv1D(filters, kernel_size, padding='same', activation='relu')(x)
    x = BatchNormalization()(x)
    x = Conv1D(filters, kernel_size, padding='same', activation='relu')(x)
    x = BatchNormalization()(x)

    if x.shape[-1] != shortcut.shape[-1]:
        shortcut = Conv1D(filters, 1, padding='same', activation='relu')(shortcut)
        shortcut = BatchNormalization()(shortcut)

    x = Add()([x, shortcut])
    x = Activation('relu')(x)
    return x

def cross_validate_model(X, y, model_func, n_splits=5):
    """Cross-validate the model."""
    kf = KFold(n_splits=n_splits)
    scores = []

    for train_index, test_index in kf.split(X):
        train_features, test_features = X[train_index], X[test_index]
        train_targets, test_targets = y[train_index], y[test_index]

        model = model_func(train_features.shape[1:])
        model.fit(train_features, train_targets, epochs=10, batch_size=16)
        scores.append(model.evaluate(test_features, test_targets))

    return scores

def build_model(input_shape):
    """Build and compile the model integrating residual blocks, attention mechanism, and BiLSTM network."""
    inputs = Input(shape=input_shape)
    x = Conv1D(32, 3, activation='relu', padding='same')(inputs)
    x = BatchNormalization()(x)
    x = MaxPooling1D(2, padding='same')(x)
    x = Conv1D(64, 3, activation='relu', padding='same')(x)
    x = BatchNormalization()(x)
    x = MaxPooling1D(2, padding='same')(x)
    x = enhanced_residual_block_1d(x, 64)
    x = enhanced_residual_block_1d(x, 128)
    x = attention_block(x)
    x = residual_block_1d(x, 128)
    x = Bidirectional(LSTM(64, return_sequences=True))(x)
    x = Bidirectional(LSTM(32, return_sequences=False))(x)
    x = Flatten()(x)
    x = Dense(512, activation='relu')(x)
    x = Dropout(0.3)(x)
    outputs = Dense(input_shape[0], activation='linear')(x)
    model = Model(inputs=inputs, outputs=outputs)
    model.compile(optimizer='adam', loss='mse', metrics=['mae'])
    return model

def evaluate_model(model, X_test, y_test):
    """Evaluate the model and return performance metrics."""
    predictions = model.predict(X_test)
    r2 = r2_score(y_test.flatten(), predictions.flatten())
    rmse = np.sqrt(mean_squared_error(y_test.flatten(), predictions.flatten()))
    mae = mean_absolute_error(y_test.flatten(), predictions.flatten())
    pcc, _ = pearsonr(y_test.flatten(), predictions.flatten())
    print(f"R^2: {r2:.3f}, RMSE: {rmse:.3f}, MAE:{mae:.3f}, PCC: {pcc:.3f}")
    logging.info(f"R^2: {r2:.3f}, RMSE: {rmse:.3f}, MAE:{mae:.3f}, PCC: {pcc:.3f}")
    return predictions, r2, rmse, mae, pcc

def plot_predictions(y_test, predictions, idx, file_path_1):
    """Plot actual vs. predicted values for a random sample."""
    idx = np.random.choice(len(y_test))
    plt.figure(figsize=(12, 6))
    plt.plot(y_test[idx], label='Actual', marker='o', linestyle='-', color='blue')
    plt.plot(predictions[idx], label='Predicted', marker='x', linestyle='-', color='red')
    plt.title(f'Comparison of Actual and Predicted Values for Sample {idx + 1}')
    plt.xlabel('Time Steps')
    plt.ylabel('Values')
    plt.legend()
    plt.grid(True)
    # plt.show()

    # Writing to CSV
    actual_values = y_test[idx].flatten() if y_test[idx].ndim > 1 else y_test[idx]
    predicted_values = predictions[idx].flatten() if predictions[idx].ndim > 1 else predictions[idx]

    # Write to CSV
    results_df = pd.DataFrame({
        'Actual': actual_values,
        'Predicted': predicted_values
    })
    results_df.to_csv(file_path_1, index=False)
    print(f"Results written to {file_path_1}")

def plot_error_distribution(y_test, predictions):
    """Plot the distribution of prediction errors."""
    errors = y_test.flatten() - predictions.flatten()
    plt.figure(figsize=(12, 6))
    plt.hist(errors, bins=50, color='blue', alpha=0.7)
    plt.title('Distribution of Prediction Errors')
    plt.xlabel('Prediction Error')
    plt.ylabel('Frequency')
    plt.grid(True)
    plt.show()

def plot_heatmap(y_test, predictions):
    """Plot a heatmap of prediction errors."""
    error_matrix = y_test - predictions
    plt.figure(figsize=(10, 8))
    sns.heatmap(error_matrix.squeeze(), cmap='coolwarm', annot=False)
    plt.title('Heatmap of Prediction Errors')
    plt.xlabel('Time Steps')
    plt.ylabel('Sample Index')
    plt.show()

def main():
    allow_memory_growth()

    file_path = 'D:\\date\\shuju\\3_imu_data_expansion_AB0_rampascent_imu.csv'
    n_iterations = 2
    SEGMENT_LENGTH = 101
    SCALES = np.arange(1, 116)
    BATCH_SIZE = 32
    EPOCHS = 100
    PATIENCE = 10
    target_columns = ['hip_flexion_r_moment', 'knee_angle_r_moment', 'ankle_angle_r_moment']
    all_results = {target: {k: [] for k in ['R2', 'RMSE', 'MAE', 'PCC']} for target in target_columns}
    for target_column in target_columns:
        results = {k: [] for k in ['R2', 'RMSE', 'MAE', 'PCC']}  # Store results
        print(f"Training model for {target_column}")
        best_metrics = None  # Ensure this is inside the loop for each target column but before the iteration loop.
        best_results = None
        for iteration in range(n_iterations):
            logging.info(f"Starting iteration {iteration + 1}")
            print(f"Start {iteration + 1} iterations")
            data = load_data(file_path)
            train_set, valid_set, test_set = split_data(data, random_state=iteration)
            train_data = normalize_data(train_set)
            valid_data = normalize_data(valid_set)
            test_data = normalize_data(test_set)

            feature_columns = [col for col in train_data.columns if
                               'Accel_X' in col or 'Accel_Y' in col or 'Accel_Z' in col or
                               'Gyro_X' in col or 'Gyro_Y' in col or 'Gyro_Z' in col or 'Dynamic_Acc' in col or 'Acc_Gyro_Ratio' in col]

            train_features, train_targets = prepare_data(train_data, feature_columns, target_column, SCALES, SEGMENT_LENGTH)
            valid_features, valid_targets = prepare_data(valid_data, feature_columns, target_column, SCALES, SEGMENT_LENGTH)
            test_features, test_targets = prepare_data(test_data, feature_columns, target_column, SCALES, SEGMENT_LENGTH)

            input_shape = train_features.shape[1:]
            model = build_model(input_shape)

            reduce_lr = ReduceLROnPlateau(monitor='val_loss', factor=0.1, patience=10, min_lr=0.0001)
            early_stopping = EarlyStopping(patience=PATIENCE, restore_best_weights=True)
            model.fit(train_features, train_targets, validation_data=(valid_features, valid_targets), epochs=EPOCHS,
                      batch_size=BATCH_SIZE, callbacks=[early_stopping, reduce_lr])

            predictions, r2, rmse, mae, pcc = evaluate_model(model, test_features, test_targets)
            results['R2'].append(r2)
            results['RMSE'].append(rmse)
            results['MAE'].append(mae)
            results['PCC'].append(pcc)

            all_results[target_column]['R2'].append(r2)
            all_results[target_column]['RMSE'].append(rmse)
            all_results[target_column]['MAE'].append(mae)
            all_results[target_column]['PCC'].append(pcc)

            metrics = {'RMSE': rmse, 'R2': r2, 'MAE': mae, 'PCC': pcc, 'idx': np.random.choice(len(test_targets))}
            if best_metrics is None or \
               (metrics['RMSE'] < best_metrics['RMSE']) or \
               (metrics['RMSE'] == best_metrics['RMSE'] and metrics['R2'] > best_metrics['R2']) or \
               (metrics['RMSE'] == best_metrics['RMSE'] and metrics['R2'] == best_metrics['R2'] and metrics['MAE'] < best_metrics['MAE']):
                best_metrics = metrics
                best_results = (test_targets, predictions)

        # Calculate mean and standard deviation for each metric
        print(f"Overall {iteration + 1} Number of iterations")
        print(f"Training model for {target_column}Finish")
        final_results = {k: f"{np.mean(v):.3f} ± {np.std(v):.3f}" for k, v in results.items()}
        logging.info("Final Evaluation Metrics (Mean ± Std):")
        for metric, value in final_results.items():
            logging.info(f"{metric}: {value}")
        if best_results is not None:
            plot_predictions(best_results[0], best_results[1], best_metrics['idx'],
                             f"walk_{target_column}_prediction_results.csv")
        else:
            print("No best model found for target:", target_column)

    logging.info("Final Evaluation Metrics (Mean ± Std):")
    for target, metrics in all_results.items():
        logging.info(f"Results for {target}:")
        for metric, values in metrics.items():
            mean = np.mean(values)
            std = np.std(values)
            logging.info(f"{metric}: {mean:.3f} ± {std:.3f}")


if __name__ == "__main__":
    main()
