# Supplementary material for: Estimation of lower limb torque: a novel hybrid method based on continuous wavelet transform and deep learning approach
Source: PeerJ Comput Sci. 2025 May 30;11:e2888. doi: 10.7717/peerj-cs.2888 (PMC12192784; doi:10.7717/peerj-cs.2888)
Supplement: Supplemental Information 2 [file peerj-cs-11-2888-s002.zip › Third-Party Data Usage Instructions.txt]

Third-Party Data：
This study utilized a publicly available dataset provided by Jonathan Camargo, Aditya Ramanathan, Will Flanagan, and Aaron Young. The dataset involves lower limb biomechanical measurements under various conditions (stairs, ramps, level ground walking, and transitions). These data were first published in Reference [26], with detailed information provided below:
Reference:
Camargo, J.; Ramanathan, A.; Flanagan, W.; Young, A. A Comprehensive, Open-Source Dataset of Lower Limb Biomechanics in Multiple Conditions of Stairs, Ramps, and Level-Ground Ambulation and Transitions. Journal of Biomechanics 2021, 119, 110320, DOI: 10.1016/j.jbiomech.2021.110320.

Dataset Download Links:
Part 1: http://dx.doi.org/10.17632/fcgm3chfff.1
Part 2: http://dx.doi.org/10.17632/k9kvm5tn3f.1
Part 3: http://dx.doi.org/10.17632/jj3r5f9pnf.1
